# Supplementary material for: Genome-wide miRNA expression profiling in potato (Solanum tuberosum L.) reveals TOR-dependent post-transcriptional gene regulatory networks in diverse metabolic pathway
Source: PeerJ. 2021 Jan 14;9:e10704. doi: 10.7717/peerj.10704 (PMC7811781; doi:10.7717/peerj.10704)
Supplement: Supplemental Information 4 [file peerj-09-10704-s004.xls]

## Sheet: Sheet1
Table S3 The known and novel miRNAs and their readcounts identified in this study
MiRNA	DMSO	RAP + KU	miRNA	DMSO	RAP + KU
stu-miR156a	1972	1446	novel_188	11099	6057
stu-miR156d-3p	2244	1357	novel_1	9175	5395
stu-miR156e	750	719	novel_16	4329	2209
stu-miR156f-3p	2	0	novel_17	2028	2169
stu-miR156f-5p	363	422	novel_18	1656	839
stu-miR156g-3p	42	39	novel_40	1026	665
stu-miR156h-3p	54	43	novel_15	940	487
stu-miR160a-3p	16	13	novel_30	764	733
stu-miR160a-5p	124	83	novel_34	711	604
stu-miR162a-3p	10908	4850	novel_56	439	280
stu-miR162a-5p	33	13	novel_36	385	574
stu-miR164-3p	33	20	novel_38	322	256
stu-miR164-5p	4	1	novel_59	298	162
stu-miR166a-3p	15988	14823	novel_67	216	119
stu-miR166a-5p	688	480	novel_60	195	138
stu-miR166b	11160	10331	novel_62	188	128
stu-miR166c-5p	0	1	novel_137	137	84
stu-miR166d-5p	19	21	novel_84	118	80
stu-miR167a-3p	0	1	novel_68	106	48
stu-miR167b-3p	9	11	novel_69	91	74
stu-miR167c-3p	60	37	novel_103	87	12
stu-miR167c-5p	847	507	novel_58	82	115
stu-miR167d-3p	31	23	novel_142	81	78
stu-miR169a-3p	1	0	novel_108	58	21
stu-miR169d-3p	6	3	novel_96	46	18
stu-miR169f-3p	5	1	novel_110	46	19
stu-miR171a-3p	381	306	novel_105	41	23
stu-miR171a-5p	1078	641	novel_93	38	11
stu-miR171b-3p	68	75	novel_144	32	22
stu-miR171b-5p	20	11	novel_120	30	6
stu-miR171c-3p	12	14	novel_160	29	34
stu-miR171d-3p	37	24	novel_143	28	25
stu-miR171d-5p	5	1	novel_121	27	25
stu-miR172b-3p	408	505	novel_119	26	20
stu-miR172b-5p	2	3	novel_63	25	21
stu-miR172c-3p	3	5	novel_180	25	29
stu-miR172d-3p	93	59	novel_116	24	8
stu-miR172d-5p	13	4	novel_106	24	10
stu-miR1886a	15	10	novel_163	23	30
stu-miR1886g-5p	2	2	novel_178	18	10
stu-miR1886h	1	0	novel_171	18	13
stu-miR1886i-3p	1	0	novel_61	17	9
stu-miR1919-3p	440	324	novel_128	17	18
stu-miR1919-5p	1703	1679	novel_193	15	5
stu-miR319-3p	489	504	novel_83	14	9
stu-miR319a-3p	13181	24000	novel_148	13	12
stu-miR319a-5p	342	307	novel_98	13	17
stu-miR319b	1197	3656	novel_149	12	5
stu-miR3627-3p	0	1	novel_136	12	9
stu-miR3627-5p	5	0	novel_139	11	5
stu-miR384-5p	858	1209	novel_170	11	5
stu-miR390-3p	85	47	novel_156	11	10
stu-miR390-5p	33	21	novel_195	11	10
stu-miR393-3p	2	1	novel_165	11	12
stu-miR393-5p	2	3	novel_162	10	3
stu-miR395a	1526	1109	novel_124	10	9
stu-miR396-3p	196	145	novel_194	9	5
stu-miR396-5p	5157	5382	novel_92	9	7
stu-miR397-3p	99	24	novel_130	9	10
stu-miR397-5p	457	336	novel_138	8	3
stu-miR398a-3p	11553	3832	novel_99	8	12
stu-miR398a-5p	920	361	novel_152	7	4
stu-miR398b-3p	7	3	novel_173	7	5
stu-miR399a-3p	14	31	novel_168	7	6
stu-miR399a-5p	3	1	novel_150	7	8
stu-miR399g-3p	0	1	novel_115	7	11
stu-miR399i-3p	2	2	novel_133	6	4
stu-miR399j-3p	9	26	novel_189	5	4
stu-miR399j-5p	1	1	novel_151	5	7
stu-miR408a-3p	62	57	novel_192	4	5
stu-miR408a-5p	5	5	novel_117	4	8
stu-miR408b-3p	839	786	novel_53	3	5
stu-miR408b-5p	184	70	novel_161	3	9
stu-miR4376-3p	24	40	novel_94	2	1
stu-miR4376-5p	286	245	novel_111	1	0
stu-miR477a-3p	1	0	novel_154	1	0
stu-miR477a-5p	5	4	novel_145	1	1
stu-miR477b-3p	49	20	novel_64	1	1
stu-miR477b-5p	124	58	novel_182	0	1
stu-miR479	14	7
stu-miR482a-3p	4388	2292
stu-miR482a-5p	37	38
stu-miR482b-3p	1609	678
stu-miR482b-5p	4	2
stu-miR482c	2880	1303
stu-miR482d-3p	1325	778
stu-miR482d-5p	20	16
stu-miR482e-3p	2470	1344
stu-miR482e-5p	78	60
stu-miR530	114	136
stu-miR5303c	0	2
stu-miR5303e	2	3
stu-miR5303f	2	3
stu-miR5303g	16	6
stu-miR5303h	18	6
stu-miR5303j	6	1
stu-miR5304-3p	0	1
stu-miR5304-5p	1	4
stu-miR6022	4798	4287
stu-miR6023	0	1
stu-miR6024-3p	1060	729
stu-miR6024-5p	7	7
stu-miR6025	581	286
stu-miR6026-3p	272	208
stu-miR6027	1839	942
stu-miR6149-3p	20	11
stu-miR6149-5p	1807	1062
stu-miR7122-3p	8	10
stu-miR7122-5p	15	1
stu-miR7979	1	0
stu-miR7980b-3p	16	12
stu-miR7980b-5p	3	1
stu-miR7981-3p	14	17
stu-miR7983-3p	19	12
stu-miR7983-5p	0	1
stu-miR7984a	57	48
stu-miR7984c-3p	6	1
stu-miR7984c-5p	5	6
stu-miR7984d-3p	66	49
stu-miR7984d-5p	16	18
stu-miR7985	2	0
stu-miR7986	1	0
stu-miR7987	1	0
stu-miR7988	1	1
stu-miR7990b	0	1
stu-miR7991a	4	1
stu-miR7992-3p	3	2
stu-miR7992-5p	41	35
stu-miR7993a	1	1
stu-miR7994a	24	12
stu-miR7995	1	4
stu-miR7996a	8	9
stu-miR7997a	10	3
stu-miR7997c	38	16
stu-miR7998	1	0
stu-miR8001a	18	19
stu-miR8001b-3p	0	1
stu-miR8001b-5p	46	24
stu-miR8003	5	2
stu-miR8004	1	0
stu-miR8006-5p	15	7
stu-miR8007a-3p	4	1
stu-miR8007a-5p	13	12
stu-miR8007b-5p	11	6
stu-miR8008a	7	5
stu-miR8008b	1	4
stu-miR8010	0	3
stu-miR8011a-3p	0	1
stu-miR8011a-5p	2	1
stu-miR8012	0	1
stu-miR8013	2	0
stu-miR8014-3p	0	1
stu-miR8015-3p	1	0
stu-miR8015-5p	5	3
stu-miR8016	69	47
stu-miR8018	0	1
stu-miR8019-3p	43	32
stu-miR8020	2	4
stu-miR8021	1	1
stu-miR8023	1	0
stu-miR8024a-3p	0	3
stu-miR8024a-5p	0	1
stu-miR8025-3p	1	1
stu-miR8025-5p	2	5
stu-miR8026	26	18
stu-miR8028-5p	0	2
stu-miR8030-5p	2	6
stu-miR8031	11	17
stu-miR8032a-5p	11	20
stu-miR8032b-3p	5	1
stu-miR8033-3p	1	2
stu-miR8033-5p	46	35
stu-miR8034	1	0
stu-miR8036-3p	1137	551
stu-miR8036-5p	12	6
stu-miR8038a-3p	3	3
stu-miR8038a-5p	11	3
stu-miR8039	38	21
stu-miR8041a-3p	23	22
stu-miR8041a-5p	1	0
stu-miR8042	1	1
stu-miR8043	7	7
stu-miR8044-3p	15	19
stu-miR8044-5p	61	31
stu-miR8045	1	0
stu-miR8046-3p	2	1
stu-miR8046-5p	15	8
stu-miR8048-3p	0	1
stu-miR8049-3p	2	2
stu-miR8050-3p	34	22
stu-miR8050-5p	1	0
stu-miR827-3p	45	20
stu-miR827-5p	9	6
