# Supplementary material for: Genome-wide miRNA expression profiling in potato (Solanum tuberosum L.) reveals TOR-dependent post-transcriptional gene regulatory networks in diverse metabolic pathway
Source: PeerJ. 2021 Jan 14;9:e10704. doi: 10.7717/peerj.10704 (PMC7811781; doi:10.7717/peerj.10704)
Supplement: Supplemental Information 7 [file peerj-09-10704-s007.xlsx]

## Sheet: Sheet1
Table S6: The predicted target genes of known and novel miRNA identified in potato in this study
GeneID	MiRNA	InterPro description
PGSC0003DMG400011433	stu-miR156f-5p,novel_53,stu-miR156e,stu-miR8045,stu-miR156a	Transcription factor, SBP-box
PGSC0003DMG400021902	novel_53,stu-miR5303e,stu-miR156a,stu-miR156e,stu-miR7997a,stu-miR156f-5p,stu-miR7997c,stu-miR5303f	Transcription factor, SBP-box
PGSC0003DMG400022824	stu-miR5303f,stu-miR7997c,stu-miR7997a,stu-miR156f-5p,stu-miR156a,stu-miR156e,novel_53,stu-miR5303e	Squamosa promoter-binding protein||Transcription factor, SBP-box
PGSC0003DMG400023260	stu-miR156f-5p,novel_53,stu-miR156e,stu-miR156a	Transcription factor, SBP-box
PGSC0003DMG400024527	stu-miR156f-5p,novel_53,stu-miR156e,stu-miR156a	Transcription factor, SBP-box
PGSC0003DMG400026736	stu-miR156a,stu-miR156e,novel_53,stu-miR156f-5p	Transcription factor, SBP-box
PGSC0003DMG400028308	stu-miR8041a-5p,stu-miR8039,stu-miR156a,stu-miR156e,novel_64,novel_53,stu-miR156f-5p	Transcription factor, SBP-box
PGSC0003DMG400032817	stu-miR156a,stu-miR156e,novel_53,stu-miR156f-5p	Squamosa promoter-binding protein||Transcription factor, SBP-box
PGSC0003DMG400034310	novel_53,stu-miR156f-5p,stu-miR156a,stu-miR156e	Transcription factor, SBP-box
PGSC0003DMG401029709	stu-miR156e,stu-miR156a,stu-miR156f-5p,novel_53	Squamosa promoter-binding protein||Transcription factor, SBP-box
PGSC0003DMG400000404	novel_94	NAD(P)-binding domain||NAD-dependent epimerase/dehydratase
PGSC0003DMG400012403	novel_94,stu-miR164-5p	No apical meristem (NAM) protein
PGSC0003DMG400019523	novel_94,stu-miR164-5p	No apical meristem (NAM) protein
PGSC0003DMG400022134	stu-miR164-5p,novel_94	No apical meristem (NAM) protein
PGSC0003DMG400022904	stu-miR164-5p,novel_94	Protein of unknown function DUF936, plant
PGSC0003DMG400025257	novel_94	Tetratricopeptide-like helical||Tetratricopeptide repeat-containing domain||Tetratricopeptide repeat
PGSC0003DMG401011377	novel_94	NAD-dependent epimerase/dehydratase||NAD(P)-binding domain
PGSC0003DMG402011335	novel_94	NAD-dependent epimerase/dehydratase||NAD(P)-binding domain
PGSC0003DMG402011377	novel_94	NAD(P)-binding domain||NAD-dependent epimerase/dehydratase
PGSC0003DMG400001459	stu-miR156a	Domain of unknown function DUF250||PIN domain-like||NYN domain, limkain-b1-type
PGSC0003DMG400003084	stu-miR156a,stu-miR156e,stu-miR156f-5p	Signal transduction response regulator, receiver domain||CheY-like superfamily
PGSC0003DMG400003415	stu-miR156a	Amino acid/polyamine transporter I
PGSC0003DMG400005775	stu-miR156a	Zinc finger, LIM-type
PGSC0003DMG400006969	stu-miR156a	Zinc finger, C3HC4 RING-type||Zinc finger, RING-type||Zinc finger, RING/FYVE/PHD-type||Zinc finger, RING-type, conserved site
PGSC0003DMG400008777	stu-miR156a,stu-miR7981-3p	ATP binding protein
PGSC0003DMG400009180	stu-miR156a	Protein kinase, catalytic domain||Leucine-rich repeat-containing N-terminal, type 2||Protein kinase, ATP binding site||Concanavalin A-like lectin/glucanase, subgroup||Protein kinase-like domain||Leucine-rich repeat||Serine-threonine/tyrosine-protein kinase catalytic domain
PGSC0003DMG400009279	stu-miR156a	S-adenosyl-L-methionine-dependent methyltransferase-like||Ribosomal RNA large subunit methyltransferase E||Ribosomal RNA methyltransferase Spb1, domain of unknown function DUF3381||Ribosomal RNA methyltransferase, Spb1, C-terminal||AdoMet-dependent rRNA methyltransferase, Spb1||Ribosomal RNA methyltransferase FtsJ domain
PGSC0003DMG400009315	stu-miR156a	Cytochrome P450||Cytochrome P450, E-class, group I||Cytochrome P450, conserved site
PGSC0003DMG400009862	stu-miR156a	AP complex, mu/sigma subunit||Longin-like domain||Adaptor protein complex, sigma subunit||AP-2 complex subunit sigma
PGSC0003DMG400010324	stu-miR156a	Zinc finger, CCHC-type||Pre-mRNA splicing Prp18-interacting factor
PGSC0003DMG400010715	stu-miR4376-3p,stu-miR156a	Haem peroxidase, plant/fungal/bacterial||Peroxidases heam-ligand binding site||Plant peroxidase||Haem peroxidase||Peroxidase, active site
PGSC0003DMG400014497	stu-miR5303g,stu-miR5303c,stu-miR5303j,stu-miR156a,stu-miR5303h	Beta-adaptin appendage, C-terminal subdomain||Armadillo-type fold||Adaptor protein complex, beta subunit||Clathrin/coatomer adaptor, adaptin-like, N-terminal||Beta2-adaptin/TBP, C-terminal domain||Armadillo-like helical||AP complex subunit beta
PGSC0003DMG400015408	stu-miR156a,stu-miR156e,stu-miR156f-5p	Zinc finger, RING-type||Zinc finger, RING/FYVE/PHD-type
PGSC0003DMG400016996	stu-miR156a	Major facilitator superfamily||Major facilitator superfamily domain||Major facilitator superfamily domain, general substrate transporter
PGSC0003DMG400019289	stu-miR156a	Cys/Met metabolism, pyridoxal phosphate-dependent enzyme||Pyridoxal phosphate-dependent transferase, major region, subdomain 1||Pyridoxal phosphate-dependent transferase, major domain||Aluminium resistance
PGSC0003DMG400022955	stu-miR4376-3p,stu-miR156a	Haem peroxidase, plant/fungal/bacterial||Peroxidases heam-ligand binding site||Plant peroxidase||Haem peroxidase||Peroxidase, active site
PGSC0003DMG400025734	stu-miR156a	Pyruvate kinase, alpha/beta||Pyruvate kinase, active site||Pyruvate kinase, beta-barrel insert domain||Pyruvate kinase-like, insert domain||Pyruvate kinase||Pyruvate/Phosphoenolpyruvate kinase||Pyruvate kinase, barrel||Pyruvate kinase, C-terminal
PGSC0003DMG400027048	stu-miR156a,stu-miR156e	Heat shock protein DnaJ, N-terminal
PGSC0003DMG400029627	stu-miR7997a,stu-miR156a,stu-miR7997c,stu-miR7992-3p,stu-miR8021	DNA/RNA-binding protein Alba-like
PGSC0003DMG400029897	stu-miR156a	Aminotransferases, class-I, pyridoxal-phosphate-binding site||Pyridoxal phosphate-dependent transferase, major region, subdomain 1||Pyridoxal phosphate-dependent transferase, major domain||Aminotransferase, class I/classII||Aspartate/other aminotransferase
PGSC0003DMG400030144	stu-miR156a	Protein kinase, ATP binding site||Legume lectin, beta chain, Mn/Ca-binding site||Legume lectin, alpha chain, conserved site||Concanavalin A-like lectin/glucanases superfamily||Legume lectin domain||Protein kinase-like domain||Concanavalin A-like lectin/glucanase, subgroup||Serine/threonine-protein kinase, active site||Protein kinase, catalytic domain
PGSC0003DMG400044028	stu-miR156a	DNA-binding pseudobarrel domain||B3 DNA binding domain
PGSC0003DMG401005640	stu-miR156a	Ribosomal protein L14, bacterial-type||Ribosomal protein L14 conserved site||Ribosomal protein L14b/L23e||Ribosomal protein L14 domain
PGSC0003DMG400027376	stu-miR156d-3p	ATRNL
PGSC0003DMG400030101	stu-miR156d-3p	Uncharacterised protein family Cys-rich
PGSC0003DMG400000043	stu-miR156e	Zinc finger, RING/FYVE/PHD-type||Rossmann-like alpha/beta/alpha sandwich fold||Concanavalin A-like lectin/glucanase, subgroup||Protein kinase-like domain||Serine/threonine-protein kinase, active site||Protein kinase, catalytic domain||U box domain||Protein kinase, ATP binding site
PGSC0003DMG400001063	stu-miR156e	Zinc finger, RING-type||Zinc finger, RING/FYVE/PHD-type
PGSC0003DMG400002352	stu-miR156e	Folylpolyglutamate synthetase, conserved site||Mur ligase, C-terminal||Mur ligase, central||Folylpolyglutamate synthetase
PGSC0003DMG400003069	stu-miR156e	C-terminal-processing peptidase S41A||Interphotoreceptor retinol-binding||PDZ domain||ClpP/crotonase-like domain
PGSC0003DMG400003110	stu-miR156e	Protein of unknown function DUF1640||Coiled-coil domain-containing protein 90
PGSC0003DMG400003450	stu-miR156e	Pectinesterase inhibitor||Pectin lyase fold/virulence factor||Pectinesterase, active site||Pectinesterase, catalytic||Pectin lyase fold
PGSC0003DMG400003543	stu-miR156e	Leucine-rich repeat
PGSC0003DMG400003809	stu-miR156e,stu-miR156f-5p	Piezo family
PGSC0003DMG400007862	stu-miR7997a,stu-miR156e	Leucine-rich repeat||Serine-threonine/tyrosine-protein kinase catalytic domain||Protein kinase, catalytic domain||Leucine-rich repeat-containing N-terminal, type 2||Protein kinase-like domain
PGSC0003DMG400008999	stu-miR156e	Putative RNA methyltransferase||Nucleic acid-binding, OB-fold||tRNA (guanine-N1-)-methyltransferase, N-terminal||Alpha/beta knot methyltransferases
PGSC0003DMG400010156	stu-miR156e	Like-Sm (LSM) domain||Ribonucleoprotein LSM domain, eukaryotic/archaea-type||Ribonucleoprotein LSM domain||Small nuclear ribonucleoprotein E
PGSC0003DMG400010634	stu-miR7997a,stu-miR5303h,stu-miR5303j,stu-miR7997c,stu-miR156e,stu-miR5303g	S-adenosyl-L-methionine-dependent methyltransferase-like||Putative S-adenosyl-L-methionine-dependent methyltransferase
PGSC0003DMG400011531	stu-miR156e,stu-miR156f-5p	Tetratricopeptide-like helical||Tetratricopeptide TPR2||Tetratricopeptide repeat||Tetratricopeptide repeat-containing domain||RNA-processing protein, HAT helix
PGSC0003DMG400012555	stu-miR5303g,stu-miR5303j,stu-miR7997c,stu-miR156e,stu-miR5303h,stu-miR7997a	Domain of unknown function DUF1084
PGSC0003DMG400013236	stu-miR156f-5p,stu-miR156e	Tetratricopeptide TPR2||Tetratricopeptide repeat||Tetratricopeptide repeat-containing domain||Tetratricopeptide-like helical
PGSC0003DMG400015000	stu-miR156e,stu-miR156f-5p	HNH endonuclease||HNH nuclease
PGSC0003DMG400016053	stu-miR156f-5p,stu-miR156e	IQ motif, EF-hand binding site||Domain of unknown function DUF4005
PGSC0003DMG400016481	stu-miR156e,stu-miR156f-5p	Soluble starch synthase 3, chloroplastic/amyloplastic
PGSC0003DMG400016519	stu-miR156e,stu-miR156f-5p	AR791
PGSC0003DMG400017484	stu-miR156e	Winged helix-turn-helix transcription repressor DNA-binding||Heat shock factor (HSF)-type, DNA-binding||Heat shock transcription factor, plant||Heat shock transcription factor family
PGSC0003DMG400017531	stu-miR156e,stu-miR156f-5p	Gene of unknown function
PGSC0003DMG400018993	stu-miR156e	Pectinesterase, active site||Pectin lyase fold/virulence factor||Pectinesterase inhibitor||Pectin lyase fold||Pectinesterase, catalytic
PGSC0003DMG400020210	stu-miR156e,stu-miR156f-5p	Zinc finger, C2H2||Zinc finger, C2H2-like
PGSC0003DMG400023660	stu-miR156e,stu-miR156f-5p	Nucleotide-binding, alpha-beta plait||RNA recognition motif domain||HnRNP-L/PTB/hephaestus splicing factor
PGSC0003DMG400023695	stu-miR156e	Peptidase S54, rhomboid domain||Ubiquitin-associated/translation elongation factor EF1B, N-terminal, eukaryote||Ubiquitin-associated/translation elongation factor EF1B, N-terminal||UBA-like||Derlin
PGSC0003DMG400023962	stu-miR156e,stu-miR156f-5p	Gene of unknown function
PGSC0003DMG400024167	stu-miR7997c,stu-miR156e,stu-miR5303c,stu-miR5303f,stu-miR7997a,stu-miR156f-5p,stu-miR5303e	Ankyrin repeat-containing domain||Ankyrin repeat
PGSC0003DMG400025409	stu-miR156e	DNA binding protein
PGSC0003DMG400026556	stu-miR156e	Zinc finger, RING-type||Zinc finger, RING/FYVE/PHD-type||BRCT domain||Zinc finger, RING-type, conserved site||Zinc finger, FYVE/PHD-type
PGSC0003DMG400027171	stu-miR7997a,stu-miR156f-5p,stu-miR5303f,stu-miR156e	Autophagy-related protein 27
PGSC0003DMG400028120	stu-miR156e	Phytochrome kinase substrate 1
PGSC0003DMG400029101	stu-miR156e	Putative S-adenosyl-L-methionine-dependent methyltransferase
PGSC0003DMG400029156	stu-miR156e,stu-miR156f-5p	Gene of unknown function
PGSC0003DMG400029647	stu-miR156e,stu-miR156f-5p	Zinc finger, RING/FYVE/PHD-type||Zinc finger, RING-type
PGSC0003DMG400033067	stu-miR156e	Domain of unknown function DUF627, N-terminal||Domain of unknown function DUF629||Ubiquitin carboxyl-terminal hydrolase-like domain||Zinc finger, C2H2||Peptidase C19, ubiquitin carboxyl-terminal hydrolase 2
PGSC0003DMG400033913	stu-miR156e	Lrr receptor protein kinase
PGSC0003DMG401004858	stu-miR156e,stu-miR156f-5p	Transcription factor BREVIS RADIX, N-terminal domain||Brevis radix-like domain
PGSC0003DMG400009360	stu-miR156f-3p	Conserved gene of unknown function
PGSC0003DMG400020262	stu-miR477a-5p,stu-miR156f-3p,stu-miR477b-5p,stu-miR6022	EEIG1/EHBP1 N-terminal domain
PGSC0003DMG400023947	stu-miR156f-3p	Endo beta n-acetylglucosaminidase
PGSC0003DMG400037817	stu-miR156f-3p	Zinc finger, PHD-type, conserved site||Zinc finger, PHD-type||Zinc finger, RING/FYVE/PHD-type||Zinc finger, FYVE/PHD-type||P-loop containing nucleoside triphosphate hydrolase||Zinc finger, PHD-finger
PGSC0003DMG401010743	stu-miR7997c,stu-miR7997a,stu-miR156f-3p,stu-miR5303e	Regulator of G protein signalling superfamily||Regulator of G protein signalling
PGSC0003DMG400000644	stu-miR156f-5p	Phox homologous domain
PGSC0003DMG400002707	stu-miR156f-5p	Histone H2A||Histone core||Histone-fold
PGSC0003DMG400003816	stu-miR156f-5p	Histone H2A||Histone core||Histone-fold
PGSC0003DMG400004744	stu-miR156f-5p	Phosphoribosyltransferase domain||Adenine phosphoribosyl transferase||Phosphoribosyltransferase-like
PGSC0003DMG400008701	stu-miR156f-5p	Sas10/Utp3/C1D
PGSC0003DMG400012940	stu-miR156f-5p	Glycoside hydrolase, family 17||Glycoside hydrolase, superfamily||Glycoside hydrolase, catalytic domain||X8
PGSC0003DMG400013146	stu-miR7997c,stu-miR7997a,stu-miR156f-5p	Glycoside hydrolase, superfamily||Glycoside hydrolase, catalytic domain||Glycoside hydrolase, family 5
PGSC0003DMG400015670	stu-miR156f-5p	Alpha/Beta hydrolase fold||Lipase, class 3||Mono-/di-acylglycerol lipase, N-terminal
PGSC0003DMG400017662	stu-miR8020,stu-miR156f-5p	SNARE associated Golgi protein
PGSC0003DMG400021559	stu-miR156f-5p	P-loop containing nucleoside triphosphate hydrolase||Helicase, superfamily 1/2, ATP-binding domain||DNA/RNA helicase, ATP-dependent, DEAH-box type, conserved site||DNA/RNA helicase, DEAD/DEAH box type, N-terminal
PGSC0003DMG400024901	stu-miR156f-5p,stu-miR399i-3p	Ubiquitin-related domain||HAD-like domain||HAD-superfamily hydrolase, subfamily IIID||Ubiquitin||NLI interacting factor
PGSC0003DMG400028097	stu-miR156f-5p	NAD(P)-binding domain||Short-chain dehydrogenase/reductase, conserved site||Short-chain dehydrogenase/reductase SDR||Glucose/ribitol dehydrogenase
PGSC0003DMG400029409	stu-miR156f-5p,stu-miR8045,stu-miR8039	Armadillo-type fold||Zinc finger, RING/FYVE/PHD-type||Armadillo||U box domain||Armadillo-like helical
PGSC0003DMG400030404	stu-miR156f-5p	CRAL-TRIO domain
PGSC0003DMG400031068	stu-miR156f-5p	Peptidase S10, serine carboxypeptidase||Peptidase S10, serine carboxypeptidase, active site||Alpha/Beta hydrolase fold
PGSC0003DMG400001594	stu-miR156g-3p,stu-miR398a-3p,stu-miR398b-3p	Helix-loop-helix domain
PGSC0003DMG400035580	stu-miR156g-3p	Integrase core domain containing protein
PGSC0003DMG402027320	stu-miR156g-3p	Protein-tyrosine phosphatase, active site||Protein-tyrosine phosphatase-like||Myotubularin-related
PGSC0003DMG400024391	stu-miR156h-3p	Tryptophan/tyrosine permease
PGSC0003DMG400026502	stu-miR156h-3p	ATPase, F1/V1/A1 complex, alpha/beta subunit, C-terminal||V-type ATP synthase catalytic alpha chain||ATPase, alpha/beta subunit, nucleotide-binding domain, active site||ATPase, alpha/beta subunit, N-terminal||ATPase, V1 complex, subunit A||ATPase, F1/V1/A1 complex, alpha/beta subunit, nucleotide-binding domain||ATPase, F1 complex beta subunit/V1 complex, C-terminal||P-loop containing nucleoside t…
PGSC0003DMG400034443	stu-miR156h-3p	Gene of unknown function
PGSC0003DMG400039799	stu-miR156h-3p	Gene of unknown function
PGSC0003DMG400042417	stu-miR156h-3p	Gene of unknown function
PGSC0003DMG400030104	stu-miR7997a,stu-miR160a-3p,stu-miR5303e,stu-miR5303f,stu-miR7997c	RNA polymerase, Rpb5, N-terminal||Archaeal RpoH /eukaryotic RPB5 RNA polymerase subunit||DNA-directed RNA polymerase, RPB5 subunit||RNA polymerase, subunit H/Rpb5 C-terminal
PGSC0003DMG400005305	stu-miR160a-5p	Protein of unknown function DUF3755
PGSC0003DMG400006939	stu-miR160a-5p	Band 7 protein||Stomatin||Hypersensitive-induced response protein
PGSC0003DMG400007029	stu-miR160a-5p	Alpha/Beta hydrolase fold||Peptidase S10, serine carboxypeptidase
PGSC0003DMG400008081	stu-miR5303c,stu-miR5303g,stu-miR160a-5p,stu-miR5303h	Aux/IAA-ARF-dimerisation||B3 DNA binding domain||AUX/IAA protein||Auxin response factor||DNA-binding pseudobarrel domain
PGSC0003DMG400014507	stu-miR160a-5p	Domain of unknown function DUF632
PGSC0003DMG400015477	stu-miR160a-5p	Helicase, superfamily 1/2, ATP-binding domain||P-loop containing nucleoside triphosphate hydrolase||SNF2-related||Helicase, C-terminal
PGSC0003DMG400017585	stu-miR160a-5p	Auxin response factor ARF16
PGSC0003DMG400021560	stu-miR160a-5p	DNA-binding pseudobarrel domain||Auxin response factor||AUX/IAA protein||B3 DNA binding domain||Aux/IAA-ARF-dimerisation
PGSC0003DMG400021598	stu-miR160a-5p	Gene of unknown function
PGSC0003DMG400024320	stu-miR160a-5p	Auxin response factor||DNA-binding pseudobarrel domain||AUX/IAA protein||B3 DNA binding domain||Aux/IAA-ARF-dimerisation
PGSC0003DMG401007028	stu-miR160a-5p,stu-miR7985	Peptidase S10, serine carboxypeptidase||Alpha/Beta hydrolase fold
PGSC0003DMG400005293	stu-miR162a-3p	Conserved gene of unknown function
PGSC0003DMG400012703	stu-miR162a-3p	G-protein beta WD-40 repeat||WD40 repeat, conserved site||Splicing factor motif||U4/U6 small nuclear ribonucleoprotein Prp4||WD40-repeat-containing domain||Pre-mRNA processing factor 4 (PRP4)-like||WD40 repeat||WD40/YVTN repeat-like-containing domain
PGSC0003DMG400015776	stu-miR162a-3p,stu-miR171b-5p	CTLH/CRA C-terminal to LisH motif domain||CTLH, C-terminal LisH motif
PGSC0003DMG400038916	stu-miR162a-3p	Integrase core domain containing protein
PGSC0003DMG400016131	stu-miR162a-5p	Isochorismatase-like
PGSC0003DMG400018042	stu-miR162a-5p	Domain of unknown function DUF632||Domain of unknown function DUF630
PGSC0003DMG400022599	stu-miR162a-5p	Leucine-rich repeat||Leucine-rich repeat-containing N-terminal, type 2
PGSC0003DMG400011153	stu-miR164-3p	Autophagy-related protein 11||Ubiquitin-related domain
PGSC0003DMG400015906	stu-miR164-3p	WD40 repeat, conserved site||WD40 repeat||WD40/YVTN repeat-like-containing domain||WD40-repeat-containing domain
PGSC0003DMG400029755	stu-miR164-3p	Tubby C-terminal-like domain||Tubby, C-terminal, conserved site||F-box domain, cyclin-like||Tubby, C-terminal
PGSC0003DMG400039208	stu-miR164-3p	'chromo' domain containing protein
PGSC0003DMG400041080	stu-miR164-3p	'chromo' domain containing protein
PGSC0003DMG400002290	stu-miR164-5p	Domain of unknown function DUF221||Domain of unknown function DUF4463
PGSC0003DMG400009936	stu-miR164-5p,stu-miR5303h	Glycosyl hydrolase family 100||Six-hairpin glycosidase-like
PGSC0003DMG400015007	stu-miR164-5p	C2 calcium-dependent membrane targeting
PGSC0003DMG400025982	stu-miR164-5p	Lecithin:cholesterol/phospholipid:diacylglycerol acyltransferase||Alpha/Beta hydrolase fold
PGSC0003DMG400027950	stu-miR164-5p,stu-miR172d-3p,stu-miR8024a-5p,stu-miR172c-3p,stu-miR172b-3p	Nucleotide-diphospho-sugar transferases||Glycosyl transferase, family 8
PGSC0003DMG400033047	stu-miR164-5p	No apical meristem (NAM) protein
PGSC0003DMG402029631	stu-miR164-5p	AAA+ ATPase domain||ABC transporter-like||ABC-2 type transporter||Plant PDR ABC transporter associated||P-loop containing nucleoside triphosphate hydrolase||ABC-transporter extracellular N-terminal domain
PGSC0003DMG404020840	stu-miR164-5p	DSH, C-terminal
PGSC0003DMG400025890	stu-miR166a-5p	Short-chain dehydrogenase/reductase SDR||NAD(P)-binding domain||Alcohol dehydrogenase GroES-like||Glucose/ribitol dehydrogenase||GroES-like||Alcohol dehydrogenase superfamily, zinc-type||Short-chain dehydrogenase/reductase, conserved site||Alcohol dehydrogenase, C-terminal
PGSC0003DMG400031207	stu-miR166a-5p	Conserved gene of unknown function
PGSC0003DMG402005482	stu-miR166a-5p,stu-miR8004	Leucine-rich repeat||Leucine-rich repeat-containing N-terminal, type 2||Protein kinase, catalytic domain||Protein kinase-like domain||Concanavalin A-like lectin/glucanase, subgroup||Protein kinase, ATP binding site
PGSC0003DMG400004146	stu-miR166c-5p,stu-miR390-5p	Leucine rich repeats (2 copies)||Protein kinase-like domain||Protein kinase, ATP binding site||Serine/threonine-protein kinase, active site||Leucine-rich repeat-containing N-terminal, type 2||Protein kinase, catalytic domain||Leucine-rich repeat
PGSC0003DMG400009144	stu-miR166c-5p	Synaptojanin, N-terminal
PGSC0003DMG400011509	stu-miR166c-5p	Leucine-rich repeat||Serine-threonine/tyrosine-protein kinase catalytic domain||Protein kinase, catalytic domain||Serine/threonine-protein kinase, active site||Protein kinase, ATP binding site||Concanavalin A-like lectin/glucanase, subgroup||Protein kinase-like domain
PGSC0003DMG400019465	stu-miR166c-5p	Major facilitator superfamily||Major facilitator superfamily domain||Sugar transporter, conserved site||Major facilitator superfamily domain, general substrate transporter
PGSC0003DMG400021582	stu-miR166c-5p	Pyridoxal phosphate-dependent transferase, major domain||Aminotransferase, class I/classII||Pyridoxal phosphate-dependent transferase, major region, subdomain 2||Pyridoxal phosphate-dependent transferase, major region, subdomain 1
PGSC0003DMG400029988	stu-miR166c-5p	Glycoside hydrolase, catalytic domain||Glycoside hydrolase, superfamily||Glycoside hydrolase, family 17
PGSC0003DMG400040347	stu-miR166c-5p	Conserved gene of unknown function
PGSC0003DMG400012335	stu-miR166d-5p	Toll/interleukin-1 receptor homology (TIR) domain||P-loop containing nucleoside triphosphate hydrolase||AAA+ ATPase domain
PGSC0003DMG400014799	stu-miR166d-5p	Syntaxin, N-terminal||Syntaxin/epimorphin, conserved site||t-SNARE||Target SNARE coiled-coil domain
PGSC0003DMG400018825	stu-miR166d-5p,stu-miR7991a	Pseudouridine synthase I, TruA, C-terminal
PGSC0003DMG402030235	stu-miR166d-5p,stu-miR6024-3p	NB-ARC||P-loop containing nucleoside triphosphate hydrolase
PGSC0003DMG400003679	stu-miR167b-3p	Leucine carboxyl methyltransferase||S-adenosyl-L-methionine-dependent methyltransferase-like||S-adenosyl-L-methionine-dependent methyltransferase, putative
PGSC0003DMG400012253	stu-miR167b-3p	P-loop containing nucleoside triphosphate hydrolase||ABC transporter-like||AAA+ ATPase domain||ABC transporter, conserved site
PGSC0003DMG400028642	stu-miR167b-3p	Cytochrome c domain||Cytochrome c1||Cytochrome c1, transmembrane anchor, C-terminal
PGSC0003DMG400042059	stu-miR167b-3p	Gene of unknown function
PGSC0003DMG400044293	stu-miR167b-3p	Gene of unknown function
PGSC0003DMG400002985	stu-miR7997c,stu-miR5303j,stu-miR5303f,stu-miR5303g,stu-miR7997a,stu-miR167c-5p	Bacterial surface antigen (D15)
PGSC0003DMG400005252	stu-miR167c-5p	Exocyst complex component Sec10-like
PGSC0003DMG400023474	stu-miR167c-5p	Armadillo-type fold||W2 domain||MIF4-like, type 1/2/3
PGSC0003DMG400025273	stu-miR167c-5p	Multi antimicrobial extrusion protein
PGSC0003DMG400029945	stu-miR167c-5p	Cation/H+ exchanger
PGSC0003DMG400031222	stu-miR167c-5p	ATPase, P-type, K/Mg/Cd/Cu/Zn/Na/Ca/Na/H-transporter||Phospholipid-transporting P-type ATPase||ATPase, P-type, phospholipid-translocating, flippase||ATPase, P-type, cytoplasmic domain N||HAD-like domain
PGSC0003DMG400031356	stu-miR167c-5p	Conserved gene of unknown function
PGSC0003DMG400039210	stu-miR167c-5p,stu-miR167d-3p	Gene of unknown function
PGSC0003DMG400003777	stu-miR167d-3p	Protein of unknown function DUF3119
PGSC0003DMG400005647	stu-miR167d-3p	Armadillo-like helical||Clathrin/coatomer adaptor, adaptin-like, N-terminal||Armadillo-type fold||Adaptor protein complex AP-3, delta subunit
PGSC0003DMG400012402	stu-miR167d-3p	Pentatricopeptide repeat
PGSC0003DMG400027718	stu-miR167d-3p	Lateral organ boundaries, LOB
PGSC0003DMG400036153	stu-miR167d-3p	Integrase core domain containing protein
PGSC0003DMG400038706	stu-miR167d-3p	GJ10070
PGSC0003DMG400038769	stu-miR167d-3p	Gene of unknown function
PGSC0003DMG400042645	stu-miR167d-3p	Gene of unknown function
PGSC0003DMG400043661	stu-miR167d-3p	Gene of unknown function
PGSC0003DMG400044933	stu-miR167d-3p	Gene of unknown function
PGSC0003DMG400044977	stu-miR167d-3p	Gene of unknown function
PGSC0003DMG401006212	stu-miR167d-3p	NYN domain, limkain-b1-type||OST-HTH/LOTUS domain||PIN domain-like||Limkain-b1
PGSC0003DMG403023117	stu-miR167d-3p	Reversibly glycosylated polypeptide family
PGSC0003DMG400000079	stu-miR169a-3p	BAG domain||IQ motif, EF-hand binding site
PGSC0003DMG400001437	stu-miR169a-3p	Cupredoxin||Plastocyanin-like
PGSC0003DMG400002038	stu-miR169a-3p	Protein kinase, catalytic domain||Serine/threonine-protein kinase, active site||Protein kinase, ATP binding site||Concanavalin A-like lectin/glucanase, subgroup||Protein kinase-like domain||Wall-associated receptor kinase galacturonan-binding domain||Serine-threonine/tyrosine-protein kinase catalytic domain
PGSC0003DMG400002990	stu-miR169a-3p	Conserved gene of unknown function
PGSC0003DMG400003138	stu-miR169a-3p	Translation elongation factor Ts, conserved site||Ubiquitin-associated/translation elongation factor EF1B, N-terminal||Nucleic acid-binding, OB-fold||UBA-like||RNA-binding domain, S1||Ribosomal protein S1, RNA-binding domain||Translation elongation factor EFTs/EF1B, dimerisation||Translation elongation factor EFTs/EF1B
PGSC0003DMG400003393	stu-miR169a-3p	Protein of unknown function DUF869, plant
PGSC0003DMG400004101	stu-miR169a-3p	HAD-like domain||ATPase, P-type, cytoplasmic domain N||ATPase, P-type, transmembrane domain||ATPase, P-type, K/Mg/Cd/Cu/Zn/Na/Ca/Na/H-transporter||ATPase, P-type phosphorylation site||ATPase, P-type cation-transporter, N-terminal||ATPase, P-type, ATPase-associated domain||ATPase, P-type, plasma-membrane proton-efflux
PGSC0003DMG400007555	stu-miR169a-3p	JAB1/Mov34/MPN/PAD-1||USP8 dimerisation domain
PGSC0003DMG400011558	stu-miR169a-3p,stu-miR5303f,stu-miR5303e,stu-miR5303h	Zinc finger, LIM-type
PGSC0003DMG400011914	stu-miR169a-3p	K Homology domain, type 1||K Homology domain
PGSC0003DMG400012044	stu-miR169a-3p	Glycoside hydrolase, family 10||Glycoside hydrolase, superfamily||Glycoside hydrolase, catalytic domain
PGSC0003DMG400013288	stu-miR169a-3p	Pentatricopeptide repeat||P-loop containing nucleoside triphosphate hydrolase||Thymidine kinase, conserved site||Thymidine kinase
PGSC0003DMG400013308	stu-miR169a-3p	P-loop containing nucleoside triphosphate hydrolase||NB-ARC
PGSC0003DMG400014128	stu-miR169a-3p	HAD-like domain||ATPase, P-type, cytoplasmic domain N||ATPase, P-type, ATPase-associated domain||ATPase, P-type, K/Mg/Cd/Cu/Zn/Na/Ca/Na/H-transporter||ATPase, P-type, transmembrane domain||ATPase, P-type phosphorylation site||ATPase, P-type, plasma-membrane proton-efflux
PGSC0003DMG400015480	stu-miR169a-3p	Endonuclease/exonuclease/phosphatase||Zinc knuckle CX2CX4HX4C
PGSC0003DMG400020269	stu-miR169a-3p	Glucose-6-phosphate dehydrogenase||Glucose-6-phosphate dehydrogenase, NAD-binding||Glucose-6-phosphate dehydrogenase, C-terminal||NAD(P)-binding domain||Glucose-6-phosphate dehydrogenase, active site
PGSC0003DMG400020891	stu-miR169a-3p	Gene of unknown function
PGSC0003DMG400021750	stu-miR169a-3p	Conserved gene of unknown function
PGSC0003DMG400026042	stu-miR169a-3p	ARP2/3 complex 16kDa subunit (p16-Arc)
PGSC0003DMG400027154	stu-miR5303h,stu-miR5303j,stu-miR5303g,stu-miR169a-3p	Galectin, carbohydrate recognition domain||Glycosyl transferase, family 31||Concanavalin A-like lectin/glucanases superfamily||Concanavalin A-like lectin/glucanase, subgroup
PGSC0003DMG400029442	stu-miR169a-3p	Protein kinase, ATP binding site||Concanavalin A-like lectin/glucanase, subgroup||Protein kinase-like domain||Serine/threonine-protein kinase, active site||Leucine-rich repeat-containing N-terminal, type 2||Protein kinase, catalytic domain||Leucine-rich repeat
PGSC0003DMG400030899	stu-miR169a-3p	Epsin-like, N-terminal||Clathrin adaptor, phosphoinositide-binding, GAT-like||ANTH||ENTH/VHS
PGSC0003DMG400036408	stu-miR169a-3p,stu-miR5303g	Gene of unknown function
PGSC0003DMG400037680	stu-miR169a-3p	Gene of unknown function
PGSC0003DMG400038108	stu-miR169a-3p	Gene of unknown function
PGSC0003DMG400038614	stu-miR169a-3p	Gene of unknown function
PGSC0003DMG400039182	stu-miR169a-3p	Transposon protein, CACTA, En/Spm sub-class
PGSC0003DMG400040220	stu-miR169a-3p	Zinc finger, CCHC-type||Domain of unknown function DUF4283||Zinc knuckle CX2CX4HX4C
PGSC0003DMG400043378	stu-miR169a-3p	Domain of unknown function DUF4283
PGSC0003DMG401000198	stu-miR169a-3p	Conserved gene of unknown function
PGSC0003DMG401011522	stu-miR6027,stu-miR482d-3p,stu-miR482e-3p,stu-miR169a-3p	P-loop containing nucleoside triphosphate hydrolase||NB-ARC
PGSC0003DMG401012873	stu-miR169a-3p,stu-miR8020	Vps53-like, N-terminal
PGSC0003DMG401019059	stu-miR169a-3p	Phosphopantetheine attachment site
PGSC0003DMG401020240	stu-miR169a-3p	P-loop containing nucleoside triphosphate hydrolase||-||Shikimate kinase
PGSC0003DMG402002917	stu-miR169a-3p	NB-ARC||P-loop containing nucleoside triphosphate hydrolase
PGSC0003DMG402005306	stu-miR169a-3p	Endonuclease/exonuclease/phosphatase
PGSC0003DMG402030350	stu-miR169a-3p	Domain of unknown function DUF250
PGSC0003DMG400000936	stu-miR169d-3p	Cytochrome b5||-
PGSC0003DMG400003454	stu-miR169d-3p	P-loop containing nucleoside triphosphate hydrolase
PGSC0003DMG400005177	stu-miR169d-3p	AIG1||P-loop containing nucleoside triphosphate hydrolase
PGSC0003DMG400021428	stu-miR169d-3p	GTP binding domain||GTPase HflX||P-loop containing nucleoside triphosphate hydrolase
PGSC0003DMG400022111	stu-miR169d-3p	P-loop containing nucleoside triphosphate hydrolase
PGSC0003DMG400025887	stu-miR169d-3p	Thioredoxin||Thioredoxin domain||Thioredoxin, conserved site||Thioredoxin-like fold
PGSC0003DMG400026983	stu-miR169d-3p,stu-miR8014-3p,stu-miR7988	Ribosomal protein L22/L17, eukaryotic/archaeal||Ribosomal protein L22/L17||Ribosomal protein L22/L17, conserved site
PGSC0003DMG400037454	stu-miR169d-3p	Centromere protein
PGSC0003DMG401029142	stu-miR171b-5p	Acid phosphatase (Class B)||Vegetative storage protein/acid phosphatase||Acid phosphatase, plant||HAD-like domain
PGSC0003DMG400008518	stu-miR169f-3p	Amidase signature domain||Amidase
PGSC0003DMG400010257	stu-miR169f-3p	Peptidase M17||Peptidase M17, leucyl aminopeptidase, C-terminal
PGSC0003DMG400010372	stu-miR169f-3p	Phloem protein 2-like
PGSC0003DMG400011307	stu-miR169f-3p	Gene of unknown function
PGSC0003DMG400012200	stu-miR169f-3p	Conserved gene of unknown function
PGSC0003DMG400015540	stu-miR169f-3p	Tetratricopeptide-like helical||Pentatricopeptide repeat
PGSC0003DMG400016625	stu-miR169f-3p	RNA-binding domain, S1||Nucleic acid-binding, OB-fold||Ribosomal protein S1, RNA-binding domain
PGSC0003DMG400016669	stu-miR169f-3p	Amidase||Amidase signature domain
PGSC0003DMG400021101	stu-miR7993a,stu-miR169f-3p	Amino acid permease domain||Na/K/Cl co-transporter superfamily
PGSC0003DMG400030343	stu-miR169f-3p	Protein kinase-like domain||Protein kinase, catalytic domain||Serine-threonine/tyrosine-protein kinase catalytic domain||Tetratricopeptide-like helical
PGSC0003DMG400034418	stu-miR169f-3p	Gene of unknown function
PGSC0003DMG400034631	stu-miR169f-3p	Gene of unknown function
PGSC0003DMG400034784	stu-miR169f-3p	Gene of unknown function
PGSC0003DMG400034813	stu-miR169f-3p	RRNA intron-encoded homing endonuclease
PGSC0003DMG400035136	stu-miR169f-3p	Conserved gene of unknown function
PGSC0003DMG400035659	stu-miR169f-3p	Gene of unknown function
PGSC0003DMG400035737	stu-miR169f-3p	RRNA intron-encoded homing endonuclease
PGSC0003DMG400036148	stu-miR169f-3p	Gene of unknown function
PGSC0003DMG400036169	stu-miR169f-3p	Conserved gene of unknown function
PGSC0003DMG400036198	stu-miR169f-3p	Gene of unknown function
PGSC0003DMG400036777	stu-miR169f-3p	Gene of unknown function
PGSC0003DMG400038410	stu-miR169f-3p	Gag-pol polyprotein
PGSC0003DMG400038585	stu-miR169f-3p	Gene of unknown function
PGSC0003DMG400039639	stu-miR169f-3p	RRNA intron-encoded homing endonuclease
PGSC0003DMG400039727	stu-miR169f-3p	Gene of unknown function
PGSC0003DMG400040228	stu-miR169f-3p	Late blight resistance protein
PGSC0003DMG400041001	stu-miR169f-3p	Gene of unknown function
PGSC0003DMG400041098	stu-miR169f-3p	Gene of unknown function
PGSC0003DMG400041108	stu-miR169f-3p	RRNA intron-encoded homing endonuclease
PGSC0003DMG400041720	stu-miR169f-3p	Gene of unknown function
PGSC0003DMG400041789	stu-miR169f-3p	Conserved gene of unknown function
PGSC0003DMG400041834	stu-miR169f-3p	Retroviral aspartyl protease
PGSC0003DMG400041878	stu-miR169f-3p	Gene of unknown function
PGSC0003DMG400041968	stu-miR169f-3p	Integrase
PGSC0003DMG400042255	stu-miR169f-3p	Gag-pol protein
PGSC0003DMG400043152	stu-miR169f-3p	Gene of unknown function
PGSC0003DMG400043215	stu-miR169f-3p	Gene of unknown function
PGSC0003DMG400043635	stu-miR169f-3p	Gene of unknown function
PGSC0003DMG400043790	stu-miR169f-3p	Gene of unknown function
PGSC0003DMG400044276	stu-miR169f-3p	RRNA intron-encoded homing endonuclease
PGSC0003DMG400044748	stu-miR169f-3p	Transposon MuDR mudrA
PGSC0003DMG400044852	stu-miR169f-3p	Gene of unknown function
PGSC0003DMG400045098	stu-miR169f-3p	Gene of unknown function
PGSC0003DMG400046275	stu-miR169f-3p	Gene of unknown function
PGSC0003DMG400046677	stu-miR169f-3p	Gene of unknown function
PGSC0003DMG400047156	stu-miR169f-3p	Gene of unknown function
PGSC0003DMG400047221	stu-miR169f-3p	Gene of unknown function
PGSC0003DMG401029598	stu-miR169f-3p	Protein of unknown function DUF1997
PGSC0003DMG402015781	stu-miR169f-3p	Conserved gene of unknown function
PGSC0003DMG402028565	stu-miR169f-3p	Sugar/inositol transporter||Sugar transporter, conserved site||Major facilitator superfamily||Major facilitator superfamily domain||General substrate transporter||Major facilitator superfamily domain, general substrate transporter
PGSC0003DMG402029598	stu-miR169f-3p	Protein of unknown function DUF1997
PGSC0003DMG400004752	stu-miR171c-3p,stu-miR171b-3p,stu-miR171d-3p,stu-miR171a-3p	Transcription factor GRAS
PGSC0003DMG400012167	stu-miR5303g,stu-miR7992-3p,stu-miR5303j,stu-miR171a-3p,stu-miR5303h	ABC transporter-like||ABC transporter, transmembrane domain||AAA+ ATPase domain||ABC transporter, conserved site||ABC transporter, transmembrane domain, type 1||P-loop containing nucleoside triphosphate hydrolase
PGSC0003DMG400012683	stu-miR171a-3p,stu-miR171d-3p,stu-miR171c-3p	Transcription factor GRAS
PGSC0003DMG400025973	stu-miR171a-3p,stu-miR171c-3p,stu-miR171d-3p,stu-miR171b-3p	Transcription factor GRAS
PGSC0003DMG400026973	stu-miR171a-3p,stu-miR171c-3p	Molybdenum cofactor biosynthesis, MoeB||UBA/THIF-type NAD/FAD binding fold||NAD(P)-binding domain
PGSC0003DMG400028388	stu-miR171a-5p,stu-miR8015-5p	Domain of unknown function DUF1336
PGSC0003DMG400006606	stu-miR171b-3p	PTR2 family proton/oligopeptide symporter, conserved site||Major facilitator superfamily domain, general substrate transporter||Proton-dependent oligopeptide transporter family
PGSC0003DMG400006607	stu-miR171b-3p	Proton-dependent oligopeptide transporter family||PTR2 family proton/oligopeptide symporter, conserved site||Major facilitator superfamily domain, general substrate transporter
PGSC0003DMG400007509	stu-miR171b-3p	Major facilitator superfamily domain, general substrate transporter||Proton-dependent oligopeptide transporter family
PGSC0003DMG400007511	stu-miR171b-3p	Major facilitator superfamily domain, general substrate transporter||PTR2 family proton/oligopeptide symporter, conserved site||Proton-dependent oligopeptide transporter family
PGSC0003DMG400012071	stu-miR171b-3p,stu-miR171d-3p,stu-miR479	Transcription factor GRAS
PGSC0003DMG400025134	stu-miR171b-3p,stu-miR171d-3p,stu-miR482a-5p	Pyridoxal phosphate-dependent transferase, major domain||Pyridoxal phosphate-dependent transferase, major region, subdomain 2||Cys/Met metabolism, pyridoxal phosphate-dependent enzyme||Pyridoxal phosphate-dependent transferase, major region, subdomain 1
PGSC0003DMG400039026	stu-miR171b-3p	Gene of unknown function
PGSC0003DMG400010402	stu-miR171b-5p	Conserved gene of unknown function
PGSC0003DMG400023345	stu-miR171b-5p,stu-miR7992-5p,stu-miR7992-3p	B3 DNA binding domain||Auxin response factor||DNA-binding pseudobarrel domain
PGSC0003DMG400025861	stu-miR5303e,stu-miR7997a,stu-miR171b-5p,stu-miR7997c,stu-miR5303f	Aminoglycoside phosphotransferase||Protein kinase-like domain||Methylthioribose kinase
PGSC0003DMG400030881	stu-miR171b-5p	Glutamine-Leucine-Glutamine, QLQ||WRC
PGSC0003DMG400001414	stu-miR171c-3p	Domain of unknown function DUF1747||Pleckstrin homology-like domain||Structure-specific recognition protein||High mobility group, superfamily||SSRP1 domain
PGSC0003DMG400010441	stu-miR171c-3p	6-phosphogluconate dehydrogenase, C-terminal-like||Pyrroline-5-carboxylate reductase, catalytic, N-terminal||NAD(P)-binding domain||Pyrroline-5-carboxylate reductase||Pyrroline-5-carboxylate reductase, dimerisation domain
PGSC0003DMG400018099	stu-miR171c-3p	SSRP1 domain||High mobility group, superfamily||Pleckstrin homology-like domain||Structure-specific recognition protein||Domain of unknown function DUF1747
PGSC0003DMG400020157	stu-miR171c-3p	Thioredoxin-like fold||mRNA splicing factor, thioredoxin-like U5 snRNP
PGSC0003DMG400019756	stu-miR171d-3p	Gene of unknown function
PGSC0003DMG400024458	stu-miR171d-3p	Soluble quinoprotein glucose/sorbosone dehydrogenase||Six-bladed beta-propeller, TolB-like||Glucose/Sorbosone dehydrogenase
PGSC0003DMG400043771	stu-miR171d-3p	Zinc finger, CCHC-type
PGSC0003DMG400030407	stu-miR171d-5p	Armadillo-like helical||Armadillo||U box domain||Zinc finger, RING/FYVE/PHD-type||Armadillo-type fold
PGSC0003DMG400032510	stu-miR7997c,stu-miR5303g,stu-miR7997a,stu-miR171d-5p,stu-miR5303h	Cupredoxin||Multicopper oxidase, copper-binding site||Multicopper oxidase, type 3||L-ascorbate oxidase, plants||Multicopper oxidase, type 2||Multicopper oxidase, type 1
PGSC0003DMG400038758	stu-miR171d-5p	Gene of unknown function
PGSC0003DMG400045226	stu-miR171d-5p	Gene of unknown function
PGSC0003DMG400006835	stu-miR5303g	Choline transporter-like
PGSC0003DMG400008051	stu-miR7988	Conserved gene of unknown function
PGSC0003DMG400013391	stu-miR7985	Armadillo-type fold||Armadillo-like helical||Armadillo
PGSC0003DMG400013444	stu-miR7997a,stu-miR7997c	Peptidase S9, serine active site||WD40/YVTN repeat-like-containing domain||Peptidase S9, prolyl oligopeptidase, catalytic domain||WD40-like Beta Propeller||Alpha/Beta hydrolase fold
PGSC0003DMG400029157	stu-miR7985,stu-miR172d-5p	ABC transporter, transmembrane domain||AAA+ ATPase domain||ABC transporter, conserved site||ABC transporter-like||P-loop containing nucleoside triphosphate hydrolase||ABC transporter, transmembrane domain, type 1
PGSC0003DMG400000407	stu-miR172c-3p,stu-miR172b-3p	Replication factor A, C-terminal||Nucleic acid-binding, OB-fold
PGSC0003DMG400001411	stu-miR172c-3p,stu-miR172b-3p	S-adenosyl-L-methionine-dependent methyltransferase-like||Putative S-adenosyl-L-methionine-dependent methyltransferase MidA
PGSC0003DMG400001464	stu-miR5303h,stu-miR5303c,stu-miR5303g,stu-miR172b-3p,stu-miR172c-3p	Mitochondrial carrier protein||Mitochondrial substrate/solute carrier||Mitochondrial carrier domain
PGSC0003DMG400001777	stu-miR172d-3p,stu-miR172c-3p,stu-miR172b-3p	Zinc finger, RING/FYVE/PHD-type||Zinc finger, RING-type
PGSC0003DMG400004006	stu-miR172d-3p,stu-miR172c-3p,stu-miR172b-3p	AP2/ERF domain||DNA-binding, integrase-type
PGSC0003DMG400006482	stu-miR172b-3p,stu-miR172c-3p,stu-miR172d-3p	DNA-binding, integrase-type||AP2/ERF domain
PGSC0003DMG400006604	stu-miR172d-3p,stu-miR172c-3p,stu-miR172b-3p	DNA-binding, integrase-type||AP2/ERF domain
PGSC0003DMG400006988	stu-miR172d-3p,stu-miR7983-5p,stu-miR172b-3p,stu-miR172c-3p	Homeodomain-like||Myb domain, plants||SANT/Myb domain
PGSC0003DMG400008285	stu-miR172b-3p,stu-miR172c-3p	Ribosomal protein L18a/LX||Ribosomal protein L18a||50S ribosomal protein L18Ae/60S ribosomal protein L20 and L18a
PGSC0003DMG400008901	stu-miR172b-3p,stu-miR172c-3p,stu-miR172d-3p	Chlorophyll a/b binding protein domain
PGSC0003DMG400011046	stu-miR172d-3p,stu-miR172d-5p,stu-miR172c-3p,stu-miR172b-3p	AP2/ERF domain||DNA-binding, integrase-type
PGSC0003DMG400011846	stu-miR172b-3p,stu-miR172c-3p	Rhodanese-like domain
PGSC0003DMG400012038	stu-miR172c-3p,stu-miR172b-3p,stu-miR172d-3p	DNA-binding, integrase-type||AP2/ERF domain
PGSC0003DMG400013511	stu-miR5303g,stu-miR7997c,stu-miR5303j,stu-miR172c-3p,stu-miR172b-3p,stu-miR5303h,stu-miR7997a	Type II pantothenate kinase
PGSC0003DMG400017494	stu-miR172b-3p,stu-miR172c-3p	B-cell receptor-associated 31-like
PGSC0003DMG400019276	stu-miR172b-3p,stu-miR172c-3p	Protein kinase-like domain||Concanavalin A-like lectin/glucanase, subgroup||Serine/threonine-protein kinase, active site||Protein kinase, catalytic domain||Serine-threonine/tyrosine-protein kinase catalytic domain||S-locus glycoprotein||Protein kinase, ATP binding site||S-locus receptor kinase, C-terminal||Bulb-type lectin domain
PGSC0003DMG400019638	stu-miR172c-3p,stu-miR172b-3p	Glycoside hydrolase, family 29||Galactose-binding domain-like||Glycoside hydrolase, superfamily||Glycoside hydrolase, catalytic domain
PGSC0003DMG400020869	stu-miR172b-3p,stu-miR172c-3p	Major facilitator superfamily domain, general substrate transporter||Major facilitator superfamily domain||Major facilitator superfamily
PGSC0003DMG400024575	stu-miR172c-3p,stu-miR172b-3p,stu-miR172d-3p	Armadillo-like helical||HEAT, type 2||Armadillo-type fold
PGSC0003DMG400024584	stu-miR172c-3p,stu-miR172b-3p	Alpha-N-acetylglucosaminidase, C-terminal||Alpha-N-acetylglucosaminidase
PGSC0003DMG400025390	stu-miR172b-3p,stu-miR172c-3p,stu-miR5303f,stu-miR172d-3p,stu-miR5303e	DNA-binding, integrase-type||AP2/ERF domain||-
PGSC0003DMG400025479	stu-miR172d-3p,stu-miR172b-3p,stu-miR530,stu-miR172c-3p	DNA-binding, integrase-type||AP2/ERF domain
PGSC0003DMG400027760	stu-miR172b-3p,stu-miR172c-3p	Gene of unknown function
PGSC0003DMG400027872	stu-miR172c-3p,stu-miR172b-3p	Mediator complex, subunit Med20
PGSC0003DMG400027904	stu-miR172c-3p,stu-miR172b-3p,stu-miR5303c,stu-miR5303f,stu-miR172d-3p,stu-miR5303e	AP2/ERF domain||DNA-binding, integrase-type
PGSC0003DMG400030080	stu-miR172b-3p,stu-miR172c-3p	CRAL-TRIO domain||CRAL/TRIO, N-terminal domain
PGSC0003DMG400040125	stu-miR172b-3p,stu-miR172c-3p	Mediator complex, subunit Med20
PGSC0003DMG400044378	stu-miR172b-3p,stu-miR172c-3p	Gene of unknown function
PGSC0003DMG400003294	stu-miR172b-5p	Serine-threonine/tyrosine-protein kinase catalytic domain||Tyrosine-protein kinase, active site||Concanavalin A-like lectin/glucanase, subgroup||Protein kinase-like domain||Protein kinase, catalytic domain
PGSC0003DMG400009536	stu-miR172b-5p	Nucleotide-diphospho-sugar transferases
PGSC0003DMG400011044	stu-miR8020,stu-miR172b-5p,stu-miR477a-3p	Enolase||Enolase, conserved site||Enolase, N-terminal||Enolase C-terminal domain-like||Enolase, C-terminal||Enolase N-terminal domain-like
PGSC0003DMG400011457	stu-miR172b-5p,stu-miR827-5p	DNA-binding WRKY
PGSC0003DMG400011575	stu-miR172b-5p	Chaperonin Cpn60||Chaperonin Cpn60/TCP-1||GroEL-like apical domain||GroEL-like equatorial domain||Chaperonin Cpn60, conserved site
PGSC0003DMG400014279	stu-miR172b-5p	Homeodomain-like||Lipid-binding START||Homeodomain
PGSC0003DMG400016904	stu-miR172b-5p	Gene of unknown function
PGSC0003DMG400017347	stu-miR172b-5p	X8
PGSC0003DMG400028115	stu-miR172b-5p	GrpE nucleotide exchange factor, head||GrpE nucleotide exchange factor||-||GrpE nucleotide exchange factor, coiled-coil
PGSC0003DMG400029593	stu-miR172b-5p	No apical meristem (NAM) protein
PGSC0003DMG400030347	stu-miR397-5p,stu-miR172b-5p	Cupredoxin||Multicopper oxidase, copper-binding site||Multicopper oxidase, type 2
PGSC0003DMG400035480	stu-miR172b-5p,stu-miR172d-5p	Ribonuclease H domain||Ribonuclease H-like domain
PGSC0003DMG400035667	stu-miR172b-5p	Integrase core domain containing protein
PGSC0003DMG400040355	stu-miR172b-5p	Integrase core domain containing protein
PGSC0003DMG400046727	stu-miR172b-5p	Reverse transcriptase
PGSC0003DMG402003179	stu-miR172b-5p	Nucleotide-diphospho-sugar transferases||Glycosyl transferase, family 8
PGSC0003DMG400000125	stu-miR172c-3p	Protein of unknown function DUF4079
PGSC0003DMG400001018	stu-miR172c-3p,stu-miR172d-3p,stu-miR8024a-3p	Gene of unknown function
PGSC0003DMG400002671	stu-miR172c-3p	G10 protein||BUD31/G10-related, conserved site
PGSC0003DMG400002717	stu-miR172c-3p,stu-miR172d-3p	RNA polymerase II, large subunit, CTD||ENTH/VHS||Zinc finger, C2H2-like||RNA polymerase II-binding domain||Zinc finger, C2H2
PGSC0003DMG400003502	stu-miR172c-3p	Gene of unknown function
PGSC0003DMG400005324	stu-miR172c-3p	Ribosomal protein L9||Ribosomal protein L9/RNase H1, N-terminal||Ribosomal protein L9, N-terminal
PGSC0003DMG400006248	stu-miR172c-3p	KS1 protein
PGSC0003DMG400006432	stu-miR172c-3p	Exostosin-like
PGSC0003DMG400006556	stu-miR172c-3p,stu-miR7985	Fatty acid hydroxylase
PGSC0003DMG400006857	stu-miR172c-3p	Zinc/iron permease
PGSC0003DMG400009434	stu-miR172c-3p	VQ motif-containing protein
PGSC0003DMG400011059	stu-miR172c-3p	Zinc finger, PHD-type||Zinc finger, PHD-type, conserved site||Zinc finger, FYVE/PHD-type||Zinc finger, PHD-finger||Acyl-CoA N-acyltransferase||Zinc finger, RING/FYVE/PHD-type
PGSC0003DMG400012131	stu-miR172c-3p	Tetratricopeptide-like helical||Tetratricopeptide repeat-containing domain||Tetratricopeptide repeat
PGSC0003DMG400012557	stu-miR172c-3p	Ubiquitin carboxyl-terminal hydrolase-like domain||Peptidase C19, ubiquitin carboxyl-terminal hydrolase 2||Peptidase C19, ubiquitin carboxyl-terminal hydrolase 2, conserved site
PGSC0003DMG400012760	stu-miR7997c,stu-miR172c-3p,stu-miR5303c,stu-miR5303f,stu-miR7997a,stu-miR5303h,stu-miR5303j,stu-miR5303e	Domain of unknown function DUF296||AT hook, DNA-binding motif
PGSC0003DMG400014472	stu-miR172c-3p	Exostosin-like
PGSC0003DMG400014512	stu-miR172c-3p	GTP binding domain||GTP-binding protein, ribosome biogenesis, YsxC||P-loop containing nucleoside triphosphate hydrolase
PGSC0003DMG400017234	stu-miR172d-3p,stu-miR172c-3p	Drug/metabolite transporter
PGSC0003DMG400018365	stu-miR172c-3p	Tetratricopeptide-like helical||Pentatricopeptide repeat
PGSC0003DMG400020082	stu-miR172c-3p,stu-miR5303e,stu-miR5303f,stu-miR5303h,stu-miR7997a,stu-miR7997c	Conserved gene of unknown function
PGSC0003DMG400021168	stu-miR172c-3p	ATPase, AAA-type, core||P-loop containing nucleoside triphosphate hydrolase||AAA+ ATPase domain
PGSC0003DMG400021331	stu-miR172c-3p,stu-miR5303g,stu-miR5303c	t-SNARE||Target SNARE coiled-coil domain||Syntaxin/epimorphin, conserved site||Syntaxin, N-terminal
PGSC0003DMG400022830	stu-miR172c-3p	snRNA-activating protein complex, subunit 3||Methyl-accepting chemotaxis protein (MCP) signalling domain||-
PGSC0003DMG400024322	stu-miR172c-3p	SIT4 phosphatase-associated protein family
PGSC0003DMG400025794	stu-miR172c-3p	Pentatricopeptide repeat
PGSC0003DMG400026258	stu-miR172c-3p	Zinc finger, PHD-finger||Zinc finger, PHD-type||Oxoglutarate/iron-dependent dioxygenase||Zinc finger, RING/FYVE/PHD-type||Zinc finger, FYVE/PHD-type||Acyl-CoA N-acyltransferase||Zinc finger, PHD-type, conserved site||Isopenicillin N synthase-like||GNAT domain
PGSC0003DMG400029872	stu-miR172c-3p,stu-miR1886i-3p	Pyridoxal phosphate-dependent transferase, major domain||Pyridoxal phosphate-dependent transferase, major region, subdomain 2||Ornithine aminotransferase||Pyridoxal phosphate-dependent transferase, major region, subdomain 1||Aminotransferase class-III
PGSC0003DMG400030788	stu-miR172c-3p	Oxoglutarate/iron-dependent dioxygenase||Prolyl 4-hydroxylase, alpha subunit||Metridin-like ShK toxin
PGSC0003DMG400031798	stu-miR172c-3p	Protein of unknown function DUF789
PGSC0003DMG400032834	stu-miR172c-3p	Gene of unknown function
PGSC0003DMG400039267	stu-miR172c-3p	Gene of unknown function
PGSC0003DMG400040726	stu-miR172c-3p	Acetyltransferase, GNAT family protein
PGSC0003DMG400041563	stu-miR172c-3p	Gene of unknown function
PGSC0003DMG400045264	stu-miR172c-3p	NB-ARC domain containing protein
PGSC0003DMG400047300	stu-miR172c-3p	Gene of unknown function
PGSC0003DMG401001720	stu-miR172c-3p	Zinc finger, RING/FYVE/PHD-type||Zinc finger, RING-type
PGSC0003DMG401006315	stu-miR172c-3p,stu-miR172d-3p	Histone H3.2
PGSC0003DMG401008570	stu-miR5303h,stu-miR5303g,stu-miR172c-3p	P-loop containing nucleoside triphosphate hydrolase
PGSC0003DMG401018705	stu-miR172c-3p	Transcription initiation factor Rrn7
PGSC0003DMG401022702	stu-miR172c-3p	Cyclin, C-terminal||Cyclin-like||Cyclin A/B/D/E||Cyclin, N-terminal
PGSC0003DMG401026315	stu-miR172c-3p	Zinc finger, C2H2||Zinc finger, C2H2-like
PGSC0003DMG402029961	stu-miR172c-3p	P-loop containing nucleoside triphosphate hydrolase||NB-ARC
PGSC0003DMG403001309	stu-miR172c-3p,stu-miR8020	Histidine phosphatase superfamily||Histidine phosphatase superfamily, clade-2
PGSC0003DMG404008678	stu-miR172c-3p	Protein kinase, catalytic domain||Serine/threonine-protein kinase, active site||Protein kinase-like domain||Serine-threonine/tyrosine-protein kinase catalytic domain
PGSC0003DMG400030919	stu-miR172d-3p	Cupredoxin||Plastocyanin-like
PGSC0003DMG400000761	stu-miR172d-5p	Multicopper oxidase, type 3||Cupredoxin||Multicopper oxidase, type 1||Multicopper oxidase, type 2
PGSC0003DMG400001688	stu-miR172d-5p	Protein of unknown function DUF581
PGSC0003DMG400002071	stu-miR172d-5p	Pentatricopeptide repeat||Tetratricopeptide-like helical
PGSC0003DMG400002884	stu-miR172d-5p	Protein kinase, ATP binding site||Serine/threonine- / dual-specificity protein kinase, catalytic domain||NAF/FISL domain||Protein kinase-like domain||Serine/threonine-protein kinase, active site||Protein kinase, catalytic domain||NAF domain
PGSC0003DMG400003774	stu-miR172d-5p,stu-miR5303f,stu-miR5303e,stu-miR7997a	Glycoside hydrolase, family 9, active site||Six-hairpin glycosidase-like||Six-hairpin glycosidase||Glycoside hydrolase, family 9
PGSC0003DMG400003902	stu-miR172d-5p	Zinc finger, FYVE/PHD-type||Zinc finger, PHD-finger||Acyl-CoA N-acyltransferase||Zinc finger, RING-type||Zinc finger, RING/FYVE/PHD-type||Zinc finger, PHD-type||Zinc finger, PHD-type, conserved site
PGSC0003DMG400006119	stu-miR172d-5p	Gene of unknown function
PGSC0003DMG400008847	stu-miR172d-5p	Hydantoinaseoxoprolinase, N-terminal||Hydantoinase B/oxoprolinase||Hydantoinase/oxoprolinase
PGSC0003DMG400009430	stu-miR7997a,stu-miR5303h,stu-miR7997c,stu-miR5303j,stu-miR172d-5p,stu-miR5303g	Amidase, hydantoinase/carbamoylase||Peptidase M20, dimerisation||Peptidase M20
PGSC0003DMG400012887	stu-miR172d-5p	Cyclin P/U||Cyclin PHO80-like||Cyclin-like
PGSC0003DMG400013458	stu-miR172d-5p	Tetratricopeptide repeat-containing domain||Tetratricopeptide-like helical
PGSC0003DMG400015771	stu-miR172d-5p	Protein of unknown function DUF724||B3 DNA binding domain||DNA-binding pseudobarrel domain
PGSC0003DMG400019030	stu-miR172d-5p	Lipid-binding START||Homeodomain-like||Homeobox, conserved site||START-like domain||Homeodomain
PGSC0003DMG400027140	stu-miR172d-5p	Legume lectin domain||Concanavalin A-like lectin/glucanases superfamily||Serine/threonine-protein kinase, active site||Protein kinase, catalytic domain||Concanavalin A-like lectin/glucanase, subgroup||Protein kinase-like domain||Protein kinase, ATP binding site
PGSC0003DMG400027147	stu-miR172d-5p	Conserved gene of unknown function
PGSC0003DMG400028110	stu-miR172d-5p	Ubiquitin-conjugating enzyme, E2||Ubiquitin-conjugating enzyme/RWD-like||Ubiquitin-conjugating enzyme, active site
PGSC0003DMG400028555	stu-miR172d-5p	Gene of unknown function
PGSC0003DMG400034509	stu-miR172d-5p	Integrase core domain containing protein
PGSC0003DMG400034665	stu-miR172d-5p	Integrase core domain containing protein
PGSC0003DMG400034864	stu-miR172d-5p	Integrase core domain containing protein
PGSC0003DMG400035039	stu-miR172d-5p	Integrase core domain containing protein
PGSC0003DMG400035096	stu-miR172d-5p	Integrase core domain containing protein
PGSC0003DMG400035128	stu-miR172d-5p	P-loop containing nucleoside triphosphate hydrolase
PGSC0003DMG400035145	stu-miR172d-5p	Integrase core domain containing protein
PGSC0003DMG400035853	stu-miR172d-5p	Integrase core domain containing protein
PGSC0003DMG400036141	stu-miR172d-5p	Gene of unknown function
PGSC0003DMG400036965	stu-miR172d-5p	Integrase core domain containing protein
PGSC0003DMG400037569	stu-miR172d-5p	Integrase core domain containing protein
PGSC0003DMG400038187	stu-miR172d-5p	Gene of unknown function
PGSC0003DMG400038243	stu-miR172d-5p	Integrase core domain containing protein
PGSC0003DMG400038404	stu-miR172d-5p	Integrase core domain containing protein
PGSC0003DMG400039560	stu-miR172d-5p	Integrase core domain containing protein
PGSC0003DMG400040404	stu-miR172d-5p	Late blight resistance protein
PGSC0003DMG400041770	stu-miR172d-5p	Integrase core domain containing protein
PGSC0003DMG400042392	stu-miR172d-5p	Integrase core domain containing protein
PGSC0003DMG400043024	stu-miR172d-5p	Integrase core domain containing protein
PGSC0003DMG400044017	stu-miR172d-5p	Gene of unknown function
PGSC0003DMG400044138	stu-miR172d-5p	Integrase core domain containing protein
PGSC0003DMG400044389	stu-miR172d-5p	Gene of unknown function
PGSC0003DMG400044924	stu-miR172d-5p	Integrase core domain containing protein
PGSC0003DMG400045214	stu-miR172d-5p	Gene of unknown function
PGSC0003DMG400045738	stu-miR172d-5p	Integrase core domain containing protein
PGSC0003DMG400045801	stu-miR172d-5p	Integrase core domain containing protein
PGSC0003DMG400045817	stu-miR172d-5p	Integrase core domain containing protein
PGSC0003DMG400045828	stu-miR172d-5p	Integrase core domain containing protein
PGSC0003DMG400045869	stu-miR172d-5p	Integrase core domain containing protein
PGSC0003DMG400046181	stu-miR172d-5p	Integrase core domain containing protein
PGSC0003DMG400046382	stu-miR172d-5p	Integrase core domain containing protein
PGSC0003DMG400046537	stu-miR172d-5p,stu-miR827-3p	Integrase core domain containing protein
PGSC0003DMG402028522	stu-miR172d-5p	Conserved gene of unknown function
PGSC0003DMG400006785	stu-miR6027	P-loop containing nucleoside triphosphate hydrolase||NB-ARC||Leucine-rich repeat
PGSC0003DMG400020345	stu-miR397-5p	Laccase||Multicopper oxidase, type 1||Multicopper oxidase, type 2||Multicopper oxidase, copper-binding site||Cupredoxin||Multicopper oxidase, type 3
PGSC0003DMG400020828	stu-miR8007a-3p	Small GTP-binding protein domain||P-loop containing nucleoside triphosphate hydrolase||Small GTPase superfamily, Rab type||Small GTPase superfamily
PGSC0003DMG400032135	stu-miR7997c,stu-miR5303h,stu-miR7997a	Acid phosphatase/vanadium-dependent haloperoxidase-related
PGSC0003DMG400045800	stu-miR482a-5p	Gene of unknown function
PGSC0003DMG400002105	stu-miR1886a,stu-miR1886h,stu-miR1886i-3p,stu-miR7980b-3p	Gene of unknown function
PGSC0003DMG400004345	stu-miR1886a,stu-miR1886h,stu-miR1886i-3p,stu-miR7980b-3p	Gene of unknown function
PGSC0003DMG400006892	stu-miR1886a,stu-miR7980b-5p	Ribosomal protein L34Ae||Protein of unknown function DUF1666
PGSC0003DMG400008869	stu-miR1886h,stu-miR1886a,stu-miR7980b-3p,stu-miR1886i-3p	Condensation domain
PGSC0003DMG400012210	stu-miR1886a,stu-miR7980b-5p	Glutamate--cysteine ligase, GCS2||Glutamate--cysteine ligase, plant
PGSC0003DMG400014722	stu-miR5303e,stu-miR5303j,stu-miR1886a,stu-miR5303h,stu-miR7980b-5p,stu-miR5303f,stu-miR5303g,stu-miR5303c	Sterol reductase, conserved site||Ergosterol biosynthesis ERG4/ERG24
PGSC0003DMG400020212	stu-miR8020,stu-miR1886g-5p,stu-miR1886a,stu-miR1886h,stu-miR7980b-3p,stu-miR1886i-3p	Oxidoreductase, molybdopterin-binding domain||Eukaryotic molybdopterin oxidoreductase||Immunoglobulin E-set||Moybdenum cofactor oxidoreductase, dimerisation
PGSC0003DMG400020781	stu-miR5303h,stu-miR5303g,stu-miR5303c,stu-miR5303j,stu-miR1886a	RNA helicase, DEAD-box type, Q motif||P-loop containing nucleoside triphosphate hydrolase||Helicase, superfamily 1/2, ATP-binding domain||Helicase, C-terminal||DNA/RNA helicase, DEAD/DEAH box type, N-terminal
PGSC0003DMG400021498	stu-miR1886a,stu-miR1886h,stu-miR1886i-3p,stu-miR7980b-3p	Syntaxin
PGSC0003DMG400021527	stu-miR1886i-3p,stu-miR7980b-3p,stu-miR1886a,stu-miR1886h	Phosphoribosyltransferase domain||Adenine phosphoribosyl transferase||Phosphoribosyltransferase-like
PGSC0003DMG400043600	stu-miR7980b-5p,stu-miR1886a	Myb/SANT-like domain
PGSC0003DMG400007278	stu-miR1886g-5p	Gene of unknown function
PGSC0003DMG400020145	stu-miR1886g-5p	Alpha/Beta hydrolase fold||Lipase, class 3
PGSC0003DMG401014716	stu-miR8039,stu-miR1886g-5p	PAK-box/P21-Rho-binding
PGSC0003DMG400006807	stu-miR5303e,stu-miR7980b-3p,stu-miR5303j,stu-miR1886h,stu-miR5303h,stu-miR5303f,stu-miR5303g,stu-miR5303c	Zinc finger, RING-type||Zinc finger, RING/FYVE/PHD-type||-
PGSC0003DMG400007650	stu-miR1886h,stu-miR7980b-3p,stu-miR1886i-3p	Peptidase C48, SUMO/Sentrin/Ubl1
PGSC0003DMG400019189	stu-miR1886h,stu-miR1886i-3p	Fructose-1,6-bisphosphatase class 1/Sedoheputulose-1,7-bisphosphatase||Fructose-1,6-bisphosphatase||Fructose-1,6-bisphosphatase, active site
PGSC0003DMG400019716	stu-miR1886h,stu-miR1886i-3p	P-loop containing nucleoside triphosphate hydrolase
PGSC0003DMG400020546	stu-miR7980b-3p,stu-miR1886h	Leucine-rich repeat, typical subtype||Ubiquitin||Leucine rich repeats (2 copies)||Ubiquitin-related domain||Leucine-rich repeat
PGSC0003DMG401014805	stu-miR1886h	NAD(P)-binding domain||NAD-dependent epimerase/dehydratase
PGSC0003DMG400015233	stu-miR1886i-3p,stu-miR5303c,stu-miR5303g	Glycosyl transferase, family 48
PGSC0003DMG400023703	stu-miR1886i-3p	Kelch repeat type 1||F-box domain, cyclin-like||Galactose oxidase, beta-propeller
PGSC0003DMG400026732	stu-miR1886i-3p	Double Clp-N motif||Chaperonin ClpA/B||ATPase, AAA-type, core||P-loop containing nucleoside triphosphate hydrolase
PGSC0003DMG400039678	stu-miR1886i-3p	Gene of unknown function
PGSC0003DMG400045754	stu-miR1886i-3p	Gene of unknown function
PGSC0003DMG400010797	stu-miR7980b-3p	Octanoyltransferase, conserved site||Biotin/lipoate A/B protein ligase||Octanoyltransferase
PGSC0003DMG401001782	stu-miR7980b-3p,stu-miR7985	Conserved gene of unknown function
PGSC0003DMG400000727	stu-miR1919-3p	Mitochodrial transcription termination factor-related
PGSC0003DMG400029788	stu-miR1919-3p	Terpenoid synthase||Polyprenyl synthetase
PGSC0003DMG400002263	stu-miR1919-5p	Conserved gene of unknown function
PGSC0003DMG400002264	stu-miR1919-5p	Conserved gene of unknown function
PGSC0003DMG400010801	stu-miR1919-5p	Ovarian tumour, otubain
PGSC0003DMG400042525	stu-miR1919-5p	Gene of unknown function
PGSC0003DMG400005269	stu-miR319-3p	Tpt phosphate/phosphoenolpyruvate translocator||Domain of unknown function DUF250||Drug/metabolite transporter
PGSC0003DMG400012396	stu-miR319-3p	Transcription factor TCP subgroup||Transcription factor, TCP
PGSC0003DMG400015377	stu-miR319-3p	Transcription factor TCP subgroup||Transcription factor, TCP
PGSC0003DMG400015836	stu-miR319-3p	Gene of unknown function
PGSC0003DMG400019904	stu-miR319b,stu-miR319-3p	Transcription factor TCP subgroup||CYC/TB1, R domain||Transcription factor, TCP
PGSC0003DMG400025495	stu-miR5303g,stu-miR5303c,stu-miR319-3p,stu-miR5303j,stu-miR5303h	Domain of unknown function DUF250||Tpt phosphate/phosphoenolpyruvate translocator||Drug/metabolite transporter
PGSC0003DMG400028386	stu-miR319-3p	Protein of unknown function DUF155
PGSC0003DMG400033360	stu-miR7985,stu-miR319-3p	Exostosin-like
PGSC0003DMG400039789	stu-miR319-3p,stu-miR396-5p	UDP-glucuronosyl/UDP-glucosyltransferase
PGSC0003DMG401029758	stu-miR319-3p	Pentatricopeptide repeat
PGSC0003DMG402005658	stu-miR319-3p,stu-miR7992-5p	Peroxin-3
PGSC0003DMG400022414	stu-miR319b,stu-miR319a-3p	Domain of unknown function DUF4408||Protein of unknown function DUF761, plant
PGSC0003DMG400013515	stu-miR319a-5p,stu-miR7992-5p	Crotonase, core||ClpP/crotonase-like domain||Naphthoate synthase||Crontonase, C-terminal||Enoyl-CoA hydratase/isomerase, conserved site
PGSC0003DMG400015231	stu-miR319a-5p	Peptidase C78, ubiquitin fold modifier-specific peptidase 1/ 2
PGSC0003DMG400026429	stu-miR319a-5p	F-box domain, cyclin-like
PGSC0003DMG400029849	stu-miR319a-5p	Calmodulin-binding domain, plant
PGSC0003DMG400043385	stu-miR319a-5p	Retroviral aspartyl protease
PGSC0003DMG401001116	stu-miR319a-5p	Snf7
PGSC0003DMG402008294	stu-miR319a-5p	Conserved gene of unknown function
PGSC0003DMG400005918	stu-miR319b	Myb domain||SANT/Myb domain||Homeodomain-like
PGSC0003DMG400007072	stu-miR319b	Peptide-N4-(N-acetyl-beta-glucosaminyl)asparagine amidase A
PGSC0003DMG400015073	stu-miR319b	Interferon-induced guanylate-binding protein
PGSC0003DMG400022403	stu-miR319b	Armadillo-type fold||Armadillo||Armadillo-like helical
PGSC0003DMG400022689	stu-miR319b	Homeodomain-like||Myb domain||SANT/Myb domain
PGSC0003DMG400027418	stu-miR319b	Myb domain||SANT/Myb domain||Homeodomain-like
PGSC0003DMG400028200	stu-miR319b,stu-miR8045	Zinc finger, RING-type||Zinc finger, RING/FYVE/PHD-type
PGSC0003DMG400028783	stu-miR319b	Glutathione S-transferase, N-terminal||Glutathione S-transferase, C-terminal||Glutathione S-transferase, C-terminal-like||Thioredoxin-like fold
PGSC0003DMG400035498	stu-miR319b	Gene of unknown function
PGSC0003DMG402012324	stu-miR319b	Pectin lyase fold/virulence factor||Parallel beta-helix repeat||Glycoside hydrolase, family 28||Pectin lyase fold
PGSC0003DMG400003246	stu-miR3627-3p	Heat shock protein 70kD, C-terminal domain||Heat shock protein 70 family
PGSC0003DMG400012815	stu-miR3627-3p	LisH dimerisation motif||LisH dimerisation motif, subgroup
PGSC0003DMG400019895	stu-miR3627-3p	GDP-fucose protein O-fucosyltransferase
PGSC0003DMG400019935	stu-miR3627-3p	Glycosyl transferase, family 31
PGSC0003DMG401025397	stu-miR3627-5p	START-like domain||Phosphatidylinositol transfer protein
PGSC0003DMG400016815	stu-miR384-5p	DAG protein, chloroplast
PGSC0003DMG400019494	stu-miR384-5p	Six-hairpin glycosidase-like||Glycosyl hydrolase family 100
PGSC0003DMG400020110	stu-miR384-5p	DOMON domain||Uncharacterised conserved protein UCP037471
PGSC0003DMG400021245	stu-miR5303e,stu-miR7997a,stu-miR7997c,stu-miR384-5p,stu-miR5303f,stu-miR5303c	Regulator of chromosome condensation, RCC1||Regulator of chromosome condensation/beta-lactamase-inhibitor protein II
PGSC0003DMG400026285	stu-miR384-5p	Protein of unknown function DUF1077, TMEM85
PGSC0003DMG400034305	stu-miR384-5p	Kelch-type beta propeller||Galactose oxidase/kelch, beta-propeller||F-box domain, cyclin-like
PGSC0003DMG400039651	stu-miR384-5p	Gene of unknown function
PGSC0003DMG402011656	stu-miR384-5p	U box domain||Zinc finger, RING/FYVE/PHD-type
PGSC0003DMG400000856	stu-miR390-3p,stu-miR5303h,stu-miR5303j,stu-miR5303g,stu-miR5303c	Serine-threonine/tyrosine-protein kinase catalytic domain||Protein kinase, ATP binding site||Concanavalin A-like lectin/glucanase, subgroup||Protein kinase-like domain||Serine/threonine-protein kinase, active site||Protein kinase, catalytic domain
PGSC0003DMG400006974	stu-miR390-3p	Rubisco LS methyltransferase, substrate-binding domain
PGSC0003DMG400009602	stu-miR390-3p	Glycoside hydrolase, catalytic domain||Glycoside hydrolase, superfamily||Ricin B lectin domain||Glycoside hydrolase, family 5
PGSC0003DMG400024959	stu-miR390-3p	Retrieval of early ER protein Rer1
PGSC0003DMG400026760	stu-miR390-3p,stu-miR8020	Serine-threonine/tyrosine-protein kinase catalytic domain||Leucine-rich repeat||Protein kinase-like domain||Leucine rich repeats (2 copies)||Protein kinase, catalytic domain||Leucine-rich repeat-containing N-terminal, type 2
PGSC0003DMG400040634	stu-miR390-3p	Gene of unknown function
PGSC0003DMG401001610	stu-miR390-3p	Class I glutamine amidotransferase-like||Glutamine amidotransferase type 1||Auxin responsive SAUR protein||CTP synthase
PGSC0003DMG400002618	stu-miR390-5p	Protein of unknown function DUF829, TMEM53||Alpha/Beta hydrolase fold
PGSC0003DMG400004584	stu-miR5303g,stu-miR5303j,stu-miR5303h,stu-miR390-5p,stu-miR7997a	WD40-repeat-containing domain||WD40/YVTN repeat-like-containing domain||WD40 repeat
PGSC0003DMG400008021	stu-miR390-5p	Protein phosphatase 2C||Protein phosphatase 2C-like
PGSC0003DMG400013085	stu-miR390-5p	Gene of unknown function
PGSC0003DMG400015806	stu-miR390-5p	Leucine-rich repeat||Serine-threonine/tyrosine-protein kinase catalytic domain||Protein kinase, catalytic domain||Protein kinase-like domain
PGSC0003DMG400017800	stu-miR390-5p	Serine/threonine-protein kinase, active site||Leucine-rich repeat-containing N-terminal, type 2||Protein kinase, catalytic domain||Concanavalin A-like lectin/glucanase, subgroup||Protein kinase-like domain||Protein kinase, ATP binding site||Leucine-rich repeat
PGSC0003DMG400017836	stu-miR390-5p	Protein kinase, catalytic domain||Serine/threonine-protein kinase, active site||Protein kinase, ATP binding site||Protein kinase-like domain||Concanavalin A-like lectin/glucanase, subgroup||Serine-threonine/tyrosine-protein kinase catalytic domain
PGSC0003DMG400022139	stu-miR390-5p	Protein kinase, ATP binding site||Concanavalin A-like lectin/glucanase, subgroup||Protein kinase-like domain||Leucine-rich repeat-containing N-terminal, type 2||Serine/threonine-protein kinase, active site||Protein kinase, catalytic domain||Leucine-rich repeat
PGSC0003DMG400023585	stu-miR390-5p	Leucine-rich repeat
PGSC0003DMG400026004	stu-miR390-5p	Protein kinase, catalytic domain||Leucine-rich repeat-containing N-terminal, type 2||Concanavalin A-like lectin/glucanase, subgroup||Protein kinase-like domain||Leucine-rich repeat||Serine-threonine/tyrosine-protein kinase catalytic domain
PGSC0003DMG400030443	stu-miR8020,stu-miR390-5p	Protein kinase, ATP binding site||Di-trans-poly-cis-decaprenylcistransferase-like, conserved site||Leucine-rich repeat-containing N-terminal, type 2||Di-trans-poly-cis-decaprenylcistransferase-like||Leucine-rich repeat||Concanavalin A-like lectin/glucanase, subgroup||Protein kinase-like domain||Protein kinase, catalytic domain||Serine/threonine-protein kinase, active site
PGSC0003DMG400031103	stu-miR7997a,stu-miR390-5p,stu-miR7997c,stu-miR5303g	Concanavalin A-like lectin/glucanase, subgroup||Protein kinase-like domain||Leucine-rich repeat-containing N-terminal, type 2||Protein kinase, catalytic domain||Serine/threonine-protein kinase, active site||Leucine-rich repeat
PGSC0003DMG400034644	stu-miR390-5p	Conserved gene of unknown function
PGSC0003DMG400040039	stu-miR390-5p	Gene of unknown function
PGSC0003DMG401017288	stu-miR390-5p	Alpha crystallin/Hsp20 domain||HSP20-like chaperone
PGSC0003DMG401027271	stu-miR390-5p	Protein kinase, catalytic domain||Protein kinase-like domain||Leucine-rich repeat||Tyrosine-protein kinase, active site||Serine-threonine/tyrosine-protein kinase catalytic domain
PGSC0003DMG400005791	stu-miR393-3p	Conserved gene of unknown function
PGSC0003DMG400003405	stu-miR393-5p	TRANSPORT INHIBITOR RESPONSE 1 protein
PGSC0003DMG400005348	stu-miR393-5p	TIR1
PGSC0003DMG400020729	stu-miR393-5p	TIR1
PGSC0003DMG400021996	stu-miR393-5p	F-box domain, cyclin-like
PGSC0003DMG400022404	stu-miR393-5p	F-box domain, cyclin-like
PGSC0003DMG400024033	stu-miR393-5p	Transport inhibitor response 1
PGSC0003DMG400039315	stu-miR393-5p	Zinc finger, CCHC-type
PGSC0003DMG400042787	stu-miR393-5p	Transport inhibitor response 1
PGSC0003DMG400000403	stu-miR395a	Conserved gene of unknown function
PGSC0003DMG400013437	stu-miR395a	PUA-like domain||Rossmann-like alpha/beta/alpha sandwich fold||ATP-sulfurylase PUA-like domain||Sulphate adenylyltransferase||Sulphate adenylyltransferase catalytic domain
PGSC0003DMG400017008	stu-miR395a	Gene of unknown function
PGSC0003DMG400018943	stu-miR395a	Sulphate adenylyltransferase catalytic domain||Sulphate adenylyltransferase||ATP-sulfurylase PUA-like domain||Rossmann-like alpha/beta/alpha sandwich fold||PUA-like domain
PGSC0003DMG400019091	stu-miR395a	Glycoside hydrolase, catalytic domain||Glycoside hydrolase, superfamily||Glycoside hydrolase, family 1||Glycoside hydrolase, family 1, active site
PGSC0003DMG400023978	stu-miR395a	Ribosomal protein S5 domain 2-type fold||Ribosomal protein S5 domain 2-type fold, subgroup||GHMP kinase N-terminal domain||Diphosphomevalonate decarboxylase||GHMP kinase, C-terminal domain
PGSC0003DMG400027912	stu-miR395a	-||Sulphate anion transporter||Sulphate anion transporter, conserved site||Sulphate transporter||STAS domain
PGSC0003DMG400029810	stu-miR395a	Tetratricopeptide-like helical||Pentatricopeptide repeat
PGSC0003DMG400030403	stu-miR395a	Conserved gene of unknown function
PGSC0003DMG400033689	stu-miR395a	Protein of unknown function DUF760
PGSC0003DMG400039127	stu-miR395a	Gene of unknown function
PGSC0003DMG400047189	stu-miR395a	Gene of unknown function
PGSC0003DMG401007428	stu-miR395a	Armadillo-like helical||Armadillo-type fold||Pumilio RNA-binding repeat
PGSC0003DMG400005358	stu-miR396-3p	Tetraspanin/Peripherin
PGSC0003DMG400020788	stu-miR396-3p	Gene of unknown function
PGSC0003DMG400029913	stu-miR396-3p	Lipid-binding START
PGSC0003DMG400030417	stu-miR396-3p	Rab5-interacting protein family||Rab5-interacting
PGSC0003DMG400001545	stu-miR396-5p	RNA-binding protein AU-1/Ribonuclease E/G||Nucleic acid-binding, OB-fold||-||Ribonuclease E/G
PGSC0003DMG400001735	stu-miR396-5p	Pentatricopeptide repeat||Tetratricopeptide-like helical
PGSC0003DMG400002324	stu-miR396-5p	Photosystem II HCF136, stability/assembly factor||Twin-arginine translocation pathway, signal sequence||Photosynthesis system II assembly factor Ycf48/Hcf136-like domain
PGSC0003DMG400002354	stu-miR396-5p	K+ potassium transporter
PGSC0003DMG400002622	stu-miR396-5p	Thioredoxin-like fold||Thioredoxin domain
PGSC0003DMG400003062	stu-miR396-5p	Zinc finger, LIM-type
PGSC0003DMG400005921	stu-miR396-5p	Proteinase inhibitor I25, cystatin||Proteinase inhibitor I25, cystatin, conserved region||Cystatin
PGSC0003DMG400005950	stu-miR396-5p	Proteinase inhibitor I25, cystatin||Proteinase inhibitor I25, cystatin, conserved site||Proteinase inhibitor I25, cystatin, conserved region||Cystatin||Cystatin-related, plant
PGSC0003DMG400006296	stu-miR396-5p	Protein of unknown function DUF313||DNA-binding pseudobarrel domain||NB-ARC
PGSC0003DMG400006816	stu-miR396-5p	Protein kinase, catalytic domain||Serine/threonine-protein kinase, active site||UspA||Concanavalin A-like lectin/glucanase, subgroup||Protein kinase-like domain||Rossmann-like alpha/beta/alpha sandwich fold||Protein kinase, ATP binding site
PGSC0003DMG400007182	stu-miR396-5p	Ubiquitin-associated/translation elongation factor EF1B, N-terminal, eukaryote||C-5 cytosine methyltransferase||S-adenosyl-L-methionine-dependent methyltransferase-like
PGSC0003DMG400008410	stu-miR396-5p	Conserved gene of unknown function
PGSC0003DMG400008431	stu-miR396-5p	Ribosomal L11 methyltransferase, PrmA||S-adenosyl-L-methionine-dependent methyltransferase-like||Protein arginine N-methyltransferase
PGSC0003DMG400011316	stu-miR396-5p	Transcription factor, MADS-box
PGSC0003DMG400011331	stu-miR396-5p	Dynein light chain, type 1/2, conserved site||Dynein light chain, type 1/2
PGSC0003DMG400017495	stu-miR396-5p	Conserved gene of unknown function
PGSC0003DMG400018239	stu-miR396-5p	GRIP and coiled-coil domain-containing protein
PGSC0003DMG400018637	stu-miR396-5p	Peptidoglycan-binding lysin domain
PGSC0003DMG400019871	stu-miR396-5p	Endonuclease/exonuclease/phosphatase||Zinc finger, RanBP2-type
PGSC0003DMG400020558	stu-miR396-5p	NAD(P)-binding domain||Ubiquitin-like 1 activating enzyme, catalytic cysteine domain||UBA/THIF-type NAD/FAD binding fold||Ubiquitin-activating enzyme, E1, active site||Ubiquitin/SUMO-activating enzyme E1||Ubiquitin-activating enzyme e1, C-terminal||Ubiquitin-activating enzyme||Ubiquitin-activating enzyme repeat||Ubiquitin-activating enzyme, E1||Molybdenum cofactor biosynthesis, MoeB
PGSC0003DMG400021561	stu-miR5303g,stu-miR5303j,stu-miR7997c,stu-miR396-5p	Cytokinin riboside 5'-monophosphate phosphoribohydrolase LOG
PGSC0003DMG400024053	stu-miR396-5p,stu-miR5303h,stu-miR7984d-3p,stu-miR5303j,stu-miR5303g	Peroxidases heam-ligand binding site||Haem peroxidase, plant/fungal/bacterial||Peroxidase, active site||Haem peroxidase||Plant peroxidase
PGSC0003DMG400024344	stu-miR396-5p	UDP-glucuronosyl/UDP-glucosyltransferase
PGSC0003DMG400026899	stu-miR396-5p	Proteinase inhibitor I25, cystatin, conserved site||Proteinase inhibitor I25, cystatin||Proteinase inhibitor I25, cystatin, conserved region||Cystatin
PGSC0003DMG400030496	stu-miR396-5p,stu-miR482d-3p,stu-miR482e-3p,stu-miR6024-3p	Disease resistance protein
PGSC0003DMG400030498	stu-miR482e-3p,stu-miR6024-3p,stu-miR396-5p,stu-miR7983-3p,stu-miR482d-3p	NB-ARC||P-loop containing nucleoside triphosphate hydrolase
PGSC0003DMG400036649	stu-miR396-5p	Gene of unknown function
PGSC0003DMG400036716	stu-miR396-5p	Gene of unknown function
PGSC0003DMG400037000	stu-miR396-5p	Gene of unknown function
PGSC0003DMG400043507	stu-miR396-5p	ATPase, P-type cation-transporter, N-terminal||ATPase, P-type, ATPase-associated domain||ATPase, P-type, calcium-transporting, PMCA-type||ATPase, P-type phosphorylation site||ATPase, P-type, transmembrane domain||ATPase, P-type, K/Mg/Cd/Cu/Zn/Na/Ca/Na/H-transporter||ATPase, P-type cation-transporter, C-terminal||ATPase, P-type, cytoplasmic domain N||HAD-like domain
PGSC0003DMG400043976	stu-miR396-5p	Homeodomain-like
PGSC0003DMG400046353	stu-miR396-5p	ATPase, P-type, calcium-transporting, PMCA-type||ATPase, P-type phosphorylation site||ATPase, P-type, ATPase-associated domain||ATPase, P-type, K/Mg/Cd/Cu/Zn/Na/Ca/Na/H-transporter||ATPase, P-type cation-transporter, N-terminal||HAD-like domain||ATPase, P-type, cytoplasmic domain N
PGSC0003DMG400047046	stu-miR396-5p	Nematode resistance
PGSC0003DMG401019061	stu-miR396-5p	Uncharacterised domain CHP00451||PUA-like domain||Pseudouridine synthase/archaeosine transglycosylase||SWIB/MDM2 domain||Translation initiation factor SUI1
PGSC0003DMG401019388	stu-miR396-5p	DNA binding protein
PGSC0003DMG401023438	stu-miR396-5p	Epoxide hydrolase-like||Alpha/Beta hydrolase fold
PGSC0003DMG402007600	stu-miR396-5p	Tetratricopeptide-like helical||Pentatricopeptide repeat
PGSC0003DMG402026177	stu-miR396-5p	Homeodomain-like||SANT/Myb domain||Myb domain
PGSC0003DMG402026984	stu-miR396-5p	BTB/POZ||BTB/POZ fold||Zinc finger, TAZ-type||BTB/POZ-like
PGSC0003DMG400001097	stu-miR397-3p,stu-miR7997a,stu-miR5303e,stu-miR5303c,stu-miR5303f,stu-miR7997c	Pollen Ole e 1 allergen/extensin
PGSC0003DMG400003036	stu-miR397-3p	IQ motif, EF-hand binding site||Domain of unknown function DUF4005
PGSC0003DMG400005894	stu-miR397-3p	Transcription factor MYC/MYB N-terminal||Helix-loop-helix domain
PGSC0003DMG400013473	stu-miR397-3p	Helix-loop-helix domain
PGSC0003DMG400013543	stu-miR482b-3p,stu-miR397-3p	NB-ARC||P-loop containing nucleoside triphosphate hydrolase||Toll/interleukin-1 receptor homology (TIR) domain
PGSC0003DMG400019624	stu-miR397-3p	Transcription factor MYC/MYB N-terminal||Helix-loop-helix domain
PGSC0003DMG400027069	stu-miR397-3p	Tetratricopeptide TPR2||Tetratricopeptide repeat||Tetratricopeptide repeat-containing domain||Tetratricopeptide-like helical||Tetratricopeptide TPR-1
PGSC0003DMG400027155	stu-miR397-3p	Protein phosphatase 2C-like||Protein phosphatase 2C, manganese/magnesium aspartate binding site||Protein phosphatase 2C
PGSC0003DMG402024473	stu-miR397-3p	Glycoside hydrolase, family 47
PGSC0003DMG402031202	stu-miR5303j,stu-miR5303g,stu-miR5303h,stu-miR397-3p	Protein kinase-like domain||Protein kinase, catalytic domain||Serine-threonine/tyrosine-protein kinase catalytic domain
PGSC0003DMG400000684	stu-miR397-5p	Multicopper oxidase, type 2||Multicopper oxidase, type 1||Laccase||Multicopper oxidase, type 3||Multicopper oxidase, copper-binding site||Cupredoxin
PGSC0003DMG400002948	stu-miR397-5p	RNA recognition motif domain||Nucleotide-binding, alpha-beta plait
PGSC0003DMG400003512	stu-miR397-5p,stu-miR8041a-5p	Multicopper oxidase, copper-binding site||Cupredoxin||Multicopper oxidase, type 3||Laccase||Multicopper oxidase, type 2||Multicopper oxidase, type 1
PGSC0003DMG400005258	stu-miR397-5p	P-loop containing nucleoside triphosphate hydrolase||Chloroplast protein import component Toc34||AIG1
PGSC0003DMG400007602	stu-miR397-5p	Double Clp-N motif||Clp, N-terminal||P-loop containing nucleoside triphosphate hydrolase
PGSC0003DMG400008778	stu-miR397-5p,stu-miR408a-3p	Laccase||Multicopper oxidase, type 1||Multicopper oxidase, type 2||Multicopper oxidase, copper-binding site||Cupredoxin
PGSC0003DMG400008826	stu-miR397-5p	Multicopper oxidase, type 2||Multicopper oxidase, type 1||Laccase||Multicopper oxidase, type 3||Multicopper oxidase, copper-binding site||Cupredoxin
PGSC0003DMG400008898	stu-miR397-5p	Multicopper oxidase, type 1||Multicopper oxidase, type 2||Laccase||Multicopper oxidase, type 3||Cupredoxin||Multicopper oxidase, copper-binding site
PGSC0003DMG400009184	stu-miR397-5p	Zinc finger, RanBP2-type||WLM
PGSC0003DMG400011019	stu-miR397-5p	Cupredoxin||Multicopper oxidase, copper-binding site||Multicopper oxidase, type 3||Laccase||Multicopper oxidase, type 2||Multicopper oxidase, type 1
PGSC0003DMG400011067	stu-miR397-5p	Multicopper oxidase, type 2||Multicopper oxidase, type 1||Cupredoxin
PGSC0003DMG400015484	stu-miR397-5p	Multicopper oxidase, type 1||Multicopper oxidase, type 2||Laccase||Multicopper oxidase, type 3||Multicopper oxidase, copper-binding site||Cupredoxin
PGSC0003DMG400019185	stu-miR397-5p	Cupredoxin||Multicopper oxidase, copper-binding site||Multicopper oxidase, type 3||Laccase||Multicopper oxidase, type 2||Multicopper oxidase, type 1
PGSC0003DMG400019268	stu-miR397-5p	Major facilitator superfamily domain, general substrate transporter||General substrate transporter||Major facilitator superfamily domain||Sugar transporter, conserved site
PGSC0003DMG400020355	stu-miR8031,stu-miR397-5p	Cupredoxin||Multicopper oxidase, copper-binding site||Multicopper oxidase, type 3||Laccase||Multicopper oxidase, type 2||Multicopper oxidase, type 1
PGSC0003DMG400022373	stu-miR397-5p	Peptidase S10, serine carboxypeptidase||Peptidase S10, serine carboxypeptidase, active site||Alpha/Beta hydrolase fold
PGSC0003DMG400024511	stu-miR8032a-5p,stu-miR397-5p,stu-miR8032b-3p	Centromere protein Mis12
PGSC0003DMG400028236	stu-miR5303e,stu-miR397-5p	P-loop containing nucleoside triphosphate hydrolase||Double Clp-N motif||Clp, N-terminal
PGSC0003DMG400029545	stu-miR397-5p,stu-miR530	Aldolase-type TIM barrel||Porphobilinogen synthase
PGSC0003DMG400030376	stu-miR8039,stu-miR8007a-5p,stu-miR8045,stu-miR397-5p	Multicopper oxidase, type 2||Multicopper oxidase, type 1||Laccase||Multicopper oxidase, type 3||Cupredoxin||Multicopper oxidase, copper-binding site
PGSC0003DMG400030419	stu-miR397-5p	Laccase||Multicopper oxidase, type 2||Multicopper oxidase, type 1||Cupredoxin||Multicopper oxidase, type 3
PGSC0003DMG400040837	stu-miR397-5p	Conserved gene of unknown function
PGSC0003DMG401008903	stu-miR5303f,stu-miR5303g,stu-miR5303j,stu-miR5303h,stu-miR397-5p,stu-miR5303e	Laccase||Multicopper oxidase, type 2||Multicopper oxidase, type 1||Multicopper oxidase, copper-binding site||Cupredoxin||Multicopper oxidase, type 3
PGSC0003DMG402023951	stu-miR397-5p,stu-miR408a-3p	Multicopper oxidase, copper-binding site||Cupredoxin||Multicopper oxidase, type 3||Laccase||Multicopper oxidase, type 1||Multicopper oxidase, type 2
PGSC0003DMG402028370	stu-miR397-5p	Pentatricopeptide repeat
PGSC0003DMG400004715	stu-miR398a-3p,stu-miR398b-3p	Pathogenic type III effector avirulence factor Avr cleavage site
PGSC0003DMG400015248	stu-miR398a-3p	Immediate early protein homolog
PGSC0003DMG400036489	stu-miR398a-3p	Integrase
PGSC0003DMG400001246	stu-miR5303g,stu-miR5303j,stu-miR5303h,stu-miR398a-5p	Amidohydrolase 1||Urease, gamma/gamma-beta subunit||Urease, beta subunit||Metal-dependent hydrolase, composite domain||Urease, alpha subunit, C-terminal||Urease nickel binding site||Urease, alpha subunit||Urease alpha-subunit, N-terminal
PGSC0003DMG400003159	stu-miR398a-5p	Nucleotide-binding, alpha-beta plait||RNA recognition motif domain
PGSC0003DMG400006348	stu-miR398a-5p	Gene of unknown function
PGSC0003DMG400007201	stu-miR398a-5p	Photosystem II PsbY
PGSC0003DMG400009503	stu-miR398a-5p	Tic22-like
PGSC0003DMG400010468	stu-miR398a-5p	Domain of unknown function DUF4005||IQ motif, EF-hand binding site
PGSC0003DMG400011905	stu-miR398a-5p	Peptidase A22B, signal peptide peptidase||Peptidase A22, presenilin signal peptide
PGSC0003DMG400013332	stu-miR5303e,stu-miR398a-5p,stu-miR5303f	Isopropylmalate dehydrogenase-like domain||Isocitrate dehydrogenase NADP-dependent||Isocitrate/isopropylmalate dehydrogenase, conserved site
PGSC0003DMG400017743	stu-miR398a-5p	Phosphatidylinositol N-acetylglucosaminyltransferase
PGSC0003DMG400017855	stu-miR398a-5p	Conserved gene of unknown function
PGSC0003DMG400019582	stu-miR7997a,stu-miR398a-5p,stu-miR7997c,stu-miR5303f	Protein of unknown function DUF2854
PGSC0003DMG400023492	stu-miR398a-5p	Heavy metal-associated domain, HMA
PGSC0003DMG400028085	stu-miR398a-5p	Transposon, En/Spm-like
PGSC0003DMG400029570	stu-miR8021,stu-miR398a-5p	Nucleotide-diphospho-sugar transferase
PGSC0003DMG400029954	stu-miR398a-5p	Pectin lyase fold/virulence factor||Parallel beta-helix repeat||Glycoside hydrolase, family 28||Pectin lyase fold
PGSC0003DMG400030450	stu-miR398a-5p	Serine-threonine/tyrosine-protein kinase catalytic domain||Protein kinase, catalytic domain||Protein kinase-like domain
PGSC0003DMG401012750	stu-miR398a-5p	Zinc finger, C2H2-like||Ankyrin repeat||Zinc finger, C2H2||Ankyrin repeat-containing domain
PGSC0003DMG401023823	stu-miR398a-5p	Zinc finger protein
PGSC0003DMG400002947	stu-miR8007a-5p,stu-miR398b-3p,stu-miR8007a-3p	NB-ARC||P-loop containing nucleoside triphosphate hydrolase
PGSC0003DMG400004304	stu-miR398b-3p,stu-miR5303f	Endoplasmic reticulum oxidoreductin 1
PGSC0003DMG400008384	stu-miR399a-3p	Serine-threonine/tyrosine-protein kinase catalytic domain||Protein kinase-like domain||Protein kinase, ATP binding site||Serine/threonine-protein kinase, active site||Protein kinase, catalytic domain||Serine/threonine-protein kinase CTR1/EDR1||-
PGSC0003DMG400015191	stu-miR399a-3p,stu-miR399j-3p	Protein of unknown function DUF3537
PGSC0003DMG400029724	stu-miR399i-3p,stu-miR399a-3p	Ubiquitin-conjugating enzyme, E2||Ubiquitin-conjugating enzyme/RWD-like
PGSC0003DMG400019789	stu-miR399a-5p	Exostosin-like||Epidermal growth factor-like domain||EGF-like, conserved site
PGSC0003DMG400037486	stu-miR399a-5p	Gene of unknown function
PGSC0003DMG400000908	stu-miR399g-3p	Zinc finger, RING-type||Zinc finger, RING/FYVE/PHD-type
PGSC0003DMG400017172	stu-miR399i-3p,stu-miR827-5p	DNA photolyase, N-terminal||Cryptochrome/DNA photolyase, class 1||Rossmann-like alpha/beta/alpha sandwich fold||Cryptochrome, plant||Cryptochrome/DNA photolyase, class 1 conserved site, C-terminal||DNA photolyase, FAD-binding/Cryptochrome, C-terminal
PGSC0003DMG400018108	stu-miR399i-3p	Pre-mRNA-splicing regulator WTAP
PGSC0003DMG400025149	stu-miR399i-3p	Coilin
PGSC0003DMG400017862	stu-miR399j-5p	K+ potassium transporter
PGSC0003DMG400044641	stu-miR399j-5p	CAMP response element-binding protein 5
PGSC0003DMG401019151	stu-miR399j-5p	Zinc finger, DHHC-type, palmitoyltransferase
PGSC0003DMG400003683	stu-miR408a-3p	Thiolase-like||3-Oxoacyl-[acyl-carrier-protein (ACP)] synthase III C-terminal||Very-long-chain 3-ketoacyl-CoA synthase||Thiolase-like, subgroup||FAE1/Type III polyketide synthase-like protein
PGSC0003DMG400018286	stu-miR408b-5p,stu-miR408b-3p,stu-miR408a-3p,stu-miR408a-5p	Terpenoid cyclases/protein prenyltransferase alpha-alpha toroid||Terpenoid synthase||Terpene synthase, metal-binding domain||Terpene synthase-like
PGSC0003DMG400021640	stu-miR408a-3p	Gene of unknown function
PGSC0003DMG400023751	stu-miR408a-3p,stu-miR408b-3p	Plastocyanin-like||Cupredoxin
PGSC0003DMG400026413	stu-miR408a-3p	Rab-GTPase-TBC domain
PGSC0003DMG400027168	stu-miR408a-3p	Laccase||Multicopper oxidase, type 2||Multicopper oxidase, type 1||Cupredoxin||Multicopper oxidase, copper-binding site||Multicopper oxidase, type 3
PGSC0003DMG400030557	stu-miR408a-3p	Protein of unknown function DUF3675||Zinc finger, RING-CH-type||Zinc finger, RING/FYVE/PHD-type
PGSC0003DMG400040373	stu-miR408a-3p	Gene of unknown function
PGSC0003DMG400043875	stu-miR408a-3p	Gene of unknown function
PGSC0003DMG401027116	stu-miR408b-3p,stu-miR408a-3p	Multicopper oxidase, copper-binding site||Cupredoxin||Multicopper oxidase, type 3||Laccase||Multicopper oxidase, type 2||Multicopper oxidase, type 1
PGSC0003DMG402027116	stu-miR408b-3p,stu-miR408a-3p	Laccase||Multicopper oxidase, type 2||Multicopper oxidase, type 1||Multicopper oxidase, copper-binding site||Cupredoxin||Multicopper oxidase, type 3
PGSC0003DMG402032165	stu-miR408a-3p	Conserved gene of unknown function
PGSC0003DMG400018304	stu-miR408a-5p	Gene of unknown function
PGSC0003DMG400011145	stu-miR408b-3p	Tetratricopeptide-like helical||Pentatricopeptide repeat
PGSC0003DMG400011961	stu-miR408b-3p	Multi antimicrobial extrusion protein
PGSC0003DMG400019788	stu-miR408b-3p	Multi antimicrobial extrusion protein
PGSC0003DMG400030839	stu-miR408b-3p	Plastocyanin-like||Cupredoxin
PGSC0003DMG400037877	stu-miR408b-3p	Gene of unknown function
PGSC0003DMG400008150	stu-miR408b-5p	Ankyrin repeat||Ankyrin repeat-containing domain||Zinc finger, CCCH-type
PGSC0003DMG400024073	stu-miR5303c,stu-miR408b-5p,stu-miR7997c,stu-miR7997a,stu-miR8020	Tyrosyl-DNA phosphodiesterase C-terminal domain||Tyrosyl-DNA phosphodiesterase||Forkhead-associated (FHA) domain||SMAD/FHA domain
PGSC0003DMG400026904	stu-miR408b-5p	Biotin synthase/Biotin biosynthesis bifunctional protein BioAB||Radical SAM||Elongator protein 3/MiaB/NifB||Biotin/thiamin synthesis-associated protein||Aldolase-type TIM barrel||Biotin synthase
PGSC0003DMG400027565	stu-miR408b-5p	Glutaredoxin||Winged helix-turn-helix transcription repressor DNA-binding||Thioredoxin-like fold||Domain of unknown function DUF547||DEP domain
PGSC0003DMG400005276	stu-miR4376-3p	NIF system FeS cluster assembly, NifU, C-terminal
PGSC0003DMG400006107	stu-miR4376-3p	F-box domain, cyclin-like||F-box associated interaction domain
PGSC0003DMG400006497	stu-miR4376-3p	PC-Esterase
PGSC0003DMG400006993	stu-miR4376-3p	Peroxidases heam-ligand binding site||Haem peroxidase, plant/fungal/bacterial||Peroxidase, active site||Haem peroxidase||Plant peroxidase
PGSC0003DMG400012028	stu-miR4376-3p	Periaxin
PGSC0003DMG400012586	stu-miR4376-3p	Conserved gene of unknown function
PGSC0003DMG400013344	stu-miR4376-3p	Winged helix-turn-helix transcription repressor DNA-binding||Transcription Factor IIF, Rap30/Rap74, interaction||Transcription initiation factor IIF, alpha subunit
PGSC0003DMG400014587	stu-miR4376-3p	Zinc knuckle CX2CX4HX4C
PGSC0003DMG400019236	stu-miR4376-3p	Helix-loop-helix domain
PGSC0003DMG400020777	stu-miR4376-3p,stu-miR4376-5p	Gene of unknown function
PGSC0003DMG400020795	stu-miR4376-3p	Haem peroxidase, plant/fungal/bacterial||Peroxidase, active site||Haem peroxidase||Plant peroxidase
PGSC0003DMG400020801	stu-miR4376-3p	Peroxidases heam-ligand binding site||Haem peroxidase, plant/fungal/bacterial||Peroxidase, active site||Haem peroxidase||Plant peroxidase
PGSC0003DMG400021658	stu-miR4376-3p,stu-miR7992-3p	Pectin lyase fold/virulence factor||Parallel beta-helix repeat||Glycoside hydrolase, family 28||Pectin lyase fold
PGSC0003DMG400022541	stu-miR4376-3p	Haem peroxidase, plant/fungal/bacterial||Peroxidases heam-ligand binding site||Peroxidase, active site||Plant peroxidase||Haem peroxidase
PGSC0003DMG400025500	stu-miR4376-3p	Extracellular solute-binding protein, family 3||Ionotropic glutamate receptor, plant||Extracellular ligand-binding receptor||Ionotropic glutamate receptor||Periplasmic binding protein-like I||GPCR, family 3
PGSC0003DMG400027268	stu-miR4376-3p	Translation elongation factor EFTu/EF1A, domain 2||Translation elongation/initiation factor/Ribosomal, beta-barrel||GTP-binding protein LepA, C-terminal||Small GTP-binding protein domain||Elongation factor G/III/V||Translation factor GUF1 homologue, organellar chromatophore||Elongation factor 4||Translation elongation factor EFG/EF2, C-terminal||Protein synthesis factor, GTP-binding||P-loop conta…
PGSC0003DMG400029059	stu-miR4376-3p	Poly(A) polymerase, RNA-binding domain||Nucleotidyltransferase, class I, C-terminal-like||Poly(A) polymerase, central domain||Poly(A) polymerase
PGSC0003DMG400029654	stu-miR4376-3p	Galactose oxidase/kelch, beta-propeller||F-box associated interaction domain||F-box domain, cyclin-like||F-box associated domain, type 1
PGSC0003DMG400030894	stu-miR4376-3p	Protein kinase-like domain||Concanavalin A-like lectin/glucanase, subgroup||Protein kinase, ATP binding site||Protein kinase, catalytic domain||Serine/threonine-protein kinase, active site||Serine-threonine/tyrosine-protein kinase catalytic domain
PGSC0003DMG400036049	stu-miR4376-3p	Domain of unknown function DUF239
PGSC0003DMG400037126	stu-miR4376-3p	Gene of unknown function
PGSC0003DMG401000410	stu-miR4376-3p,stu-miR8046-3p	RNA-binding, CRM domain
PGSC0003DMG401002229	stu-miR4376-3p	Conserved gene of unknown function
PGSC0003DMG401007403	stu-miR4376-3p,stu-miR7992-3p	MIT||AAA+ ATPase domain||ATPase, AAA-type, conserved site||P-loop containing nucleoside triphosphate hydrolase||ATPase, AAA-type, core||Vps4 oligomerisation, C-terminal
PGSC0003DMG401012699	stu-miR4376-3p	S-formylglutathione hydrolase||Alpha/Beta hydrolase fold||Putative esterase
PGSC0003DMG401025083	stu-miR4376-3p	Haem peroxidase||Plant peroxidase||Peroxidase, active site||Peroxidases heam-ligand binding site||Haem peroxidase, plant/fungal/bacterial
PGSC0003DMG401028577	stu-miR4376-3p,stu-miR8041a-5p	Aminotransferase, class IV||P-loop containing nucleoside triphosphate hydrolase
PGSC0003DMG401029823	stu-miR4376-3p	Protein of unknown function DUF92, TMEM19
PGSC0003DMG400019438	stu-miR4376-5p	Prenylated rab acceptor PRA1
PGSC0003DMG400024159	stu-miR4376-5p	Conserved gene of unknown function
PGSC0003DMG400024209	stu-miR4376-5p,stu-miR8004	Protein kinase, catalytic domain||UbiB domain||Protein kinase-like domain
PGSC0003DMG400029335	stu-miR5303g,stu-miR5303j,stu-miR4376-5p	C2 calcium-dependent membrane targeting
PGSC0003DMG400029425	stu-miR4376-5p	Domain of unknown function DUF1929||Galactose oxidase, beta-propeller||Immunoglobulin-like fold||Galactose oxidase/kelch, beta-propeller||Glyoxal oxidase, N-terminal||Immunoglobulin E-set
PGSC0003DMG400006350	stu-miR8044-5p,stu-miR477a-3p	Armadillo-like helical||Pumilio RNA-binding repeat||Armadillo-type fold||Nucleic acid binding NABP
PGSC0003DMG400011432	stu-miR477a-3p	Mitochondrial inner membrane translocase subunit Tim17/Tim22/Tim23/peroxisomal protein PMP24
PGSC0003DMG400020717	stu-miR477a-3p	RNA recognition motif domain||RNA-processing protein, HAT helix||Nucleotide-binding, alpha-beta plait||LSM-interacting domain||Suppressor of forked
PGSC0003DMG400030059	stu-miR477a-3p	Zinc finger, RING/FYVE/PHD-type||Zinc finger, RING-type||Nucleotide-binding, alpha-beta plait||RNA recognition motif domain
PGSC0003DMG402024469	stu-miR477a-3p	Winged helix-turn-helix transcription repressor DNA-binding||E2F Family||Transcription factor E2F/dimerisation partner (TDP)
PGSC0003DMG400001792	stu-miR477b-5p,stu-miR477a-5p	P-loop containing nucleoside triphosphate hydrolase
PGSC0003DMG400015255	stu-miR477b-5p,stu-miR477a-5p	Transcription factor GRAS
PGSC0003DMG400030790	stu-miR477a-5p	Leucine-rich repeat, cysteine-containing subtype||F-box domain, cyclin-like
PGSC0003DMG400011203	stu-miR477b-3p	Conserved gene of unknown function
PGSC0003DMG400017687	stu-miR477b-3p	Amino acid transporter, transmembrane
PGSC0003DMG400019518	stu-miR477b-3p	CCT domain||Signal transduction response regulator, receiver domain||CheY-like superfamily
PGSC0003DMG400022568	stu-miR477b-3p	Ubiquitin-conjugating enzyme E2C-binding protein
PGSC0003DMG400023159	stu-miR477b-3p	Mlo-related protein
PGSC0003DMG402007298	stu-miR477b-3p	Pentatricopeptide repeat||Tetratricopeptide-like helical||Smr protein/MutS2 C-terminal
PGSC0003DMG400003006	stu-miR477b-5p	Calmodulin binding protein
PGSC0003DMG400016231	stu-miR477b-5p	PspA/IM30
PGSC0003DMG400029289	stu-miR477b-5p	Drug/metabolite transporter
PGSC0003DMG400046549	stu-miR477b-5p	Gene of unknown function
PGSC0003DMG400008998	stu-miR479,stu-miR8031	Forkhead-associated (FHA) domain||Protein phosphatase 2C||Protein phosphatase 2C, manganese/magnesium aspartate binding site||SMAD/FHA domain||Protein phosphatase 2C-like
PGSC0003DMG400010772	stu-miR5303f,stu-miR5303g,stu-miR7997c,stu-miR5303j,stu-miR479,stu-miR5303h,stu-miR7997a	Actin-like||Actin-related protein 3
PGSC0003DMG400017285	stu-miR479	Gene of unknown function
PGSC0003DMG400019273	stu-miR479	Protein of unknown function DUF538
PGSC0003DMG400020349	stu-miR479	Gene of unknown function
PGSC0003DMG400044311	stu-miR479	Gene of unknown function
PGSC0003DMG400046243	stu-miR479	Integrase core domain containing protein
PGSC0003DMG400002820	stu-miR482a-3p	P-loop containing nucleoside triphosphate hydrolase||NB-ARC
PGSC0003DMG400002913	stu-miR482a-3p	Methyl-CpG DNA binding||DNA-binding, integrase-type
PGSC0003DMG400004874	stu-miR482b-3p,stu-miR482a-3p,stu-miR482c,stu-miR6024-3p	NB-ARC||P-loop containing nucleoside triphosphate hydrolase
PGSC0003DMG400005470	stu-miR482a-3p	Rab-GTPase-TBC domain
PGSC0003DMG400006003	stu-miR482a-3p	NB-ARC||Leucine-rich repeat||AAA+ ATPase domain||P-loop containing nucleoside triphosphate hydrolase||Toll/interleukin-1 receptor homology (TIR) domain||Leucine rich repeats (2 copies)
PGSC0003DMG400006800	stu-miR482a-3p	NB-ARC||P-loop containing nucleoside triphosphate hydrolase
PGSC0003DMG400007743	stu-miR482a-3p,stu-miR8020	NB-ARC||Leucine-rich repeat||AAA+ ATPase domain||Toll/interleukin-1 receptor homology (TIR) domain||P-loop containing nucleoside triphosphate hydrolase
PGSC0003DMG400010792	stu-miR482a-3p	WD40-repeat-containing domain||WD40/YVTN repeat-like-containing domain||WD40 repeat, conserved site||WD40 repeat
PGSC0003DMG400011185	stu-miR8039,stu-miR482a-3p	Knottin||Gamma thionin
PGSC0003DMG400015556	stu-miR482a-3p	Plant disease resistance response protein
PGSC0003DMG400015596	stu-miR482a-3p	Conserved gene of unknown function
PGSC0003DMG400016372	stu-miR482a-3p,stu-miR8045	P-loop containing nucleoside triphosphate hydrolase||NB-ARC
PGSC0003DMG400016808	stu-miR482a-3p	Leucine-rich repeat||NB-ARC||Leucine rich repeats (2 copies)||P-loop containing nucleoside triphosphate hydrolase||5'-Nucleotidase, conserved site||Leucine-rich repeat, typical subtype
PGSC0003DMG400016993	stu-miR482a-3p	Serine-threonine/tyrosine-protein kinase catalytic domain||Protein kinase, ATP binding site||Protein kinase-like domain||Protein kinase, catalytic domain||Serine/threonine-protein kinase, active site
PGSC0003DMG400017561	stu-miR482a-3p	GOLD||TMP21-related
PGSC0003DMG400018216	stu-miR482a-3p,stu-miR8033-5p	Toll/interleukin-1 receptor homology (TIR) domain||P-loop containing nucleoside triphosphate hydrolase||Leucine-rich repeat||NB-ARC
PGSC0003DMG400020722	stu-miR482a-3p	Toll/interleukin-1 receptor homology (TIR) domain||Leucine rich repeats (2 copies)||P-loop containing nucleoside triphosphate hydrolase||Leucine-rich repeat||NB-ARC
PGSC0003DMG400020935	stu-miR482c,stu-miR6024-3p,stu-miR482a-3p	P-loop containing nucleoside triphosphate hydrolase||Toll/interleukin-1 receptor homology (TIR) domain||Leucine-rich repeat||NB-ARC
PGSC0003DMG400022785	stu-miR482a-3p,stu-miR482e-3p	P-loop containing nucleoside triphosphate hydrolase||NB-ARC
PGSC0003DMG400023005	stu-miR482a-3p	Leucine-rich repeat 2||F-box domain, cyclin-like
PGSC0003DMG400023006	stu-miR482a-3p	FBD||Leucine-rich repeat 2
PGSC0003DMG400026433	stu-miR482a-3p	NB-ARC||AAA+ ATPase domain||P-loop containing nucleoside triphosphate hydrolase||Toll/interleukin-1 receptor homology (TIR) domain
PGSC0003DMG400031065	stu-miR5303j,stu-miR482a-3p	AmbAllergen||Pectate lyase/Amb allergen||Pectin lyase fold||Pectin lyase fold/virulence factor||Parallel beta-helix repeat
PGSC0003DMG400044837	stu-miR482e-3p,stu-miR482a-3p	NB-ARC||P-loop containing nucleoside triphosphate hydrolase||Toll/interleukin-1 receptor homology (TIR) domain
PGSC0003DMG401020581	stu-miR482a-3p	Toll/interleukin-1 receptor homology (TIR) domain||P-loop containing nucleoside triphosphate hydrolase||NB-ARC
PGSC0003DMG401020721	stu-miR482a-3p	P-loop containing nucleoside triphosphate hydrolase||Toll/interleukin-1 receptor homology (TIR) domain||Leucine-rich repeat||NB-ARC
PGSC0003DMG401026018	stu-miR482a-3p	Nucleotidyltransferase
PGSC0003DMG401026432	stu-miR482a-3p	AAA+ ATPase domain||Leucine-rich repeat||NB-ARC||P-loop containing nucleoside triphosphate hydrolase||Toll/interleukin-1 receptor homology (TIR) domain
PGSC0003DMG402009818	stu-miR482e-3p,stu-miR482a-3p	P-loop containing nucleoside triphosphate hydrolase||NB-ARC
PGSC0003DMG402020581	stu-miR482a-3p	P-loop containing nucleoside triphosphate hydrolase||NB-ARC
PGSC0003DMG402020721	stu-miR482a-3p	P-loop containing nucleoside triphosphate hydrolase||NB-ARC||Leucine-rich repeat
PGSC0003DMG400000295	stu-miR5303h,stu-miR482a-5p,stu-miR5303g,stu-miR5303j	Hexokinase||Hexokinase, C-terminal||Hexokinase, N-terminal
PGSC0003DMG400000909	stu-miR482a-5p	N-acyl-L-amino-acid amidohydrolase||Peptidase M20, dimerisation||Peptidase M20
PGSC0003DMG400004796	stu-miR482a-5p	Hydrophobic seed protein||Bifunctional inhibitor/plant lipid transfer protein/seed storage helical domain
PGSC0003DMG400010065	stu-miR482a-5p	Protein kinase, catalytic domain||Protein kinase-like domain||Protein kinase, ATP binding site||Serine/threonine- / dual-specificity protein kinase, catalytic domain
PGSC0003DMG400010840	stu-miR482a-5p	Aminotransferases, class-I, pyridoxal-phosphate-binding site||Pyridoxal phosphate-dependent transferase, major region, subdomain 2||Aminotransferase, class I/classII||Aspartate/other aminotransferase||Pyridoxal phosphate-dependent transferase, major domain||Pyridoxal phosphate-dependent transferase, major region, subdomain 1
PGSC0003DMG400014275	stu-miR482a-5p	S-adenosyl-L-methionine-dependent methyltransferase-like||Putative S-adenosyl-L-methionine-dependent methyltransferase
PGSC0003DMG400017175	stu-miR482a-5p	RmlC-like cupin domain||Germin, manganese binding site||RmlC-like jelly roll fold||Germin||Cupin 1
PGSC0003DMG400017177	stu-miR482a-5p	Germin, manganese binding site||RmlC-like cupin domain||Cupin 1||RmlC-like jelly roll fold||Germin
PGSC0003DMG400019553	stu-miR482a-5p	Gene of unknown function
PGSC0003DMG400024019	stu-miR482a-5p	Haem peroxidase, plant/fungal/bacterial||Haem peroxidase||Plant peroxidase
PGSC0003DMG400025284	stu-miR482a-5p	Gene of unknown function
PGSC0003DMG400038586	stu-miR482a-5p	Gene of unknown function
PGSC0003DMG400043350	stu-miR482a-5p	Transcription factor hy5
PGSC0003DMG401005796	stu-miR482a-5p	Phox/Bem1p||Plant regulator RWP-RK
PGSC0003DMG401011681	stu-miR482a-5p	Peptidase S26A, signal peptidase I, conserved site||Peptidase S24/S26A/S26B||Peptidase S24/S26, beta-ribbon domain||Peptidase S26A, signal peptidase I||Peptidase S26||Peptidase S24/S26A/S26B/S26C
PGSC0003DMG401031045	stu-miR482a-5p	Domain of unknown function DUF1785||Ribonuclease H-like domain||Stem cell self-renewal protein Piwi||Argonaute/Dicer protein, PAZ||Argonaut, glycine-rich domain
PGSC0003DMG400000888	stu-miR482b-3p	Leucine-rich repeat, typical subtype||P-loop containing nucleoside triphosphate hydrolase||Toll/interleukin-1 receptor homology (TIR) domain||NB-ARC||Leucine-rich repeat
PGSC0003DMG400001992	stu-miR482b-3p,stu-miR482e-3p,stu-miR6024-3p	NB-ARC||P-loop containing nucleoside triphosphate hydrolase
PGSC0003DMG400001996	stu-miR482b-3p,stu-miR482e-3p,stu-miR6024-3p	P-loop containing nucleoside triphosphate hydrolase||NB-ARC
PGSC0003DMG400009635	stu-miR482b-3p	P-loop containing nucleoside triphosphate hydrolase||NB-ARC
PGSC0003DMG400013889	stu-miR482b-3p	S-adenosyl-L-methionine-dependent methyltransferase-like||NB-ARC||P-loop containing nucleoside triphosphate hydrolase
PGSC0003DMG400014047	stu-miR482b-3p	NB-ARC||P-loop containing nucleoside triphosphate hydrolase
PGSC0003DMG400015693	stu-miR482b-3p	Toll/interleukin-1 receptor homology (TIR) domain||P-loop containing nucleoside triphosphate hydrolase||NB-ARC
PGSC0003DMG400019627	stu-miR482b-3p,stu-miR6024-3p	P-loop containing nucleoside triphosphate hydrolase||NB-ARC
PGSC0003DMG400022699	stu-miR7997c,stu-miR5303f,stu-miR482b-3p,stu-miR5303e,stu-miR5303h	Leucine-rich repeat||NB-ARC||P-loop containing nucleoside triphosphate hydrolase||Toll/interleukin-1 receptor homology (TIR) domain
PGSC0003DMG400026545	stu-miR7992-3p,stu-miR482b-3p	Lysidine-tRNA(Ile) synthetase||tRNA(Ile)-lysidine/2-thiocytidine synthase||Lysidine-tRNA(Ile) synthetase, N-terminal||-||Rossmann-like alpha/beta/alpha sandwich fold
PGSC0003DMG400026573	stu-miR6025,stu-miR482b-3p	P-loop containing nucleoside triphosphate hydrolase||NB-ARC
PGSC0003DMG400030267	stu-miR482b-3p	Toll/interleukin-1 receptor homology (TIR) domain||Leucine-rich repeat, typical subtype||P-loop containing nucleoside triphosphate hydrolase||NB-ARC||Leucine-rich repeat
PGSC0003DMG400030780	stu-miR482b-3p,stu-miR482b-5p,stu-miR482d-3p,stu-miR482e-3p,stu-miR482e-5p	Gene of unknown function
PGSC0003DMG400033670	stu-miR482b-3p	Leucine-rich repeat, typical subtype||Leucine-rich repeat
PGSC0003DMG400043400	stu-miR482b-3p	P-loop containing nucleoside triphosphate hydrolase||AAA+ ATPase domain||Leucine-rich repeat||NB-ARC
PGSC0003DMG401015682	stu-miR482b-3p	Toll/interleukin-1 receptor homology (TIR) domain||P-loop containing nucleoside triphosphate hydrolase||NB-ARC
PGSC0003DMG401027371	stu-miR482d-3p,stu-miR6024-3p,stu-miR482b-3p	P-loop containing nucleoside triphosphate hydrolase||NB-ARC
PGSC0003DMG402002428	stu-miR482b-3p	NB-ARC||Leucine-rich repeat 3||P-loop containing nucleoside triphosphate hydrolase||Toll/interleukin-1 receptor homology (TIR) domain
PGSC0003DMG402027371	stu-miR482b-3p,stu-miR482d-3p,stu-miR6024-3p	P-loop containing nucleoside triphosphate hydrolase||NB-ARC
PGSC0003DMG403016979	stu-miR482b-3p	NB-ARC||Toll/interleukin-1 receptor homology (TIR) domain||P-loop containing nucleoside triphosphate hydrolase
PGSC0003DMG400010282	stu-miR482b-5p	tRNA isopentenyltransferase||P-loop containing nucleoside triphosphate hydrolase||Isopentenyl transferase
PGSC0003DMG400017665	stu-miR482b-5p	DNA binding protein
PGSC0003DMG401031123	stu-miR482b-5p	Ribosomal protein S2, conserved site||UTP--glucose-1-phosphate uridylyltransferase||Ribosomal protein S2||Ribosomal protein S2, bacteria/mitochondria/plastid||Nucleotide-diphospho-sugar transferases||Ribosomal protein S2, flavodoxin-like domain
PGSC0003DMG400001983	stu-miR482d-3p,stu-miR6024-3p,stu-miR482c,stu-miR482e-3p,stu-miR6022	NB-ARC||P-loop containing nucleoside triphosphate hydrolase
PGSC0003DMG400002799	stu-miR482c	NB-ARC||Leucine-rich repeat||P-loop containing nucleoside triphosphate hydrolase||Toll/interleukin-1 receptor homology (TIR) domain
PGSC0003DMG400007608	stu-miR482c	P-loop containing nucleoside triphosphate hydrolase||NB-ARC
PGSC0003DMG400008588	stu-miR482c	Leucine-rich repeat||NB-ARC||P-loop containing nucleoside triphosphate hydrolase
PGSC0003DMG400008697	stu-miR482c	NBS-coding resistance gene protein
PGSC0003DMG400009324	stu-miR482c	NB-ARC||Leucine-rich repeat||Leucine-rich repeat, typical subtype||P-loop containing nucleoside triphosphate hydrolase||Leucine rich repeats (2 copies)
PGSC0003DMG400011398	stu-miR5303h,stu-miR482c,stu-miR5303g,stu-miR5303j,stu-miR7997c	HSP20-like chaperone||CS-like domain
PGSC0003DMG400012650	stu-miR482c	NB-ARC||Leucine-rich repeat||P-loop containing nucleoside triphosphate hydrolase
PGSC0003DMG400013094	stu-miR482c	NB-ARC||Leucine-rich repeat||P-loop containing nucleoside triphosphate hydrolase||Leucine rich repeats (2 copies)
PGSC0003DMG400014943	stu-miR482c	3-beta hydroxysteroid dehydrogenase/isomerase||NAD(P)-binding domain
PGSC0003DMG400017060	stu-miR482c	Leucine-rich repeat||NB-ARC||P-loop containing nucleoside triphosphate hydrolase||Leucine-rich repeat, typical subtype
PGSC0003DMG400018050	stu-miR482c	NB-ARC||Leucine-rich repeat||P-loop containing nucleoside triphosphate hydrolase
PGSC0003DMG400019799	stu-miR482c	P-loop containing nucleoside triphosphate hydrolase||NB-ARC
PGSC0003DMG400019803	stu-miR482c	P-loop containing nucleoside triphosphate hydrolase||Leucine-rich repeat||NB-ARC
PGSC0003DMG400019804	stu-miR482c	P-loop containing nucleoside triphosphate hydrolase||NB-ARC
PGSC0003DMG400021936	stu-miR482c	Ribonuclease H-like domain||Exonuclease, RNase T/DNA polymerase III||Exonuclease
PGSC0003DMG400029590	stu-miR482c	Leucine-rich repeat||NB-ARC||P-loop containing nucleoside triphosphate hydrolase
PGSC0003DMG400030855	stu-miR482c	P-loop containing nucleoside triphosphate hydrolase||Leucine rich repeats (2 copies)||NB-ARC||Leucine-rich repeat
PGSC0003DMG400030856	stu-miR482c	Leucine-rich repeat
PGSC0003DMG400038020	stu-miR482c	NB-ARC||P-loop containing nucleoside triphosphate hydrolase
PGSC0003DMG401009305	stu-miR482c	NB-ARC||Leucine-rich repeat||P-loop containing nucleoside triphosphate hydrolase||Leucine rich repeats (2 copies)||Domain of unknown function DUF1995
PGSC0003DMG401021043	stu-miR482c	Leucine-rich repeat
PGSC0003DMG401022350	stu-miR482c	Major facilitator superfamily domain, general substrate transporter||Equilibrative nucleoside transporter
PGSC0003DMG401030883	stu-miR482c	P-loop containing nucleoside triphosphate hydrolase||Leucine-rich repeat||NB-ARC
PGSC0003DMG402009305	stu-miR482c	Leucine-rich repeat||NB-ARC||P-loop containing nucleoside triphosphate hydrolase
PGSC0003DMG402026432	stu-miR6024-3p,stu-miR482c	AAA+ ATPase domain||NB-ARC||P-loop containing nucleoside triphosphate hydrolase
PGSC0003DMG402029312	stu-miR482c	Domain of unknown function DUF296
PGSC0003DMG402030883	stu-miR482c	Leucine-rich repeat, typical subtype||P-loop containing nucleoside triphosphate hydrolase||NB-ARC||Leucine-rich repeat
PGSC0003DMG400001981	stu-miR482e-3p,stu-miR482d-3p,stu-miR6024-3p	NB-ARC||P-loop containing nucleoside triphosphate hydrolase
PGSC0003DMG400001994	stu-miR482e-3p,stu-miR482d-3p,stu-miR6024-3p	P-loop containing nucleoside triphosphate hydrolase||NB-ARC
PGSC0003DMG400002980	stu-miR482e-3p,stu-miR6024-3p,stu-miR482d-3p	P-loop containing nucleoside triphosphate hydrolase||NB-ARC
PGSC0003DMG400006019	stu-miR5303c,stu-miR5303f,stu-miR5303g,stu-miR5303j,stu-miR5303h,stu-miR482d-3p,stu-miR5303e	Pentatricopeptide repeat
PGSC0003DMG400006531	stu-miR482e-3p,stu-miR482d-3p	P-loop containing nucleoside triphosphate hydrolase||NB-ARC
PGSC0003DMG400007344	stu-miR482d-3p,stu-miR6024-3p	P-loop containing nucleoside triphosphate hydrolase||NB-ARC
PGSC0003DMG400007605	stu-miR482e-3p,stu-miR6024-3p,stu-miR482d-3p	NB-ARC||P-loop containing nucleoside triphosphate hydrolase
PGSC0003DMG400009455	stu-miR482d-3p,stu-miR8038a-3p,stu-miR482e-3p	NB-ARC||P-loop containing nucleoside triphosphate hydrolase
PGSC0003DMG400010946	stu-miR482d-3p	P-loop containing nucleoside triphosphate hydrolase||NB-ARC
PGSC0003DMG400011520	stu-miR482d-3p	NB-ARC||P-loop containing nucleoside triphosphate hydrolase
PGSC0003DMG400011521	stu-miR482d-3p,stu-miR7981-3p	P-loop containing nucleoside triphosphate hydrolase||NB-ARC
PGSC0003DMG400011523	stu-miR482d-3p,stu-miR6027	NB-ARC||P-loop containing nucleoside triphosphate hydrolase
PGSC0003DMG400011527	stu-miR482e-3p,stu-miR482d-3p	P-loop containing nucleoside triphosphate hydrolase||NB-ARC
PGSC0003DMG400011528	stu-miR482e-3p,stu-miR482d-3p	NB-ARC||P-loop containing nucleoside triphosphate hydrolase
PGSC0003DMG400011529	stu-miR482d-3p	NB-ARC||P-loop containing nucleoside triphosphate hydrolase
PGSC0003DMG400011920	stu-miR482d-3p	P-loop containing nucleoside triphosphate hydrolase||NB-ARC
PGSC0003DMG400011924	stu-miR482d-3p,stu-miR6027	NB-ARC||P-loop containing nucleoside triphosphate hydrolase
PGSC0003DMG400013736	stu-miR5303j,stu-miR5303h,stu-miR482d-3p	NB-ARC||Leucine-rich repeat||P-loop containing nucleoside triphosphate hydrolase
PGSC0003DMG400014838	stu-miR5303j,stu-miR5303c,stu-miR5303g,stu-miR5303f,stu-miR5303e,stu-miR482d-3p,stu-miR5303h	Pentatricopeptide repeat
PGSC0003DMG400016823	stu-miR482e-3p,stu-miR482d-3p	NB-ARC||AAA+ ATPase domain||P-loop containing nucleoside triphosphate hydrolase
PGSC0003DMG400018046	stu-miR482e-3p,stu-miR482d-3p	P-loop containing nucleoside triphosphate hydrolase||NB-ARC
PGSC0003DMG400018570	stu-miR482d-3p,stu-miR6024-3p	Leucine-rich repeat||NB-ARC||P-loop containing nucleoside triphosphate hydrolase
PGSC0003DMG400018572	stu-miR482d-3p,stu-miR6024-3p	P-loop containing nucleoside triphosphate hydrolase||NB-ARC||Leucine-rich repeat
PGSC0003DMG400018903	stu-miR482d-3p,stu-miR482e-3p	P-loop containing nucleoside triphosphate hydrolase||AAA+ ATPase domain||NB-ARC
PGSC0003DMG400019669	stu-miR482d-3p	P-loop containing nucleoside triphosphate hydrolase||NB-ARC
PGSC0003DMG400021477	stu-miR482d-3p	P-loop containing nucleoside triphosphate hydrolase||NB-ARC
PGSC0003DMG400023273	stu-miR482d-3p	P-loop containing nucleoside triphosphate hydrolase||NB-ARC
PGSC0003DMG400024231	stu-miR6027,stu-miR482d-3p	P-loop containing nucleoside triphosphate hydrolase||NB-ARC
PGSC0003DMG400024234	stu-miR6027,stu-miR482d-3p	NB-ARC||P-loop containing nucleoside triphosphate hydrolase
PGSC0003DMG400024429	stu-miR482e-3p,stu-miR6024-3p,stu-miR482d-3p	P-loop containing nucleoside triphosphate hydrolase||NB-ARC
PGSC0003DMG400024430	stu-miR6024-3p,stu-miR6026-3p,stu-miR482d-3p,stu-miR482e-3p	P-loop containing nucleoside triphosphate hydrolase||NB-ARC
PGSC0003DMG400027407	stu-miR482e-3p,stu-miR482d-3p,stu-miR6024-3p	P-loop containing nucleoside triphosphate hydrolase||NB-ARC
PGSC0003DMG400029178	stu-miR5303h,stu-miR482d-3p,stu-miR5303c,stu-miR5303g,stu-miR5303f,stu-miR5303j	Pentatricopeptide repeat
PGSC0003DMG400030044	stu-miR482d-3p	NB-ARC||P-loop containing nucleoside triphosphate hydrolase
PGSC0003DMG400030497	stu-miR482e-3p,stu-miR482d-3p,stu-miR6024-3p	NB-ARC||P-loop containing nucleoside triphosphate hydrolase
PGSC0003DMG400032572	stu-miR6027,stu-miR482d-3p	NB-ARC||P-loop containing nucleoside triphosphate hydrolase
PGSC0003DMG400032573	stu-miR482d-3p	EDNR2GH7 protein
PGSC0003DMG400032576	stu-miR6024-3p,stu-miR482d-3p,stu-miR6027	NB-ARC||P-loop containing nucleoside triphosphate hydrolase
PGSC0003DMG400032584	stu-miR482d-3p	NB-ARC||P-loop containing nucleoside triphosphate hydrolase
PGSC0003DMG401002242	stu-miR6024-3p,stu-miR482d-3p,stu-miR482e-3p	P-loop containing nucleoside triphosphate hydrolase||NB-ARC
PGSC0003DMG401003025	stu-miR482e-3p,stu-miR482d-3p	P-loop containing nucleoside triphosphate hydrolase||NB-ARC
PGSC0003DMG401007575	stu-miR482d-3p,stu-miR482e-3p	NB-ARC||AAA+ ATPase domain||P-loop containing nucleoside triphosphate hydrolase
PGSC0003DMG401009818	stu-miR482d-3p,stu-miR482e-3p	NB-ARC||P-loop containing nucleoside triphosphate hydrolase
PGSC0003DMG401011526	stu-miR482d-3p	P-loop containing nucleoside triphosphate hydrolase||NB-ARC
PGSC0003DMG401016933	stu-miR482d-3p,stu-miR5303h,stu-miR5303e,stu-miR482e-3p,stu-miR5303c,stu-miR5303f	P-loop containing nucleoside triphosphate hydrolase||AAA+ ATPase domain||NB-ARC
PGSC0003DMG402001979	stu-miR6024-3p,stu-miR482d-3p,stu-miR482e-3p	P-loop containing nucleoside triphosphate hydrolase||NB-ARC
PGSC0003DMG402018576	stu-miR6024-3p,stu-miR482d-3p	P-loop containing nucleoside triphosphate hydrolase||NB-ARC
PGSC0003DMG402032547	stu-miR482d-3p,stu-miR6027,stu-miR6024-3p	NB-ARC||P-loop containing nucleoside triphosphate hydrolase
PGSC0003DMG400000555	stu-miR482d-5p	No apical meristem (NAM) protein
PGSC0003DMG400000582	stu-miR8038a-3p,stu-miR482d-5p	Isopenicillin N synthase-like||Non-haem dioxygenase N-terminal domain||Oxoglutarate/iron-dependent dioxygenase
PGSC0003DMG400003105	stu-miR482d-5p	Tetrapyrrole biosynthesis, glutamyl-tRNA reductase, conserved site||Quinate/shikimate 5-dehydrogenase/glutamyl-tRNA reductase||Tetrapyrrole biosynthesis, glutamyl-tRNA reductase, N-terminal||NAD(P)-binding domain||Tetrapyrrole biosynthesis, glutamyl-tRNA reductase, dimerisation domain||Tetrapyrrole biosynthesis, glutamyl-tRNA reductase
PGSC0003DMG400006877	stu-miR482d-5p	RNA-processing protein, HAT helix||Tetratricopeptide repeat-containing domain||Tetratricopeptide-like helical
PGSC0003DMG400007158	stu-miR482d-5p	Histone H2B||Histone core||Histone-fold
PGSC0003DMG400007424	stu-miR482d-5p,stu-miR8050-5p	Amino acid transporter, transmembrane
PGSC0003DMG400012232	stu-miR482d-5p	Purple acid phosphatase-like, N-terminal||Purple acid phosphatase, N-terminal||Iron/zinc purple acid phosphatase-like C-terminal domain||Metallophosphoesterase domain||Metallo-dependent phosphatase-like
PGSC0003DMG400015452	stu-miR482d-5p	Zinc finger, RING/FYVE/PHD-type||Zinc finger, RING-type||Zinc finger, C6HC-type
PGSC0003DMG400020397	stu-miR482d-5p	PGG domain||Ankyrin repeat-containing domain||Ankyrin repeat
PGSC0003DMG400020817	stu-miR482d-5p	AICARFT/IMPCHase bienzyme||Cytidine deaminase-like||AICAR transformylase domain||Methylglyoxal synthase-like domain
PGSC0003DMG400022854	stu-miR482d-5p	Zinc finger, U1-C type||U1 small nuclear ribonucleoprotein C||Zinc finger, C2H2-type matrin||Zinc finger, U1-type
PGSC0003DMG400028851	stu-miR482d-5p	Initiation factor 2B-related
PGSC0003DMG400044024	stu-miR482d-5p	Replication protein A1
PGSC0003DMG400045690	stu-miR482d-5p	Gene of unknown function
PGSC0003DMG400045713	stu-miR482d-5p	Gene of unknown function
PGSC0003DMG401022142	stu-miR482d-5p	Rpn11/EIF3F C-terminal domain
PGSC0003DMG400001081	stu-miR482e-3p,stu-miR6024-3p	P-loop containing nucleoside triphosphate hydrolase||NB-ARC
PGSC0003DMG400004277	stu-miR482e-3p	DNA/RNA helicase, DEAD/DEAH box type, N-terminal||Helicase, C-terminal||RNA helicase, DEAD-box type, Q motif||P-loop containing nucleoside triphosphate hydrolase||Helicase, superfamily 1/2, ATP-binding domain
PGSC0003DMG400004295	stu-miR482e-3p	NB-ARC||P-loop containing nucleoside triphosphate hydrolase
PGSC0003DMG400007870	stu-miR482e-3p	P-loop containing nucleoside triphosphate hydrolase||NB-ARC
PGSC0003DMG400007872	stu-miR8039,stu-miR482e-3p	P-loop containing nucleoside triphosphate hydrolase||NB-ARC
PGSC0003DMG400011568	stu-miR482e-3p	Alpha/Beta hydrolase fold
PGSC0003DMG400013090	stu-miR482e-3p	Toll/interleukin-1 receptor homology (TIR) domain||P-loop containing nucleoside triphosphate hydrolase||NB-ARC||Leucine-rich repeat
PGSC0003DMG400013091	stu-miR482e-3p	NB-ARC||P-loop containing nucleoside triphosphate hydrolase
PGSC0003DMG400022980	stu-miR482e-3p	Metallo-dependent phosphatase-like||P-loop containing nucleoside triphosphate hydrolase||Metallophosphoesterase domain||Iron/zinc purple acid phosphatase-like C-terminal domain||NB-ARC
PGSC0003DMG400024055	stu-miR482e-3p	NB-ARC||Leucine-rich repeat||Toll/interleukin-1 receptor homology (TIR) domain||P-loop containing nucleoside triphosphate hydrolase
PGSC0003DMG400024202	stu-miR6024-3p,stu-miR482e-3p	P-loop containing nucleoside triphosphate hydrolase||NB-ARC
PGSC0003DMG400024273	stu-miR482e-3p	NB-ARC||P-loop containing nucleoside triphosphate hydrolase
PGSC0003DMG400027377	stu-miR482e-3p	NB-ARC||P-loop containing nucleoside triphosphate hydrolase
PGSC0003DMG400029415	stu-miR482e-3p	Toll/interleukin-1 receptor homology (TIR) domain||P-loop containing nucleoside triphosphate hydrolase||Leucine-rich repeat||NB-ARC
PGSC0003DMG400046190	stu-miR482e-3p,stu-miR7993a	P-loop containing nucleoside triphosphate hydrolase
PGSC0003DMG401002917	stu-miR482e-3p,stu-miR8039	Disease resistance protein BS2
PGSC0003DMG403001548	stu-miR482e-3p	Alpha/Beta hydrolase fold
PGSC0003DMG400001948	stu-miR482e-5p	Terpenoid synthase||Terpenoid cyclases/protein prenyltransferase alpha-alpha toroid||Terpene synthase-like||Terpene synthase, metal-binding domain
PGSC0003DMG400018491	stu-miR482e-5p	Glutamine-Leucine-Glutamine, QLQ||WRC
PGSC0003DMG400021242	stu-miR7997a,stu-miR5303e,stu-miR7997c,stu-miR5303f,stu-miR482e-5p	Mg2+ transporter protein, CorA-like/Zinc transport protein ZntB
PGSC0003DMG400039389	stu-miR482e-5p	Gene of unknown function
PGSC0003DMG400042058	stu-miR482e-5p	Gene of unknown function
PGSC0003DMG400044281	stu-miR482e-5p	Homeodomain-like
PGSC0003DMG400000089	stu-miR5303h,stu-miR5303j,stu-miR5303c,stu-miR5303g	Aldose 1-/Glucose-6-phosphate 1-epimerase||Glycoside hydrolase-type carbohydrate-binding||Glycoside hydrolase-type carbohydrate-binding, subgroup||Glucose-6-phosphate 1-epimerase
PGSC0003DMG400000273	stu-miR5303j,stu-miR5303c,stu-miR5303g,stu-miR5303h	Serine/threonine-protein kinase, active site||Protein kinase, catalytic domain||Protein kinase-like domain||Serine/threonine- / dual-specificity protein kinase, catalytic domain||Protein kinase, ATP binding site||Serine-threonine/tyrosine-protein kinase catalytic domain
PGSC0003DMG400000307	stu-miR7997a,stu-miR7997c,stu-miR5303c,stu-miR8039	ABI family
PGSC0003DMG400000333	stu-miR7997c,stu-miR5303j,stu-miR5303g,stu-miR5303c,stu-miR7997a,stu-miR5303h	Lycopene cyclase, beta/epsilon||Lycopene cyclase-type, FAD-binding
PGSC0003DMG400000347	stu-miR5303g,stu-miR5303c,stu-miR5303j,stu-miR5303h,stu-miR7997a	Amidohydrolase||Peptidase M20||Peptidase M20, dimerisation
PGSC0003DMG400000377	stu-miR5303c,stu-miR7997a	Plant specific Rop nucleotide exchanger, PRONE
PGSC0003DMG400000396	stu-miR5303c,stu-miR5303g,stu-miR5303j,stu-miR5303h	Zinc finger, RING/FYVE/PHD-type||Armadillo-type fold||U box domain||Armadillo||Armadillo-like helical
PGSC0003DMG400000462	stu-miR5303e,stu-miR5303h,stu-miR5303j,stu-miR5303f,stu-miR5303g,stu-miR5303c	Nucleotide-binding, alpha-beta plait||RNA recognition motif domain
PGSC0003DMG400000466	stu-miR5303c	Lecithin:cholesterol/phospholipid:diacylglycerol acyltransferase||Alpha/Beta hydrolase fold
PGSC0003DMG400000537	stu-miR5303j,stu-miR7997c,stu-miR5303f,stu-miR5303g,stu-miR5303c,stu-miR7997a,stu-miR5303h	TGS-like||RelA/SpoT||TGS||Beta-grasp domain||HD/PDEase domain
PGSC0003DMG400000598	stu-miR5303c,stu-miR5303e,stu-miR5303f,stu-miR7997a,stu-miR7997c	Conserved gene of unknown function
PGSC0003DMG400000652	stu-miR5303c	Protein kinase-like domain||Serine/threonine-protein kinase, active site||Protein kinase, catalytic domain
PGSC0003DMG400000653	stu-miR5303h,stu-miR5303g,stu-miR5303c,stu-miR5303j	Agmatine deiminase||Peptidyl-arginine deiminase, Porphyromonas-type
PGSC0003DMG400000673	stu-miR5303h,stu-miR5303c,stu-miR5303f,stu-miR5303g,stu-miR5303j	Zinc finger, RING/FYVE/PHD-type||Zinc finger, FYVE/PHD-type||Zinc finger, PHD-finger||Zinc finger, PHD-type, conserved site||Bromo adjacent homology (BAH) domain||Zinc finger, PHD-type
PGSC0003DMG400000769	stu-miR5303c	Gene of unknown function
PGSC0003DMG400000803	stu-miR7997a,stu-miR5303c	Cytochrome b561, eukaryote||Cytochrome b561/ferric reductase transmembrane
PGSC0003DMG400001041	stu-miR5303j,stu-miR5303g,stu-miR5303c	Drug/metabolite transporter||Domain of unknown function DUF250||Tpt phosphate/phosphoenolpyruvate translocator
PGSC0003DMG400001066	stu-miR8019-3p,stu-miR5303h,stu-miR5303c,stu-miR8045	RmlC-like jelly roll fold||Ankyrin repeat||Cyclic nucleotide-binding domain||Cyclic nucleotide-binding-like||Ion transport domain||Ankyrin repeat-containing domain||Potassium channel, voltage-dependent, EAG/ELK/ERG||Potassium channel, plant-type
PGSC0003DMG400001079	stu-miR5303h,stu-miR5303j,stu-miR5303g,stu-miR5303c	Glycosyl transferase, family 19
PGSC0003DMG400001104	stu-miR5303h,stu-miR5303j,stu-miR5303g,stu-miR5303c	Helicase, C-terminal||DNA/RNA helicase, DEAD/DEAH box type, N-terminal||RNA helicase, DEAD-box type, Q motif||P-loop containing nucleoside triphosphate hydrolase||Helicase, superfamily 1/2, ATP-binding domain
PGSC0003DMG400001108	stu-miR7997c,stu-miR5303c,stu-miR5303f,stu-miR7997a,stu-miR5303e	S-adenosyl-L-methionine-dependent methyltransferase-like
PGSC0003DMG400001397	stu-miR7997a,stu-miR5303e,stu-miR5303c,stu-miR5303f,stu-miR7997c	Histone deacetylase interacting||Paired amphipathic helix
PGSC0003DMG400001498	stu-miR5303c,stu-miR7997c,stu-miR7997a	Aux/IAA-ARF-dimerisation||AUX/IAA protein
PGSC0003DMG400001554	stu-miR5303h,stu-miR5303c,stu-miR5303g,stu-miR5303j	UspA||Rossmann-like alpha/beta/alpha sandwich fold
PGSC0003DMG400001557	stu-miR5303c,stu-miR5303f,stu-miR7997c,stu-miR7997a,stu-miR5303e	Histone H3-K9 methyltransferase, plant||Pre-SET domain||PUA-like domain||SET domain||SRA-YDG
PGSC0003DMG400001606	stu-miR7997c,stu-miR5303j,stu-miR5303c,stu-miR5303g,stu-miR7997a,stu-miR5303h	RNA recognition motif domain||Nucleotide-binding, alpha-beta plait
PGSC0003DMG400001768	stu-miR5303g,stu-miR5303c,stu-miR7997c,stu-miR5303j,stu-miR5303h,stu-miR7997a	IQ motif, EF-hand binding site||Domain of unknown function DUF4005
PGSC0003DMG400001789	stu-miR5303f,stu-miR5303g,stu-miR5303c,stu-miR5303j,stu-miR5303h,stu-miR5303e	Complex 1 LYR protein
PGSC0003DMG400001840	stu-miR5303e,stu-miR5303f,stu-miR5303c	Reticulon
PGSC0003DMG400001886	stu-miR5303h,stu-miR7997a,stu-miR5303c,stu-miR7997c	Membrane bound O-acyl transferase, MBOAT
PGSC0003DMG400001919	stu-miR5303c,stu-miR5303g	Helix-loop-helix domain
PGSC0003DMG400001999	stu-miR7997a,stu-miR5303j,stu-miR5303g,stu-miR5303c	Basic-leucine zipper domain
PGSC0003DMG400002086	stu-miR7997a,stu-miR5303h,stu-miR7997c,stu-miR5303j,stu-miR5303c,stu-miR5303g	Vacuolar protein sorting-associated, VPS28, C-terminal||Vacuolar protein sorting-associated, VPS28, N-terminal||Vacuolar protein sorting-associated, VPS28
PGSC0003DMG400002204	stu-miR5303g,stu-miR5303c,stu-miR5303h	Alpha/Beta hydrolase fold||Ndr
PGSC0003DMG400002482	stu-miR5303j,stu-miR7997c,stu-miR5303g,stu-miR5303c,stu-miR7997a,stu-miR5303h	GTP binding domain||GTP1/OBG, conserved site||TGS-like||Small GTP-binding protein domain||P-loop containing nucleoside triphosphate hydrolase||TGS
PGSC0003DMG400002639	stu-miR5303c,stu-miR5303g,stu-miR8050-5p,stu-miR5303h	Tetratricopeptide repeat||Tetratricopeptide repeat-containing domain||N-terminal acetyltransferase A, auxiliary subunit||Tetratricopeptide-like helical
PGSC0003DMG400002689	stu-miR5303c,stu-miR5303g,stu-miR5303f,stu-miR7997c,stu-miR5303j,stu-miR5303e	Protein kinase-like domain||Protein kinase, catalytic domain||Serine-threonine/tyrosine-protein kinase catalytic domain||Leucine-rich repeat
PGSC0003DMG400002700	stu-miR5303f,stu-miR5303g,stu-miR5303c,stu-miR7997c,stu-miR5303h,stu-miR7997a,stu-miR5303j,stu-miR5303e	F-box associated domain, type 3||F-box associated interaction domain
PGSC0003DMG400002852	stu-miR5303c	TMP21-related||GOLD
PGSC0003DMG400002931	stu-miR7997a,stu-miR5303h,stu-miR5303j,stu-miR5303g,stu-miR5303c	Pectin lyase fold/virulence factor||Parallel beta-helix repeat||Glycoside hydrolase, family 28||Pectin lyase fold
PGSC0003DMG400003007	stu-miR5303j,stu-miR5303c,stu-miR5303g,stu-miR5303h	Protein kinase-like domain||Protein kinase, catalytic domain||Serine-threonine/tyrosine-protein kinase catalytic domain
PGSC0003DMG400003013	stu-miR7997a,stu-miR5303c	Glycoside hydrolase family 3||Glycoside hydrolase, family 3, N-terminal||Glycoside hydrolase, superfamily||Glycoside hydrolase family 3 C-terminal domain
PGSC0003DMG400003300	stu-miR5303c,stu-miR5303g,stu-miR5303h,stu-miR5303j	ELMO domain-containing protein
PGSC0003DMG400003324	stu-miR5303g,stu-miR5303f,stu-miR5303c,stu-miR7997c,stu-miR5303h,stu-miR7997a,stu-miR5303j,stu-miR5303e	FAD dependent oxidoreductase||Squalene epoxidase||Aromatic-ring hydroxylase-like
PGSC0003DMG400003507	stu-miR5303h,stu-miR5303g,stu-miR5303c,stu-miR5303j	Clathrin, heavy chain/VPS, 7-fold repeat||Vacuolar sorting protein 39/Transforming growth factor beta receptor-associated domain 1||Vacuolar sorting protein 39/Transforming growth factor beta receptor-associated domain 2
PGSC0003DMG400003541	stu-miR5303f,stu-miR5303c,stu-miR5303e	Transcription factor, MADS-box||Transcription factor, K-box
PGSC0003DMG400003564	stu-miR7997c,stu-miR5303c,stu-miR5303f,stu-miR7997a,stu-miR5303e	Serine/threonine-protein kinase, active site||Protein kinase, catalytic domain||Protein kinase-like domain||Serine/threonine- / dual-specificity protein kinase, catalytic domain||EF-Hand 1, calcium-binding site||Calcium-binding EF-hand||EF-hand-like domain||Protein kinase, ATP binding site
PGSC0003DMG400003588	stu-miR5303j,stu-miR5303c,stu-miR5303g,stu-miR5303h	NUC153
PGSC0003DMG400003897	stu-miR5303j,stu-miR5303g,stu-miR5303c,stu-miR7997a,stu-miR5303h	Zinc finger, RING-type||Zinc finger, RING/FYVE/PHD-type||Zinc finger, CTCHY-type||Rubredoxin-type fold||Zinc finger, CHY-type
PGSC0003DMG400004351	stu-miR7997a,stu-miR8019-3p,stu-miR7997c,stu-miR5303c	RFR1
PGSC0003DMG400004509	stu-miR5303c,stu-miR5303g,stu-miR5303h	LPA2
PGSC0003DMG400004557	stu-miR5303j,stu-miR5303g,stu-miR5303c,stu-miR5303h	PTAC6
PGSC0003DMG400004604	stu-miR7997c,stu-miR5303j,stu-miR5303c,stu-miR5303g,stu-miR7997a,stu-miR5303h	DDB2
PGSC0003DMG400004609	stu-miR5303c,stu-miR7997a	NIG
PGSC0003DMG400004613	stu-miR5303h,stu-miR5303c,stu-miR5303g,stu-miR5303j	NDF1
PGSC0003DMG400004634	stu-miR5303c,stu-miR5303f,stu-miR5303e	ORF106F
PGSC0003DMG400004647	stu-miR5303c,stu-miR5303g,stu-miR7997c,stu-miR5303j,stu-miR5303h,stu-miR7997a	SIS
PGSC0003DMG400004652	stu-miR5303c,stu-miR7997a	ACI1
PGSC0003DMG400004674	stu-miR5303j,stu-miR5303c,stu-miR6023,stu-miR5303g,stu-miR5303h	RDM4
PGSC0003DMG400004710	stu-miR5303h,stu-miR5303j,stu-miR5303g,stu-miR5303c	S-adenosyl-L-methionine-dependent methyltransferase-like||Protein arginine N-methyltransferase
PGSC0003DMG400004820	stu-miR7997a,stu-miR5303e,stu-miR7997c,stu-miR5303c,stu-miR5303f	Domain of unknown function DUF547||Ternary complex factor MIP1, leucine-zipper
PGSC0003DMG400004985	stu-miR5303c	BTB/POZ-like||FAD-dependent glycerol-3-phosphate dehydrogenase||TRAF-like||BTB/POZ fold||BTB/POZ||BTB/Kelch-associated
PGSC0003DMG400005136	stu-miR5303c,stu-miR5303g,stu-miR5303h,stu-miR5303j	2-hydroxyacid dehydrogenase
PGSC0003DMG400005149	stu-miR5303j,stu-miR5303c,stu-miR5303g,stu-miR5303h	Protein phosphatase 2C-like
PGSC0003DMG400005367	stu-miR5303c,stu-miR5303g,stu-miR5303h	Nucleic acid binding protein
PGSC0003DMG400005997	stu-miR5303h,stu-miR7997a,stu-miR5303c,stu-miR5303g,stu-miR5303j	Zinc finger, B-box
PGSC0003DMG400006172	stu-miR5303c,stu-miR5303g,stu-miR5303h,stu-miR5303j	Gene of unknown function
PGSC0003DMG400006446	stu-miR5303c	Dymeclin
PGSC0003DMG400006558	stu-miR5303h,stu-miR5303j,stu-miR5303g,stu-miR5303c	Mog1/PsbP, alpha/beta/alpha sandwich||Ran-interacting Mog1 protein
PGSC0003DMG400006638	stu-miR5303c,stu-miR5303g,stu-miR5303j	Gene of unknown function
PGSC0003DMG400006668	stu-miR5303c,stu-miR5303g,stu-miR5303h,stu-miR5303j	Conserved gene of unknown function
PGSC0003DMG400006825	stu-miR5303h,stu-miR5303c,stu-miR5303g,stu-miR5303j	F-box domain, cyclin-like
PGSC0003DMG400007514	stu-miR5303e,stu-miR5303h,stu-miR5303j,stu-miR5303c,stu-miR5303f,stu-miR5303g	Aldolase-type TIM barrel||Alpha-hydroxy acid dehydrogenase, FMN-dependent||FMN-dependent dehydrogenase||FMN-dependent alpha-hydroxy acid dehydrogenase, active site
PGSC0003DMG400007679	stu-miR5303f,stu-miR5303g,stu-miR5303c,stu-miR7997c,stu-miR5303h,stu-miR7997a,stu-miR5303j,stu-miR5303e	Alpha/Beta hydrolase fold
PGSC0003DMG400007683	stu-miR5303f,stu-miR5303c	Sulphate anion transporter, conserved site||Sulphate anion transporter||STAS domain||Sulphate transporter
PGSC0003DMG400007908	stu-miR7997c,stu-miR5303j,stu-miR5303c,stu-miR5303g	UDP-glucuronosyl/UDP-glucosyltransferase
PGSC0003DMG400007914	stu-miR7997c,stu-miR5303g,stu-miR5303f,stu-miR5303c,stu-miR7997a,stu-miR5303h,stu-miR5303j,stu-miR5303e	C2 calcium-dependent membrane targeting
PGSC0003DMG400008014	stu-miR7997a,stu-miR7997c,stu-miR5303c	Protein of unknown function DUF827, plant
PGSC0003DMG400008086	stu-miR5303g,stu-miR5303c,stu-miR5303j,stu-miR5303h	Protein of unknown function DUF707
PGSC0003DMG400008373	stu-miR7997c,stu-miR5303c,stu-miR5303e,stu-miR7997a	Transcription factor E2F/dimerisation partner (TDP)||Transcription factor DP, C-terminal||Winged helix-turn-helix transcription repressor DNA-binding||Transcription factor DP
PGSC0003DMG400008407	stu-miR5303e,stu-miR5303f,stu-miR5303c	Lipase, GDSL||Esterase, SGNH hydrolase-type, subgroup
PGSC0003DMG400008415	stu-miR5303c,stu-miR5303g,stu-miR5303h,stu-miR5303j	Conserved gene of unknown function
PGSC0003DMG400008519	stu-miR5303h,stu-miR5303c,stu-miR5303f,stu-miR5303g,stu-miR5303j	Metallophosphoesterase domain||Metallo-dependent phosphatase-like||Phosphoesterase At2g46880
PGSC0003DMG400008548	stu-miR5303c,stu-miR5303e,stu-miR5303f,stu-miR7997a,stu-miR7997c	Conserved gene of unknown function
PGSC0003DMG400008703	stu-miR7997c,stu-miR5303j,stu-miR5303c,stu-miR5303g,stu-miR7997a,stu-miR5303h	Peptidase aspartic||Peptidase aspartic, active site||Peptidase A1
PGSC0003DMG400008814	stu-miR5303h,stu-miR5303c,stu-miR5303g,stu-miR5303j	Prenylated rab acceptor PRA1
PGSC0003DMG400008966	stu-miR5303c,stu-miR5303g,stu-miR5303h,stu-miR5303j	Gene of unknown function
PGSC0003DMG400009046	stu-miR5303e,stu-miR5303c,stu-miR5303f	INO80 complex, subunit Ies2||Zinc finger, HIT-type||PAPA-1-like conserved region
PGSC0003DMG400009362	stu-miR7997a,stu-miR5303h,stu-miR5303j,stu-miR5303c,stu-miR5303g	O-fucosyltransferase, plant||GDP-fucose protein O-fucosyltransferase
PGSC0003DMG400009397	stu-miR5303c,stu-miR5303e,stu-miR5303f,stu-miR7997a,stu-miR7997c	Homeobox protein
PGSC0003DMG400009588	stu-miR5303g,stu-miR5303f,stu-miR5303c,stu-miR5303j,stu-miR5303h	Ribosomal protein S15||Ribosomal protein S15P||Ribosomal protein S13/S15, N-terminal||S15/NS1, RNA-binding
PGSC0003DMG400009698	stu-miR5303c,stu-miR5303f,stu-miR7997c,stu-miR7997a,stu-miR8032b-3p,stu-miR8041a-5p,stu-miR7980b-3p,stu-miR8020,stu-miR5303e	Glutamate synthase, central-N||Class II glutamine amidotransferase domain||Nucleophile aminohydrolases, N-terminal||Aldolase-type TIM barrel||Glutamate synthase, central-C||Glutamine amidotransferase type 2 domain||Glutamate synthase, alpha subunit, C-terminal
PGSC0003DMG400009729	stu-miR5303c	Rubisco LS methyltransferase, substrate-binding domain||SET domain
PGSC0003DMG400009880	stu-miR7997a,stu-miR5303h,stu-miR7997c,stu-miR5303c	Lipase, GDSL||Esterase, SGNH hydrolase-type, subgroup||Lipase, GDSL, active site
PGSC0003DMG400009941	stu-miR5303g,stu-miR5303c,stu-miR5303h	Leucine-rich repeat||Protein kinase-like domain||Leucine rich repeats (2 copies)||Leucine-rich repeat-containing N-terminal, type 2||Protein kinase, catalytic domain||Serine/threonine-protein kinase, active site||-
PGSC0003DMG400010646	stu-miR5303j,stu-miR5303c,stu-miR5303g,stu-miR5303h	RNA polymerase, subunit H/Rpb5 C-terminal||DNA-directed RNA polymerase, RPB5 subunit||RNA polymerase, Rpb5, N-terminal
PGSC0003DMG400010901	stu-miR5303e,stu-miR5303h,stu-miR5303j,stu-miR5303f,stu-miR5303g,stu-miR5303c	Pathogenic type III effector avirulence factor Avr cleavage site
PGSC0003DMG400010947	stu-miR5303e,stu-miR5303f,stu-miR5303c	Protein kinase-like domain||Protein kinase, catalytic domain
PGSC0003DMG400010987	stu-miR5303c	DNA-binding WRKY
PGSC0003DMG400011070	stu-miR5303h,stu-miR5303e,stu-miR7997a,stu-miR5303f,stu-miR5303c,stu-miR7997c	Vacuolar import/degradation protein Vid24
PGSC0003DMG400011132	stu-miR7997a,stu-miR5303c,stu-miR7997c	Aldehyde dehydrogenase, conserved site||Aldehyde dehydrogenase, N-terminal||Aldehyde dehydrogenase, C-terminal||Aldehyde dehydrogenase, glutamic acid active site||Aldehyde dehydrogenase domain||Aldehyde/histidinol dehydrogenase
PGSC0003DMG400011140	stu-miR5303h,stu-miR8020,stu-miR5303c	Domain of unknown function DUF250||Drug/metabolite transporter
PGSC0003DMG400011179	stu-miR5303g,stu-miR5303c,stu-miR7997c,stu-miR7997a	Actin-binding FH2
PGSC0003DMG400011212	stu-miR5303c,stu-miR5303f,stu-miR7997c,stu-miR7997a,stu-miR5303e	WD40 repeat||WD40/YVTN repeat-like-containing domain||WD40-repeat-containing domain
PGSC0003DMG400011383	stu-miR5303c,stu-miR5303g,stu-miR5303f,stu-miR7997c,stu-miR5303j,stu-miR5303h,stu-miR7997a	Zinc finger, CCCH-type
PGSC0003DMG400011448	stu-miR5303h,stu-miR5303c,stu-miR5303g	Endonuclease/exonuclease/phosphatase
PGSC0003DMG400011476	stu-miR5303c,stu-miR5303g	PITH domain||Thioredoxin||Galactose-binding domain-like
PGSC0003DMG400011703	stu-miR5303e,stu-miR7997a,stu-miR5303f,stu-miR5303c,stu-miR7997c	Peptidase M76, ATP23
PGSC0003DMG400011713	stu-miR5303e,stu-miR5303c,stu-miR5303f	Alpha/Beta hydrolase fold
PGSC0003DMG400011788	stu-miR5303c,stu-miR5303g,stu-miR5303h,stu-miR5303j	Gene of unknown function
PGSC0003DMG400011814	stu-miR5303c,stu-miR5303g,stu-miR5303h,stu-miR5303j,stu-miR5303f	Gene of unknown function
PGSC0003DMG400011874	stu-miR7997a,stu-miR5303h,stu-miR5303j,stu-miR7997c,stu-miR5303c,stu-miR5303g	GDP-fucose protein O-fucosyltransferase||O-fucosyltransferase, plant
PGSC0003DMG400011910	stu-miR7997c,stu-miR5303f,stu-miR5303c,stu-miR5303e,stu-miR7997a,stu-miR5303h	Pirin, N-terminal domain||Pirin||Pirin, C-terminal domain||RmlC-like jelly roll fold||RmlC-like cupin domain
PGSC0003DMG400012134	stu-miR5303c,stu-miR5303g,stu-miR5303j,stu-miR5303h	Domain of unknown function DUF2439
PGSC0003DMG400012204	stu-miR5303j,stu-miR5303g,stu-miR5303c	Protein of unknown function DUF3741||Domain of unknown function DUF4378
PGSC0003DMG400012307	stu-miR5303c	Protein kinase-like domain||Protein kinase, ATP binding site||Leucine-rich repeat-containing N-terminal, type 2||Protein kinase, catalytic domain||Leucine-rich repeat
PGSC0003DMG400012412	stu-miR5303c,stu-miR5303f,stu-miR7997c,stu-miR7997a,stu-miR5303e	HAD-like domain||HAD-superfamily hydrolase, subfamily IA, variant 1||Class II aldolase/adducin N-terminal||Probable bifunctional methylthioribulose-1-phosphate dehydratase/enolase-phosphatase E1||Methylthioribulose-1-phosphate dehydratase, eukaryotes||Methylthioribulose-1-phosphate dehydratase||Enolase-phosphatase E1
PGSC0003DMG400012562	stu-miR5303c,stu-miR5303h	Conserved gene of unknown function
PGSC0003DMG400012696	stu-miR5303h,stu-miR5303j,stu-miR8007a-5p,stu-miR5303g,stu-miR5303c	ATPase, P-type cation-transporter, N-terminal||ATPase, P-type, ATPase-associated domain||Calcium-transporting ATPase, N-terminal autoinhibitory domain||HAD-like domain||ATPase, P-type, cytoplasmic domain N||ATPase, P-type cation-transporter, C-terminal||ATPase, P-type, K/Mg/Cd/Cu/Zn/Na/Ca/Na/H-transporter||ATPase, P-type, transmembrane domain||ATPase, P-type, calcium-transporting, PMCA-type||ATPa…
PGSC0003DMG400012711	stu-miR5303c,stu-miR7992-5p,stu-miR7997a,stu-miR7997c	Conserved gene of unknown function
PGSC0003DMG400012806	stu-miR5303c,stu-miR5303g,stu-miR5303h,stu-miR5303j,stu-miR7997a,stu-miR7997c	Conserved gene of unknown function
PGSC0003DMG400012816	stu-miR5303h,stu-miR5303j,stu-miR5303g,stu-miR5303c	Malectin-like carbohydrate-binding domain||Leucine-rich repeat
PGSC0003DMG400012822	stu-miR5303c	Domain of unknown function DUF3700||Nucleophile aminohydrolases, N-terminal
PGSC0003DMG400012890	stu-miR5303j,stu-miR5303c,stu-miR5303g,stu-miR8007a-3p,stu-miR5303h	Small GTPase superfamily, mitochondrial rho type||MIRO||EF hand associated, type-2||EF hand associated, type-1||P-loop containing nucleoside triphosphate hydrolase||Mitochondrial Rho-like||EF-hand-like domain||Calcium-binding EF-hand||-||Small GTPase superfamily
PGSC0003DMG400013186	stu-miR7997a,stu-miR5303c,stu-miR7997c	Peptidase C19, ubiquitin carboxyl-terminal hydrolase 2, conserved site||Ubiquitin carboxyl-terminal hydrolase-like domain||Peptidase C19, ubiquitin carboxyl-terminal hydrolase 2
PGSC0003DMG400013235	stu-miR5303c	Glutamine synthetase, beta-Grasp||Glutamine synthetase/guanido kinase, catalytic domain||Glutamine synthetase, N-terminal conserved site||Glutamine synthetase, glycine-rich site||Glutamine synthetase, catalytic domain
PGSC0003DMG400013408	stu-miR5303c	Gnk2-homologous domain
PGSC0003DMG400013493	stu-miR5303j,stu-miR5303c,stu-miR5303g,stu-miR8020,stu-miR8019-3p,stu-miR5303h	Homeodomain-like||Homeobox, conserved site||ELK||Homeobox KN domain||KNOX2||KNOX1||Homeodomain
PGSC0003DMG400013578	stu-miR5303j,stu-miR5303c,stu-miR5303g,stu-miR5303h	Pentatricopeptide repeat
PGSC0003DMG400013579	stu-miR5303f,stu-miR5303c,stu-miR7997c,stu-miR5303e,stu-miR7997a	Beta-ketoacyl synthase, C-terminal||Beta-ketoacyl synthase, N-terminal||Thiolase-like, subgroup||Thiolase-like||Beta-ketoacyl synthase, active site||3-oxoacyl-[acyl-carrier-protein] synthase 2
PGSC0003DMG400013587	stu-miR5303j,stu-miR5303c,stu-miR5303g,stu-miR5303f	DNA-binding, integrase-type||AP2/ERF domain
PGSC0003DMG400013655	stu-miR5303g,stu-miR5303c,stu-miR5303j,stu-miR5303h	Zinc finger, RING-type, conserved site||Zinc finger, RING-type||Zinc finger, RING/FYVE/PHD-type||Zinc finger, CCCH-type
PGSC0003DMG400013700	stu-miR5303c,stu-miR5303e,stu-miR5303f	Gene of unknown function
PGSC0003DMG400013903	stu-miR5303j,stu-miR5303c,stu-miR5303g,stu-miR5303f,stu-miR5303e,stu-miR5303h	B-cell receptor-associated 31-like
PGSC0003DMG400013974	stu-miR5303j,stu-miR7997c,stu-miR5303c,stu-miR5303g,stu-miR7997a,stu-miR5303h	Protein of unknown function DUF1218
PGSC0003DMG400014250	stu-miR5303g,stu-miR5303c,stu-miR5303e,stu-miR7997a	Peptidase S10, serine carboxypeptidase||Peptidase S10, serine carboxypeptidase, active site||Alpha/Beta hydrolase fold
PGSC0003DMG400014340	stu-miR5303h,stu-miR5303e,stu-miR5303g,stu-miR5303f,stu-miR5303c,stu-miR5303j	Cytochrome b561/ferric reductase transmembrane||Cytochrome b561, eukaryote
PGSC0003DMG400014393	stu-miR5303c,stu-miR5303f,stu-miR5303e,stu-miR5303h,stu-miR5303g,stu-miR5303j,stu-miR7997a,stu-miR7997c	Conserved gene of unknown function
PGSC0003DMG400014413	stu-miR5303h,stu-miR5303c	Armadillo-type fold||TATA box binding protein associated factor (TAF)||Domain of unknown function DUF1546||Armadillo-like helical||Histone-fold
PGSC0003DMG400014443	stu-miR5303f,stu-miR5303c,stu-miR5303e	Frigida-like
PGSC0003DMG400014467	stu-miR7992-5p,stu-miR5303c,stu-miR7997c,stu-miR5303h,stu-miR7997a	Inositol polyphosphate kinase
PGSC0003DMG400014503	stu-miR5303h,stu-miR5303c,stu-miR5303g,stu-miR5303j	Target SNARE coiled-coil domain||t-SNARE||Syntaxin, N-terminal
PGSC0003DMG400014595	stu-miR5303c,stu-miR7997c,stu-miR7997a	Cyclin-like||Cyclin, C-terminal||Cyclin, N-terminal
PGSC0003DMG400014708	stu-miR5303g,stu-miR5303c,stu-miR7997c,stu-miR7997a	Cullin repeat-like-containing domain||Cullin, N-terminal
PGSC0003DMG400014877	stu-miR5303e,stu-miR5303j,stu-miR5303c,stu-miR5303f	BTB/POZ||BTB/POZ fold||NPH3 domain||BTB/POZ-like
PGSC0003DMG400014954	stu-miR8007a-5p,stu-miR5303c	Cytochrome P450, conserved site||Cytochrome P450||Cytochrome P450, E-class, group I
PGSC0003DMG400015298	stu-miR5303c,stu-miR5303f,stu-miR7997c,stu-miR7997a,stu-miR5303e	NADH:ubiquinone/plastoquinone oxidoreductase
PGSC0003DMG400015327	stu-miR5303h,stu-miR5303j,stu-miR5303g,stu-miR5303c	UDP-glucuronosyl/UDP-glucosyltransferase
PGSC0003DMG400015373	stu-miR5303h,stu-miR5303c	Exonuclease||Ribonuclease H-like domain||Exonuclease, RNase T/DNA polymerase III
PGSC0003DMG400015450	stu-miR7997c,stu-miR5303c,stu-miR5303f,stu-miR7997a,stu-miR5303e,stu-miR5303h	Protein of unknown function DUF2053, membrane
PGSC0003DMG400015561	stu-miR7997c,stu-miR5303c	Protein of unknown function DUF1635
PGSC0003DMG400016016	stu-miR5303c,stu-miR5303h	Chorismate synthase||Chorismate synthase, conserved site
PGSC0003DMG400016177	stu-miR5303h,stu-miR7997a,stu-miR5303c,stu-miR5303g,stu-miR5303f,stu-miR7997c,stu-miR5303j	Fatty acid desaturase, type 2||Ferritin/ribonucleotide reductase-like||Ribonucleotide reductase-related
PGSC0003DMG400016189	stu-miR7997a,stu-miR8020,stu-miR5303e,stu-miR5303c,stu-miR5303f,stu-miR8045,stu-miR7997c	K Homology domain, type 1||K Homology domain
PGSC0003DMG400016198	stu-miR5303e,stu-miR5303j,stu-miR8039,stu-miR7997a,stu-miR5303h,stu-miR7997c,stu-miR5303g,stu-miR5303f,stu-miR5303c	Xanthine/uracil/vitamin C permease
PGSC0003DMG400016248	stu-miR5303j,stu-miR5303f,stu-miR5303g,stu-miR5303c,stu-miR5303e,stu-miR5303h	Chromatin assembly factor 1 subunit A
PGSC0003DMG400016363	stu-miR5303h,stu-miR5303j,stu-miR5303g,stu-miR5303c	Transcription factor TCP subgroup||Transcription factor, TCP
PGSC0003DMG400016389	stu-miR5303h,stu-miR7997a,stu-miR5303g,stu-miR5303c,stu-miR5303j	Brix domain||Anticodon-binding
PGSC0003DMG400016416	stu-miR5303h,stu-miR5303c,stu-miR5303g	Protein of unknown function DUF2305
PGSC0003DMG400017022	stu-miR5303g,stu-miR5303c,stu-miR5303j,stu-miR5303h	B3 DNA binding domain||DNA-binding pseudobarrel domain
PGSC0003DMG400017069	stu-miR5303c	Squalene cyclase||Terpenoid cyclases/protein prenyltransferase alpha-alpha toroid||Prenyltransferase/squalene oxidase
PGSC0003DMG400017165	stu-miR5303f,stu-miR5303c,stu-miR5303h	P-loop containing nucleoside triphosphate hydrolase||Kinesin-like protein||Kinesin, motor domain
PGSC0003DMG400017524	stu-miR5303h,stu-miR7993a,stu-miR5303c,stu-miR5303g,stu-miR5303j	ABC transporter, transmembrane domain||ABC transporter, conserved site||AAA+ ATPase domain||ABC transporter-like||P-loop containing nucleoside triphosphate hydrolase||ABC transporter, transmembrane domain, type 1
PGSC0003DMG400017572	stu-miR7997a,stu-miR7997c,stu-miR5303c	Drug/metabolite transporter||Domain of unknown function DUF250
PGSC0003DMG400017620	stu-miR5303c	Proton-dependent oligopeptide transporter family||Major facilitator superfamily domain, general substrate transporter
PGSC0003DMG400018169	stu-miR5303h,stu-miR5303e,stu-miR7997a,stu-miR5303f,stu-miR5303g,stu-miR5303c,stu-miR7997c	Cyclin-like
PGSC0003DMG400018467	stu-miR5303j,stu-miR8045,stu-miR5303e,stu-miR7997c,stu-miR5303f,stu-miR7992-5p,stu-miR5303g,stu-miR5303c,stu-miR7997a,stu-miR5303h	Domain of unknown function DUF1336||Lipid-binding START||Pleckstrin homology-like domain||Pleckstrin homology domain||START-like domain
PGSC0003DMG400018523	stu-miR5303g,stu-miR5303f,stu-miR5303c,stu-miR5303j	Glycoside hydrolase, family 17||Glycoside hydrolase, superfamily||Glycoside hydrolase, catalytic domain
PGSC0003DMG400018622	stu-miR7997a,stu-miR5303h,stu-miR7997c,stu-miR5303j,stu-miR5303c,stu-miR5303g	Pyridoxal phosphate-dependent transferase, major domain||Aminotransferase, class I/classII||Pyridoxal phosphate-dependent transferase, major region, subdomain 2||Pyridoxal phosphate-dependent transferase, major region, subdomain 1
PGSC0003DMG400018679	stu-miR5303c,stu-miR5303f,stu-miR5303e,stu-miR5303h	Hydroxymethylglutaryl-CoA reductase, class I/II, NAD/NADP-binding||Hydroxymethylglutaryl-CoA reductase, class I/II, catalytic domain||Hydroxymethylglutaryl-CoA reductase, class I/II, conserved site||Hydroxymethylglutaryl-CoA reductase, N-terminal||Hydroxymethylglutaryl-CoA reductase, class I/II||Hydroxymethylglutaryl-CoA reductase, class I/II, substrate-binding||Hydroxymethylglutaryl-CoA reductas…
PGSC0003DMG400018754	stu-miR5303h,stu-miR5303c	UDP-glucuronosyl/UDP-glucosyltransferase
PGSC0003DMG400018831	stu-miR5303j,stu-miR7997c,stu-miR5303f,stu-miR5303c,stu-miR5303e,stu-miR7997a	Heat shock protein DnaJ, N-terminal||Domain of unknown function DUF3444
PGSC0003DMG400019310	stu-miR5303c,stu-miR5303f,stu-miR5303e,stu-miR5303h,stu-miR5303g,stu-miR5303j	Transcription factor jumonji (JmjC) domain-containing protein
PGSC0003DMG400019704	stu-miR5303c,stu-miR5303e,stu-miR5303f,stu-miR5303h,stu-miR7997a,stu-miR7997c	Essential meiotic endonuclease 1B
PGSC0003DMG400019744	stu-miR5303c,stu-miR7992-5p,stu-miR5303f	GRAM||C2 calcium-dependent membrane targeting
PGSC0003DMG400019819	stu-miR5303c,stu-miR5303g	DNA glycosylase||Methyladenine glycosylase
PGSC0003DMG400019841	stu-miR5303c,stu-miR5303e,stu-miR5303g,stu-miR5303j	Gene of unknown function
PGSC0003DMG400020515	stu-miR5303j,stu-miR5303c,stu-miR5303g,stu-miR7997a,stu-miR5303e,stu-miR5303h	2-oxo acid dehydrogenase, lipoyl-binding site||Glycine cleavage H-protein, subgroup||Single hybrid motif||Glycine cleavage H-protein
PGSC0003DMG400020655	stu-miR5303c	Frigida-like
PGSC0003DMG400020803	stu-miR7997a,stu-miR5303e,stu-miR7997c,stu-miR5303c,stu-miR5303f	Ribosomal protein S8e||Ribosomal protein S8e, conserved site||Ribosomal protein S8e/ribosomal biogenesis NSA2
PGSC0003DMG400020996	stu-miR5303j,stu-miR5303c,stu-miR5303g	SANT/Myb domain||Homeodomain-like||Protein of unknown function DUF3755
PGSC0003DMG400021249	stu-miR5303c	Nucleotide-binding, alpha-beta plait||RNA recognition motif domain||Ataxin-2, C-terminal
PGSC0003DMG400021308	stu-miR5303h,stu-miR7997a,stu-miR5303c,stu-miR7992-5p,stu-miR5303j,stu-miR7997c	EF-Hand 1, calcium-binding site||Calcium-binding EF-hand||EF-hand-like domain
PGSC0003DMG400021343	stu-miR5303h,stu-miR7997a,stu-miR5303c,stu-miR5303g,stu-miR7997c,stu-miR8039,stu-miR8045,stu-miR5303j	ABC transporter-like||ABC-2 type transporter||AAA+ ATPase domain||ABC transporter, conserved site||P-loop containing nucleoside triphosphate hydrolase
PGSC0003DMG400021362	stu-miR5303g,stu-miR5303c	Acyl transferase||Malonyl-CoA ACP transacylase, ACP-binding||Acyl transferase/acyl hydrolase/lysophospholipase||Malonyl CoA-acyl carrier protein transacylase||Acyl transferase domain||Malonyl CoA-acyl carrier protein transacylase, FabD-type
PGSC0003DMG400021378	stu-miR5303h,stu-miR7997a,stu-miR5303c,stu-miR5303g,stu-miR5303j,stu-miR7997c	P-loop containing nucleoside triphosphate hydrolase||Helicase, superfamily 1/2, ATP-binding domain||Double-stranded RNA-binding-like||Domain of unknown function DUF1605||Helicase, C-terminal||Helicase-associated domain||DNA/RNA helicase, DEAD/DEAH box type, N-terminal
PGSC0003DMG400021546	stu-miR5303c,stu-miR5303g	Conserved gene of unknown function
PGSC0003DMG400022178	stu-miR5303j,stu-miR5303c,stu-miR5303g,stu-miR5303h	HAD-like domain||Mitochondrial import inner membrane translocase subunit Tim50||NLI interacting factor||-
PGSC0003DMG400022268	stu-miR5303e,stu-miR8020,stu-miR5303c,stu-miR7997c,stu-miR8045	ABC-2 type transporter||ABC transporter-like||AAA+ ATPase domain||Uncharacterised protein family UPF0118||P-loop containing nucleoside triphosphate hydrolase
PGSC0003DMG400022300	stu-miR5303e,stu-miR7997a,stu-miR5303f,stu-miR5303c,stu-miR7997c,stu-miR8048-3p	Trigger factor/SurA domain||Trigger factor, C-terminal, bacterial||Trigger factor, ribosome-binding, bacterial||Peptidyl-prolyl cis-trans isomerase, FKBP-type, domain||Trigger factor
PGSC0003DMG400022379	stu-miR5303j,stu-miR5303g,stu-miR5303c,stu-miR5303e	Epoxide hydrolase-like||Alpha/Beta hydrolase fold||Alpha/beta hydrolase fold-1
PGSC0003DMG400022417	stu-miR5303h,stu-miR5303e,stu-miR5303g,stu-miR5303f,stu-miR5303c,stu-miR5303j	Organic solute transporter Ost-alpha
PGSC0003DMG400022660	stu-miR5303e,stu-miR5303f,stu-miR5303c	F-box domain, cyclin-like
PGSC0003DMG400022716	stu-miR5303h,stu-miR5303j,stu-miR5303c,stu-miR5303g	Phospholipase A2
PGSC0003DMG400022756	stu-miR7997c,stu-miR5303j,stu-miR5303c,stu-miR5303g,stu-miR7997a,stu-miR5303h	UAA transporter
PGSC0003DMG400022766	stu-miR5303j,stu-miR7997c,stu-miR5303c,stu-miR5303g,stu-miR5303h	Protein kinase, ATP binding site||Protein kinase-like domain||Protein kinase, catalytic domain
PGSC0003DMG400022829	stu-miR5303c,stu-miR5303g	Cystathionine beta-synthase, core
PGSC0003DMG400023001	stu-miR7997c,stu-miR5303j,stu-miR5303g,stu-miR5303c,stu-miR7997a,stu-miR5303h	LPA2
PGSC0003DMG400023353	stu-miR5303f,stu-miR5303g,stu-miR5303c,stu-miR5303j,stu-miR5303h	Pre-mRNA processing ribonucleoprotein, snoRNA-binding domain||NOSIC||NOP5, N-terminal
PGSC0003DMG400023403	stu-miR5303j,stu-miR5303g,stu-miR5303c,stu-miR5303h	Metallo-dependent phosphatase-like||Serine/threonine-specific protein phosphatase/bis(5-nucleosyl)-tetraphosphatase||Metallophosphoesterase domain
PGSC0003DMG400023458	stu-miR7983-3p,stu-miR5303c	Phenylalanine ammonia-lyase||L-Aspartase-like, N-terminal||L-Aspartase-like||Aromatic amino acid lyase||Phenylalanine ammonia-lyase, shielding domain||Phenylalanine/histidine ammonia-lyases, active site
PGSC0003DMG400023471	stu-miR5303h,stu-miR5303j,stu-miR5303c,stu-miR5303g	Single-stranded nucleic acid binding R3H||SUZ domain
PGSC0003DMG400023475	stu-miR5303c	Protein-tyrosine phosphatase-like||Protein-tyrosine phosphatase, active site||Protein-tyrosine phosphatase, SIW14-like||Protein-tyrosine phosphatase, dual specificity phosphatase, eukaryotic
PGSC0003DMG400023497	stu-miR5303j,stu-miR5303c,stu-miR5303f,stu-miR5303e,stu-miR5303h	P-loop containing nucleoside triphosphate hydrolase||Clp, N-terminal||Double Clp-N motif
PGSC0003DMG400023589	stu-miR5303f,stu-miR5303c,stu-miR7997c,stu-miR5303e,stu-miR7997a	Armadillo-like helical||Protein kinase, catalytic domain||WD40-repeat-containing domain||Armadillo-type fold||Serine/threonine-protein kinase, active site||Protein kinase-like domain||WD40 repeat||HEAT||WD40/YVTN repeat-like-containing domain
PGSC0003DMG400023708	stu-miR5303j,stu-miR5303g,stu-miR5303c,stu-miR5303h	Actin, conserved site||Actin/actin-like conserved site||Actin-like
PGSC0003DMG400023817	stu-miR5303g,stu-miR5303c,stu-miR5303j,stu-miR5303h	Arginine-tRNA-protein transferase 1, eukaryotic||Acyl-CoA N-acyltransferase||Arginine-tRNA-protein transferase, N-terminal||Arginine-tRNA-protein transferase, C-terminal
PGSC0003DMG400023820	stu-miR7997c,stu-miR5303j,stu-miR5303c,stu-miR5303f,stu-miR5303g,stu-miR7997a,stu-miR5303h	Complex 1 LYR protein||LYR motif-containing protein 2
PGSC0003DMG400023852	stu-miR5303c,stu-miR8041a-5p,stu-miR5303g	Helix-loop-helix domain
PGSC0003DMG400023935	stu-miR5303c,stu-miR5303g,stu-miR827-3p	Conserved gene of unknown function
PGSC0003DMG400024874	stu-miR5303c	Cytochrome c oxidase biogenesis protein Cmc1-like
PGSC0003DMG400024979	stu-miR5303c,stu-miR5303g,stu-miR5303h,stu-miR5303j	Conserved gene of unknown function
PGSC0003DMG400025007	stu-miR5303g,stu-miR5303c,stu-miR5303j,stu-miR5303h	Glucose/ribitol dehydrogenase||Short-chain dehydrogenase/reductase SDR||Light-dependent protochlorophyllide reductase||NAD(P)-binding domain
PGSC0003DMG400025021	stu-miR5303c,stu-miR7988	Flavodoxin/nitric oxide synthase||Flavoprotein-like||NADPH-dependent FMN reductase||Flavoprotein WrbA
PGSC0003DMG400025399	stu-miR5303c,stu-miR5303g,stu-miR5303h,stu-miR5303j	Vacuolar membrane protein pep3
PGSC0003DMG400025433	stu-miR5303e,stu-miR5303h,stu-miR5303j,stu-miR5303f,stu-miR5303g,stu-miR5303c	Multi antimicrobial extrusion protein
PGSC0003DMG400025436	stu-miR5303c,stu-miR5303f,stu-miR5303g,stu-miR5303j,stu-miR5303h	eRF1 domain 3||eRF1 domain 2||Translation release factor pelota-like||50S ribosomal protein L30e-like||eRF1 domain 1/Pelota-like
PGSC0003DMG400025465	stu-miR5303g,stu-miR5303c,stu-miR5303j,stu-miR5303h	RNA polymerase sigma-70 region 3||RNA polymerase sigma-70 region 2||RNA polymerase sigma-70 factor||RNA polymerase sigma factor, region 2||RNA polymerase sigma factor, region 3/4||Winged helix-turn-helix transcription repressor DNA-binding||RNA polymerase sigma-70||RNA polymerase sigma-70 region 4
PGSC0003DMG400025543	stu-miR5303c,stu-miR5303g,stu-miR5303h,stu-miR5303j	Gene of unknown function
PGSC0003DMG400025626	stu-miR5303c	Drought induced 19/ RING finger protein 114||Protein dehydration-induced 19, C-terminal
PGSC0003DMG400025692	stu-miR5303c,stu-miR5303f,stu-miR5303g,stu-miR7997c,stu-miR5303h,stu-miR7997a,stu-miR5303j,stu-miR5303e	ACT domain
PGSC0003DMG400025725	stu-miR5303h,stu-miR7997a,stu-miR5303e,stu-miR5303c,stu-miR5303g,stu-miR5303j,stu-miR7997c	Protein of unknown function DUF620
PGSC0003DMG400025975	stu-miR5303c	YqgF/RNase H-like domain||Resolvase, holliday junction-type, YqgF-like||Ribonuclease H-like domain
PGSC0003DMG400026014	stu-miR5303j,stu-miR5303g,stu-miR5303c,stu-miR5303h	Phosphatidate cytidylyltransferase
PGSC0003DMG400026019	stu-miR5303c,stu-miR5303f,stu-miR7997c,stu-miR7997a,stu-miR5303e	Zinc finger, C2H2-like||Zinc finger, U1-type
PGSC0003DMG400026112	stu-miR5303j,stu-miR8020,stu-miR7981-3p,stu-miR5303c,stu-miR5303g,stu-miR7997a,stu-miR8010,stu-miR5303h	Protease-associated domain, PA||Zinc finger, RING/FYVE/PHD-type||Zinc finger, RING-type
PGSC0003DMG400026236	stu-miR5303h,stu-miR5303j,stu-miR5303c,stu-miR5303g	Alpha/Beta hydrolase fold||Palmitoyl protein thioesterase
PGSC0003DMG400026303	stu-miR5303h,stu-miR5303j,stu-miR5303g,stu-miR5303c	Biopterin transport-related protein BT1||Major facilitator superfamily domain, general substrate transporter
PGSC0003DMG400026359	stu-miR7997c,stu-miR5303j,stu-miR5303c,stu-miR5303g,stu-miR7997a,stu-miR5303h	Glycoside hydrolase, family 17||Glycoside hydrolase, superfamily||Glycoside hydrolase, catalytic domain
PGSC0003DMG400026428	stu-miR7997c,stu-miR5303c	Sucrose-phosphate synthase||Glycosyl transferase, family 1||Glycosyltransferase subfamily 4, N-terminal domain||Sucrose phosphate synthase, plant
PGSC0003DMG400026456	stu-miR8020,stu-miR5303c	Malic enzyme, N-terminal||Malic enzyme, NAD-binding||Malic enzyme, conserved site||NAD(P)-binding domain||Malic oxidoreductase
PGSC0003DMG400026523	stu-miR5303h,stu-miR5303e,stu-miR7997a,stu-miR5303g,stu-miR5303c,stu-miR5303j	Nucleotide-diphospho-sugar transferases
PGSC0003DMG400026526	stu-miR5303h,stu-miR5303e,stu-miR5303c,stu-miR5303g,stu-miR5303f	Syntaxin/epimorphin, conserved site||Syntaxin, N-terminal||Target SNARE coiled-coil domain||t-SNARE
PGSC0003DMG400026750	stu-miR5303c	Leucine-rich repeat
PGSC0003DMG400026867	stu-miR7997c,stu-miR5303c,stu-miR5303f,stu-miR7997a,stu-miR5303e	Serine-threonine/tyrosine-protein kinase catalytic domain||Protein kinase, catalytic domain||Serine/threonine-protein kinase, active site||Protein kinase, ATP binding site||Protein kinase-like domain
PGSC0003DMG400026989	stu-miR7997c,stu-miR5303f,stu-miR5303c,stu-miR5303e,stu-miR7997a	Histone deacetylase domain||Histone deacetylase superfamily||Histone deacetylase
PGSC0003DMG400027099	stu-miR5303h,stu-miR5303g,stu-miR5303c,stu-miR5303j	Anaphase-promoting complex subunit 11||Zinc finger, RING/FYVE/PHD-type||Zinc finger, RING-type
PGSC0003DMG400027544	stu-miR5303j,stu-miR5303c,stu-miR5303g,stu-miR5303f,stu-miR5303h	Transport protein particle (TRAPP) component||NO signalling/Golgi transport ligand-binding domain
PGSC0003DMG400027682	stu-miR7997c,stu-miR5303j,stu-miR5303f,stu-miR5303g,stu-miR5303c,stu-miR7997a,stu-miR5303h	Ribonuclease T2-like
PGSC0003DMG400027697	stu-miR5303c,stu-miR7997a,stu-miR7997c,stu-miR8039,stu-miR8045	Conserved gene of unknown function
PGSC0003DMG400027848	stu-miR5303e,stu-miR7997a,stu-miR5303f,stu-miR5303c,stu-miR7997c	Ubiquitin-conjugating enzyme, E2||Ubiquitin-conjugating enzyme/RWD-like||Ubiquitin-conjugating enzyme, active site
PGSC0003DMG400028031	stu-miR5303c,stu-miR5303g,stu-miR5303j,stu-miR5303h	Domain of unknown function DUF250
PGSC0003DMG400028061	stu-miR5303c	PTAC6
PGSC0003DMG400028123	stu-miR5303h,stu-miR7997a,stu-miR5303g,stu-miR5303c,stu-miR5303j,stu-miR7997c	Uncharacterised protein family Cys-rich
PGSC0003DMG400028154	stu-miR5303f,stu-miR5303g,stu-miR5303c,stu-miR5303j,stu-miR5303h,stu-miR7997a	Cytokinin riboside 5'-monophosphate phosphoribohydrolase LOG
PGSC0003DMG400028169	stu-miR5303c,stu-miR5303f	Protein kinase-like domain||Serine/threonine- / dual-specificity protein kinase, catalytic domain||Serine/threonine-protein kinase, active site||Protein kinase, catalytic domain
PGSC0003DMG400028214	stu-miR5303c,stu-miR7997c	Oxidoreductase, FAD-binding domain||Flavoprotein pyridine nucleotide cytochrome reductase||NADH:cytochrome b5 reductase (CBR)||Oxidoreductase FAD/NAD(P)-binding||Ferredoxin reductase-type FAD-binding domain||Riboflavin synthase-like beta-barrel
PGSC0003DMG400028233	stu-miR5303h,stu-miR5303j,stu-miR8036-5p,stu-miR5303c,stu-miR5303g	Glycosyl transferase, family 1
PGSC0003DMG400028267	stu-miR5303c,stu-miR5303g,stu-miR5303f,stu-miR5303j,stu-miR5303h,stu-miR5303e	Nucleotide-diphospho-sugar transferases
PGSC0003DMG400028305	stu-miR7997c,stu-miR5303c,stu-miR7997a	Cytochrome P450, E-class, group I||Cytochrome P450||Cytochrome P450, conserved site||Heat shock protein DnaJ, N-terminal
PGSC0003DMG400028599	stu-miR5303j,stu-miR5303g,stu-miR5303c,stu-miR5303h	Glutathione synthase, N-terminal, eukaryotic||Glutathione synthase domain||Glutathione synthase, alpha-helical, eukaryotic||Glutathione synthase, substrate-binding, eukaryotic||Glutathione synthase, eukaryotic||ATP-grasp fold, subdomain 2||Pre-ATP-grasp fold
PGSC0003DMG400028961	stu-miR5303f,stu-miR5303c,stu-miR5303e,stu-miR7997a	Glycosyl transferase, family 31||Domain of unknown function DUF4094
PGSC0003DMG400028982	stu-miR7997a,stu-miR5303e,stu-miR5303c,stu-miR5303f,stu-miR7997c	Citrate synthase active site||Citrate synthase-like, core||Citrate synthase-like, large alpha subdomain||Citrate synthase, eukaryotic||Citrate synthase-like
PGSC0003DMG400029005	stu-miR5303c,stu-miR7997c,stu-miR5303h	Terpenoid synthase||Squalene/phytoene synthase
PGSC0003DMG400029030	stu-miR7997a,stu-miR5303h,stu-miR5303j,stu-miR7997c,stu-miR5303g,stu-miR5303c	Pleckstrin homology-like domain||Oxysterol-binding protein||Pleckstrin homology domain
PGSC0003DMG400029158	stu-miR5303g,stu-miR5303c,stu-miR5303j,stu-miR5303h,stu-miR5303e	Peptidase S10, serine carboxypeptidase||Alpha/Beta hydrolase fold||Peptidase S10, serine carboxypeptidase, active site
PGSC0003DMG400029329	stu-miR5303h,stu-miR7997a,stu-miR5303f,stu-miR5303g,stu-miR5303c,stu-miR7997c,stu-miR5303e,stu-miR7992-3p,stu-miR8039,stu-miR5303j,stu-miR8045	Thioredoxin-like fold
PGSC0003DMG400029537	stu-miR5303c,stu-miR5303g,stu-miR5303h,stu-miR5303j	Gene of unknown function
PGSC0003DMG400029553	stu-miR5303c	Myb-like domain
PGSC0003DMG400029652	stu-miR5303e,stu-miR5303h,stu-miR5303j,stu-miR5303f,stu-miR5303g,stu-miR5303c	Aminoglycoside phosphotransferase||Protein kinase-like domain||UbiB domain
PGSC0003DMG400029793	stu-miR5303h,stu-miR5303c	Nin one binding (NOB1) Zn-ribbon-like||D-site 20S pre-rRNA nuclease
PGSC0003DMG400029820	stu-miR5303c,stu-miR5303f	Conserved gene of unknown function
PGSC0003DMG400029827	stu-miR5303c,stu-miR5303g,stu-miR5303h,stu-miR5303j	Gene of unknown function
PGSC0003DMG400029856	stu-miR5303c,stu-miR5303g,stu-miR5303j,stu-miR5303h	HAD-like domain||HAD-superfamily hydrolase, subfamily IA, variant 1||HAD-superfamily hydrolase, subfamily IA, REG-2-like
PGSC0003DMG400030001	stu-miR5303c	LRX1
PGSC0003DMG400030092	stu-miR5303e,stu-miR5303c,stu-miR7997c	Dual specificity phosphatase, catalytic domain||Immunoglobulin E-set||Protein-tyrosine phosphatase-like||Dual specificity phosphatase, subgroup, catalytic domain||PDZ domain
PGSC0003DMG400030301	stu-miR5303f,stu-miR5303c	Terpenoid cyclases/protein prenyltransferase alpha-alpha toroid
PGSC0003DMG400030492	stu-miR5303j,stu-miR7997c,stu-miR5303c,stu-miR5303g,stu-miR7997a,stu-miR5303h	Mitogen-activated protein (MAP) kinase, conserved site||Protein kinase, catalytic domain||Protein kinase-like domain||Serine/threonine- / dual-specificity protein kinase, catalytic domain||Protein kinase, ATP binding site
PGSC0003DMG400030526	stu-miR5303c,stu-miR5303g,stu-miR5303h,stu-miR5303j	Pentatricopeptide repeat-containing protein
PGSC0003DMG400030566	stu-miR5303c,stu-miR5303g,stu-miR5303j,stu-miR7997c,stu-miR5303h,stu-miR7997a	GINS complex||GINS complex, subunit Psf3
PGSC0003DMG400030710	stu-miR5303e,stu-miR5303c,stu-miR7985,stu-miR5303f	P-loop containing nucleoside triphosphate hydrolase||AIG1||Domain of unknown function DUF3406, chloroplast translocase||Chloroplast protein import component Toc86/159
PGSC0003DMG400030735	stu-miR7997a,stu-miR5303c	Zinc finger, RING-type||Zinc finger, RING/FYVE/PHD-type
PGSC0003DMG400030737	stu-miR5303c,stu-miR7997c,stu-miR5303e,stu-miR7997a	Homeobox KN domain||ELK||KNOX1||KNOX2||Homeodomain||Homeodomain-like
PGSC0003DMG400030851	stu-miR5303j,stu-miR7997c,stu-miR7985,stu-miR5303c,stu-miR5303g,stu-miR7997a,stu-miR5303h	ClpP||ClpP/TepA||ClpP/crotonase-like domain||ClpP, active site
PGSC0003DMG400030911	stu-miR7997a,stu-miR5303c,stu-miR7997c	Ubiquitin system component Cue||UBA-like
PGSC0003DMG400030961	stu-miR5303j,stu-miR5303c,stu-miR5303g,stu-miR5303f,stu-miR5303e,stu-miR5303h	Homeodomain-like||POX||Homeodomain||Homeobox KN domain
PGSC0003DMG400030997	stu-miR5303c,stu-miR5303g,stu-miR7997c,stu-miR5303j,stu-miR5303h,stu-miR7997a	Nucleic acid-binding, OB-fold
PGSC0003DMG400031111	stu-miR5303c,stu-miR5303g	RNA polymerase sigma-70 region 4||RNA polymerase sigma-70||RNA polymerase sigma factor, SigB/SigC/SigD, plastid||RNA polymerase sigma factor, region 2||RNA polymerase sigma-70 factor||RNA polymerase sigma-70 region 2||RNA polymerase sigma-70 region 3||RNA polymerase sigma-70 region 1.2||Winged helix-turn-helix transcription repressor DNA-binding||RNA polymerase sigma factor, region 3/4
PGSC0003DMG400031130	stu-miR7997a,stu-miR5303e,stu-miR5303c,stu-miR5303f,stu-miR7997c	Metallo-dependent phosphatase-like||Serine/threonine-specific protein phosphatase/bis(5-nucleosyl)-tetraphosphatase||Metallophosphoesterase domain
PGSC0003DMG400031257	stu-miR5303e,stu-miR5303h,stu-miR5303j,stu-miR5303c,stu-miR5303g,stu-miR5303f	Ribosomal protein L34Ae||Protein of unknown function DUF1666
PGSC0003DMG400031371	stu-miR5303g,stu-miR5303c,stu-miR7997c,stu-miR5303j,stu-miR7997a	Replication fork protection component Swi3||Zinc finger, CCHC-type
PGSC0003DMG400031876	stu-miR5303c	Conserved gene of unknown function
PGSC0003DMG400032120	stu-miR7997a,stu-miR5303g,stu-miR5303c,stu-miR7997c	Protein of unknown function DUF677
PGSC0003DMG400032138	stu-miR5303h,stu-miR5303c,stu-miR5303g,stu-miR7997c,stu-miR5303j	Galactose oxidase, beta-propeller||Kelch repeat type 1||F-box domain, cyclin-like
PGSC0003DMG400032146	stu-miR5303e,stu-miR7997a,stu-miR7997c,stu-miR5303f,stu-miR5303c	P-loop containing nucleoside triphosphate hydrolase||Formate-tetrahydrofolate ligase, FTHFS||Formate-tetrahydrofolate ligase, FTHFS, conserved site
PGSC0003DMG400032263	stu-miR5303c,stu-miR7997c,stu-miR7997a	Calmodulin protein kinase
PGSC0003DMG400032483	stu-miR5303c,stu-miR5303g,stu-miR5303h,stu-miR5303j	DNA binding protein
PGSC0003DMG400032498	stu-miR7997c,stu-miR5303f,stu-miR5303c,stu-miR5303e,stu-miR7997a	Concanavalin A-like lectin/glucanase, subgroup||Protein kinase-like domain||Protein kinase, ATP binding site||Serine/threonine-protein kinase, active site||Protein kinase, catalytic domain||Serine-threonine/tyrosine-protein kinase catalytic domain
PGSC0003DMG400032816	stu-miR5303h,stu-miR5303g,stu-miR5303c,stu-miR5303j	Zinc finger, RING/FYVE/PHD-type||Zinc finger, RING-type
PGSC0003DMG400033335	stu-miR5303c,stu-miR5303g,stu-miR7997a,stu-miR5303h	Protein kinase, catalytic domain||Serine/threonine-protein kinase, active site||Serine/threonine- / dual-specificity protein kinase, catalytic domain||Protein kinase-like domain||EF-Hand 1, calcium-binding site||EF-hand-like domain||Protein kinase, ATP binding site||Calcium-binding EF-hand
PGSC0003DMG400033631	stu-miR5303c,stu-miR5303e,stu-miR5303f,stu-miR7997a,stu-miR7997c	Conserved gene of unknown function
PGSC0003DMG400034444	stu-miR5303g,stu-miR5303c	ADC synthase
PGSC0003DMG401002397	stu-miR5303j,stu-miR5303c,stu-miR5303g,stu-miR5303h	Ribosomal protein S30
PGSC0003DMG401005074	stu-miR5303f,stu-miR5303g,stu-miR5303c,stu-miR7997c,stu-miR5303h,stu-miR7997a	Mpv17/PMP22
PGSC0003DMG401006653	stu-miR5303h,stu-miR7997a,stu-miR5303e,stu-miR5303c,stu-miR5303g,stu-miR5303f,stu-miR7997c	Leucine rich repeats (2 copies)||Leucine-rich repeat-containing N-terminal, type 2||Leucine-rich repeat
PGSC0003DMG401008489	stu-miR5303j,stu-miR5303c,stu-miR5303f,stu-miR5303g,stu-miR5303e,stu-miR5303h	Peptidase S26A, signal peptidase I||Peptidase S24/S26A/S26B/S26C||Peptidase S24/S26A/S26B||Peptidase S24/S26, beta-ribbon domain
PGSC0003DMG401008915	stu-miR5303c,stu-miR5303g,stu-miR5303j,stu-miR5303h	Transcription factor DP, C-terminal||Transcription factor E2F/dimerisation partner (TDP)||Transcription factor DP||Winged helix-turn-helix transcription repressor DNA-binding
PGSC0003DMG401010824	stu-miR5303h,stu-miR7997a,stu-miR5303g,stu-miR5303c,stu-miR5303j,stu-miR7997c	Calmodulin binding protein-like
PGSC0003DMG401011400	stu-miR5303e,stu-miR7997a,stu-miR7997c,stu-miR5303f,stu-miR5303c	Glycoside hydrolase, catalytic domain||Glycoside hydrolase, superfamily||Glycoside hydrolase, family 1||Glycoside hydrolase, family 1, active site
PGSC0003DMG401013267	stu-miR5303j,stu-miR7997c,stu-miR5303c,stu-miR5303g,stu-miR7997a,stu-miR5303h	Protein kinase-like domain||Protein kinase, catalytic domain||Serine/threonine-protein kinase, active site||Serine-threonine/tyrosine-protein kinase catalytic domain||Serine/threonine-protein kinase HT1, plant
PGSC0003DMG401013561	stu-miR7997c,stu-miR5303g,stu-miR5303c,stu-miR7997a,stu-miR5303h	Peptidase S54, rhomboid domain||Zinc finger, RanBP2-type
PGSC0003DMG401014048	stu-miR5303c,stu-miR5303f,stu-miR5303g	Leucine Rich Repeat family protein
PGSC0003DMG401015240	stu-miR5303g,stu-miR5303c,stu-miR5303j,stu-miR5303h,stu-miR827-3p	Molybdenum cofactor biosynthesis, MoeB||D-isomer specific 2-hydroxyacid dehydrogenase, NAD-binding domain conserved site 1||UBA/THIF-type NAD/FAD binding fold||NAD(P)-binding domain
PGSC0003DMG401015451	stu-miR5303f,stu-miR5303c,stu-miR5303e	WD40/YVTN repeat-like-containing domain||WD40-repeat-containing domain||G-protein beta WD-40 repeat||WD40 repeat
PGSC0003DMG401016333	stu-miR7997a,stu-miR5303e,stu-miR7997c,stu-miR5303c,stu-miR5303f	IQ motif, EF-hand binding site||Domain of unknown function DUF4005
PGSC0003DMG401016989	stu-miR7997a,stu-miR5303e,stu-miR7997c,stu-miR5303c,stu-miR5303f	Protein kinase, ATP binding site||Protein kinase-like domain||Protein kinase, catalytic domain||Serine/threonine-protein kinase, active site
PGSC0003DMG401018347	stu-miR5303j,stu-miR5303g,stu-miR5303c,stu-miR5303h	Pentatricopeptide repeat||Tetratricopeptide-like helical
PGSC0003DMG401018785	stu-miR5303c,stu-miR5303g,stu-miR5303h,stu-miR5303j	Gene of unknown function
PGSC0003DMG401019343	stu-miR5303c	Heat shock transcription factor family||Heat shock factor (HSF)-type, DNA-binding||Heat shock transcription factor, plant||Winged helix-turn-helix transcription repressor DNA-binding
PGSC0003DMG401019589	stu-miR5303c,stu-miR5303f,stu-miR5303g,stu-miR5303j,stu-miR5303h	Conserved gene of unknown function
PGSC0003DMG401020076	stu-miR5303c	Glycolipid transfer protein domain
PGSC0003DMG401020104	stu-miR5303j,stu-miR5303c,stu-miR5303g,stu-miR5303h	Cyclin C/H/T/L||Cyclin-like||Cyclin C/H||Cyclin, N-terminal
PGSC0003DMG401021988	stu-miR7997a,stu-miR5303c,stu-miR7997c	Cation/H+ exchanger, CPA1 family||Na+/H+ exchanger||Cation/H+ exchanger
PGSC0003DMG401023527	stu-miR7997c,stu-miR5303c,stu-miR7997a	Ubiquitin-conjugating enzyme, E2||Ubiquitin-conjugating enzyme/RWD-like||Ubiquitin-conjugating enzyme, active site
PGSC0003DMG401024306	stu-miR5303c,stu-miR5303g,stu-miR5303h,stu-miR5303j	Gene of unknown function
PGSC0003DMG401025863	stu-miR5303c,stu-miR7997a	UNC-50
PGSC0003DMG401026219	stu-miR5303j,stu-miR5303c,stu-miR5303g,stu-miR5303h	ClpP/crotonase-like domain||ClpP/TepA||ClpP
PGSC0003DMG401027064	stu-miR5303c,stu-miR5303e,stu-miR5303f,stu-miR7997a,stu-miR7997c	ATP binding protein
PGSC0003DMG401027811	stu-miR5303c,stu-miR5303f,stu-miR5303e	Leucine-rich repeat
PGSC0003DMG401028807	stu-miR5303c,stu-miR5303g,stu-miR5303h,stu-miR5303j	Conserved gene of unknown function
PGSC0003DMG401028933	stu-miR5303c	Ribosomal protein S27e||Ribosomal protein S27e, zinc-binding domain||Ribosomal protein, zinc-binding domain
PGSC0003DMG401029307	stu-miR7997c,stu-miR5303c,stu-miR5303f,stu-miR7997a,stu-miR5303e	Heat shock protein DnaJ, N-terminal||Heat shock protein DnaJ, conserved site||DNAJ-containing protein, X-domain
PGSC0003DMG402000361	stu-miR7997a,stu-miR5303e,stu-miR5303c,stu-miR5303f	RNA-dependent RNA polymerase, eukaryotic-type
PGSC0003DMG402001013	stu-miR5303e,stu-miR5303j,stu-miR5303h,stu-miR7997a,stu-miR5303c,stu-miR5303g,stu-miR5303f,stu-miR7997c	DNA polymerase, Y-family, little finger domain
PGSC0003DMG402001926	stu-miR5303h,stu-miR5303j,stu-miR5303g,stu-miR5303c	Proton-dependent oligopeptide transporter family||Major facilitator superfamily domain, general substrate transporter
PGSC0003DMG402004066	stu-miR5303c,stu-miR7997c,stu-miR7997a	HAD-like domain||NLI interacting factor
PGSC0003DMG402005938	stu-miR5303h,stu-miR5303g,stu-miR5303c,stu-miR5303j	Zinc finger, RING/FYVE/PHD-type||Zinc finger, RING-type
PGSC0003DMG402006579	stu-miR5303h,stu-miR5303c,stu-miR5303j	Aldo/keto reductase||NADP-dependent oxidoreductase domain
PGSC0003DMG402007356	stu-miR5303c,stu-miR7997c,stu-miR7997a	Thymidine kinase||Thymidine kinase, conserved site||P-loop containing nucleoside triphosphate hydrolase
PGSC0003DMG402012883	stu-miR5303c,stu-miR5303g,stu-miR5303h,stu-miR5303j	Conserved gene of unknown function
PGSC0003DMG402012957	stu-miR5303c	Nucleotide-binding, alpha-beta plait||-||Ribosomal protein S24e
PGSC0003DMG402013112	stu-miR7997a,stu-miR8019-3p,stu-miR7997c,stu-miR5303c	ABC-transporter extracellular N-terminal domain||P-loop containing nucleoside triphosphate hydrolase||Plant PDR ABC transporter associated||ABC transporter-like||ABC-2 type transporter||AAA+ ATPase domain
PGSC0003DMG402015205	stu-miR5303c	Trimeric LpxA-like||Bacterial transferase hexapeptide repeat
PGSC0003DMG402016396	stu-miR5303c,stu-miR5303f,stu-miR7997c,stu-miR7997a,stu-miR5303e	Phosphotyrosyl phosphatase activator, PTPA
PGSC0003DMG402016933	stu-miR5303c,stu-miR5303e,stu-miR5303f,stu-miR5303h	RGC2 resistance protein K
PGSC0003DMG402017925	stu-miR5303e,stu-miR7997a,stu-miR5303f,stu-miR5303c,stu-miR7997c	Helicase-associated domain||Helicase, C-terminal||DNA/RNA helicase, ATP-dependent, DEAH-box type, conserved site||DNA/RNA helicase, DEAD/DEAH box type, N-terminal||Helicase, superfamily 1/2, ATP-binding domain||AAA+ ATPase domain||P-loop containing nucleoside triphosphate hydrolase||Domain of unknown function DUF1605
PGSC0003DMG402018962	stu-miR5303j,stu-miR5303c,stu-miR5303g,stu-miR5303h	Prenyltransferase/squalene oxidase||Terpenoid cyclases/protein prenyltransferase alpha-alpha toroid||Squalene cyclase||Terpene synthase, conserved site
PGSC0003DMG402022694	stu-miR5303c,stu-miR5303g,stu-miR5303h,stu-miR7997a	Phytochromobilin synthase
PGSC0003DMG402024348	stu-miR7997a,stu-miR7997c,stu-miR5303c,stu-miR5303g	GDP-fucose protein O-fucosyltransferase
PGSC0003DMG402025863	stu-miR7997a,stu-miR5303c	UNC-50
PGSC0003DMG402027166	stu-miR5303c,stu-miR5303f,stu-miR5303e,stu-miR5303h,stu-miR5303g,stu-miR5303j	Transferase, transferring glycosyl groups
PGSC0003DMG402028796	stu-miR5303f,stu-miR5303c	Mitogen-activated protein (MAP) kinase, conserved site||Protein kinase, catalytic domain||Protein kinase-like domain||Protein kinase, ATP binding site||Serine/threonine- / dual-specificity protein kinase, catalytic domain
PGSC0003DMG402028807	stu-miR7997a,stu-miR5303c	Aminotransferase-like, plant mobile domain
PGSC0003DMG402030499	stu-miR5303h,stu-miR5303c,stu-miR5303f	TPX2, C-terminal domain
PGSC0003DMG403008663	stu-miR5303h,stu-miR7980b-3p,stu-miR5303j,stu-miR5303g,stu-miR5303c	Vanillyl-alcohol oxidase, C-terminal subdomain 2||FAD-binding, type 2||CO dehydrogenase flavoprotein-like, FAD-binding, subdomain 2||FAD-linked oxidase, C-terminal||FAD-linked oxidase-like, C-terminal||FAD-binding, type 2, subdomain 1||FAD linked oxidase, N-terminal
PGSC0003DMG403016183	stu-miR5303c	Zinc finger, RanBP2-type
PGSC0003DMG403019442	stu-miR5303h,stu-miR5303g,stu-miR5303c	Ribosome biogenesis protein BMS1/TSR1, C-terminal
PGSC0003DMG400000138	stu-miR7997a,stu-miR5303e,stu-miR8019-3p,stu-miR7997c,stu-miR7985,stu-miR5303f	PAP/25A-associated||Nucleotidyl transferase domain
PGSC0003DMG400000213	stu-miR5303j,stu-miR5303e,stu-miR5303g,stu-miR5303f,stu-miR7997c,stu-miR5303h,stu-miR7997a,stu-miR8006-5p	Histone-fold||Histone H3||Histone core
PGSC0003DMG400000349	stu-miR5303f,stu-miR5303e	Homeodomain-like||SANT/Myb domain||Myb domain
PGSC0003DMG400000360	stu-miR7997c,stu-miR5303f,stu-miR7997a,stu-miR5303e	Malic enzyme, N-terminal||Malic enzyme, conserved site||Malic oxidoreductase||NAD(P)-binding domain||Malic enzyme, NAD-binding
PGSC0003DMG400000449	stu-miR5303f,stu-miR5303g,stu-miR7997c,stu-miR5303j,stu-miR5303h,stu-miR7997a,stu-miR5303e	Snf7
PGSC0003DMG400000978	stu-miR5303f,stu-miR5303g,stu-miR5303h,stu-miR5303e	Fatty acid desaturase, type 2||Stearoyl-ACP desaturase, conserved site||Ribonucleotide reductase-related||Ferritin/ribonucleotide reductase-like
PGSC0003DMG400001057	stu-miR5303h,stu-miR7997a,stu-miR5303e,stu-miR5303g,stu-miR5303j,stu-miR7997c	SOUL haem-binding protein||Regulatory factor, effector, bacterial||Protein of unknown function DUF2358
PGSC0003DMG400001460	stu-miR7997a,stu-miR5303e,stu-miR7997c,stu-miR5303f	Protein of unknown function DUF1675
PGSC0003DMG400001501	stu-miR5303f,stu-miR7997c,stu-miR7997a,stu-miR5303e	Sec20
PGSC0003DMG400001838	stu-miR7997a,stu-miR5303e,stu-miR7997c,stu-miR5303f	Centromere protein Cenp-O
PGSC0003DMG400001876	stu-miR5303f,stu-miR5303e,stu-miR5303h,stu-miR5303g,stu-miR5303j	Conserved gene of unknown function
PGSC0003DMG400002046	stu-miR5303e	Peptidase aspartic||Peptidase A1
PGSC0003DMG400002392	stu-miR5303f,stu-miR5303e	Aux/IAA-ARF-dimerisation||AUX/IAA protein||B3 DNA binding domain||DNA-binding pseudobarrel domain||Auxin response factor
PGSC0003DMG400002694	stu-miR5303e,stu-miR5303f	U6 snRNA-associated Sm-like protein LSm7||Like-Sm (LSM) domain||Ribonucleoprotein LSM domain, eukaryotic/archaea-type||Ribonucleoprotein LSM domain
PGSC0003DMG400002759	stu-miR5303h,stu-miR7997a,stu-miR5303e,stu-miR5303f,stu-miR5303g,stu-miR5303j,stu-miR7997c	Armadillo||Armadillo-like helical||Importin-alpha, importin-beta-binding domain||Armadillo-type fold||Importin subunit alpha
PGSC0003DMG400003492	stu-miR5303e,stu-miR5303h,stu-miR5303g,stu-miR5303f	Nucleotide-binding, alpha-beta plait||RNA recognition motif domain
PGSC0003DMG400003681	stu-miR5303e,stu-miR7997a,stu-miR7997c,stu-miR5303f	Purine 5'-nucleotidase||HAD-like domain||HAD-superfamily hydrolase, subfamily IG, 5'-nucleotidase
PGSC0003DMG400003709	stu-miR5303e	Transcription factor, MADS-box||Transcription factor, K-box
PGSC0003DMG400003775	stu-miR5303e,stu-miR7997a,stu-miR7997c,stu-miR5303f	Tetrapyrrole methylase, subdomain 2||Tetrapyrrole methylase||Diphthine synthase||Tetrapyrrole methylase, subdomain 1
PGSC0003DMG400003915	stu-miR5303h,stu-miR5303e,stu-miR5303f,stu-miR5303g,stu-miR5303j	WRC
PGSC0003DMG400003923	stu-miR5303f,stu-miR7988,stu-miR7997a,stu-miR5303e	Double Clp-N motif||Clp, N-terminal
PGSC0003DMG400004580	stu-miR5303j,stu-miR5303g,stu-miR5303f,stu-miR5303e,stu-miR5303h,stu-miR7988	Helix-loop-helix domain
PGSC0003DMG400004588	stu-miR7997c,stu-miR7997a,stu-miR5303e	ENTH/VHS||Epsin domain, N-terminal||Epsin-like, N-terminal
PGSC0003DMG400004899	stu-miR5303e,stu-miR5303f	Pyridoxal phosphate-dependent transferase, major region, subdomain 1||Pyridoxal phosphate-dependent transferase, major domain||Aminotransferase, class I/classII||Pyridoxal phosphate-dependent transferase, major region, subdomain 2
PGSC0003DMG400004975	stu-miR5303h,stu-miR7997a,stu-miR5303e,stu-miR5303f,stu-miR5303g,stu-miR5303j,stu-miR7997c	Flavoprotein
PGSC0003DMG400005515	stu-miR5303e,stu-miR7997a,stu-miR7997c,stu-miR5303f	Multicopper oxidase, type 2||L-ascorbate oxidase, plants||Multicopper oxidase, type 1||Cupredoxin||Multicopper oxidase, copper-binding site||Multicopper oxidase, type 3
PGSC0003DMG400005656	stu-miR5303f,stu-miR5303e	Glycoside hydrolase, family 1||Glycoside hydrolase, family 1, active site||Glycoside hydrolase, catalytic domain||Glycoside hydrolase, superfamily
PGSC0003DMG400005787	stu-miR5303e,stu-miR5303f,stu-miR7997a,stu-miR7997c	Coiled-coil domain-containing protein
PGSC0003DMG400005799	stu-miR5303f,stu-miR7997c,stu-miR5303e,stu-miR7997a	Thioredoxin-like fold||UBX||Ubiquitin-related domain||UAS
PGSC0003DMG400005836	stu-miR5303e,stu-miR5303f	DNA-binding WRKY
PGSC0003DMG400006169	stu-miR5303e,stu-miR7997a,stu-miR5303f,stu-miR7997c	Nickel/cobalt transporter, high-affinity
PGSC0003DMG400006339	stu-miR5303e,stu-miR5303f,stu-miR7997a,stu-miR7997c	Sodium/potassium/calcium exchanger
PGSC0003DMG400006539	stu-miR5303e,stu-miR7997a,stu-miR7997c,stu-miR5303f	GrpE nucleotide exchange factor||GrpE nucleotide exchange factor, head||GrpE nucleotide exchange factor, coiled-coil
PGSC0003DMG400006569	stu-miR5303g,stu-miR5303f,stu-miR7997c,stu-miR5303j,stu-miR5303h,stu-miR5303e,stu-miR7997a	Helix-loop-helix domain
PGSC0003DMG400006590	stu-miR7997c,stu-miR5303e,stu-miR7997a	Pyruvate kinase, barrel||Pyruvate kinase, C-terminal||Pyruvate kinase, active site||Pyruvate kinase, beta-barrel insert domain||Pyruvate kinase-like, insert domain||Pyruvate kinase, alpha/beta||Pyruvate kinase||Pyruvate/Phosphoenolpyruvate kinase
PGSC0003DMG400006722	stu-miR5303e	Conserved gene of unknown function
PGSC0003DMG400006784	stu-miR7997c,stu-miR5303f,stu-miR5303e,stu-miR7997a	Small-subunit processome, Utp21||WD40 repeat||WD40 repeat, conserved site||WD40/YVTN repeat-like-containing domain||WD40-repeat-containing domain
PGSC0003DMG400006855	stu-miR7997a,stu-miR5303e,stu-miR5303f,stu-miR7997c	Sterol methyltransferase C-terminal||ERGosterol biosynthesis methyltransferase||S-adenosyl-L-methionine-dependent methyltransferase-like||Methyltransferase type 11
PGSC0003DMG400007059	stu-miR5303e,stu-miR5303f,stu-miR7997c	NAD(P)-binding domain||dTDP-glucose 4,6-dehydratase||NAD-dependent epimerase/dehydratase||dTDP-4-dehydrorhamnose reductase
PGSC0003DMG400007265	stu-miR5303e,stu-miR7997a,stu-miR5303f,stu-miR7997c	S-adenosyl-L-methionine-dependent methyltransferase-like||Mycolic acid cyclopropane synthase
PGSC0003DMG400007268	stu-miR5303e,stu-miR5303f	NUDIX hydrolase domain-like||NUDIX hydrolase domain||Isopentenyl-diphosphate delta-isomerase, type 1
PGSC0003DMG400007347	stu-miR5303f,stu-miR7997c,stu-miR5303e,stu-miR7997a	GINS complex, subunit Sld5||GINS complex
PGSC0003DMG400007418	stu-miR5303h,stu-miR5303e,stu-miR7997a,stu-miR5303f,stu-miR5303g,stu-miR7997c,stu-miR5303j	WD40 repeat||Cyclophilin-type peptidyl-prolyl cis-trans isomerase, conserved site||Cyclophilin-like peptidyl-prolyl cis-trans isomerase domain||Cyclophilin-like domain||WD40-repeat-containing domain||WD40/YVTN repeat-like-containing domain
PGSC0003DMG400007792	stu-miR5303e,stu-miR5303h,stu-miR5303j,stu-miR7992-3p,stu-miR5303f,stu-miR5303g	Sodium/calcium exchanger membrane region
PGSC0003DMG400007823	stu-miR5303e,stu-miR7997a	Myb domain, plants||Signal transduction response regulator, receiver domain||Response regulator, plant B-type||CheY-like superfamily||Homeodomain-like||SANT/Myb domain||Myb domain
PGSC0003DMG400007894	stu-miR5303e,stu-miR5303f	Metallo-dependent phosphatase-like
PGSC0003DMG400007903	stu-miR7997c,stu-miR5303f,stu-miR7992-3p,stu-miR7997a,stu-miR5303e	Ion transport domain||RmlC-like jelly roll fold||Cyclic nucleotide-binding domain||Potassium channel, voltage-dependent, EAG/ELK/ERG||Cyclic nucleotide-binding-like||IQ motif, EF-hand binding site
PGSC0003DMG400008088	stu-miR5303e	Cytokinin riboside 5'-monophosphate phosphoribohydrolase LOG
PGSC0003DMG400008498	stu-miR5303e,stu-miR5303f	FAD-binding, type 2||CO dehydrogenase flavoprotein-like, FAD-binding, subdomain 2||Plant-specific FAD-dependent oxidoreductase||D-arabinono-1,4-lactone oxidase||FAD linked oxidase, N-terminal
PGSC0003DMG400008556	stu-miR7997c,stu-miR5303f,stu-miR5303e,stu-miR7997a	Major intrinsic protein, conserved site||Aquaporin-like||Major intrinsic protein
PGSC0003DMG400008824	stu-miR7997a,stu-miR5303e,stu-miR7997c,stu-miR5303f	Armadillo-type fold||Armadillo-like helical||Armadillo
PGSC0003DMG400008961	stu-miR5303f,stu-miR5303g,stu-miR5303e,stu-miR7997a	Lipase, GDSL||Esterase, SGNH hydrolase-type, subgroup
PGSC0003DMG400008962	stu-miR5303h,stu-miR7997a,stu-miR5303e,stu-miR5303g,stu-miR5303f,stu-miR5303j,stu-miR7997c	Inosine/uridine-preferring nucleoside hydrolase||Inosine/uridine-preferring nucleoside hydrolase domain
PGSC0003DMG400008969	stu-miR5303e,stu-miR5303f,stu-miR7997a,stu-miR7997c	Gene of unknown function
PGSC0003DMG400009004	stu-miR7997a,stu-miR5303e,stu-miR7997c,stu-miR5303f	HSP40/DnaJ peptide-binding||Chaperone DnaJ, C-terminal||Heat shock protein DnaJ, N-terminal
PGSC0003DMG400009332	stu-miR5303e,stu-miR7997a,stu-miR7997c,stu-miR5303f	TB2/DP1/HVA22-related protein||Zinc finger, C2H2||Ribonuclease H domain||Zinc finger, C2H2-like||Ribonuclease H-like domain
PGSC0003DMG400009454	stu-miR5303g,stu-miR7997c,stu-miR5303j,stu-miR5303h,stu-miR7997a,stu-miR5303e	Peptidase A22B, signal peptide peptidase||Peptidase A22, presenilin signal peptide
PGSC0003DMG400009992	stu-miR5303f,stu-miR7997c,stu-miR7997a,stu-miR5303e	Glyceraldehyde/Erythrose phosphate dehydrogenase family||Glyceraldehyde-3-phosphate dehydrogenase, type I||Glyceraldehyde 3-phosphate dehydrogenase, active site||Glyceraldehyde 3-phosphate dehydrogenase, catalytic domain||NAD(P)-binding domain||Glyceraldehyde 3-phosphate dehydrogenase, NAD(P) binding domain
PGSC0003DMG400010180	stu-miR7997a,stu-miR5303e,stu-miR7997c,stu-miR5303f	Tetratricopeptide-like helical||Tetratricopeptide repeat-containing domain||Tetratricopeptide repeat||Thioredoxin-like fold
PGSC0003DMG400010604	stu-miR5303e,stu-miR5303f	P-loop containing nucleoside triphosphate hydrolase||Zinc finger, RING-type, conserved site||Zinc finger, C3HC4 RING-type||Zinc finger, RING/FYVE/PHD-type||Helicase, superfamily 1/2, ATP-binding domain||Zinc finger, RING-type||Helicase, C-terminal||SNF2-related
PGSC0003DMG400011069	stu-miR5303e,stu-miR5303h,stu-miR5303j,stu-miR5303f	Thaumatin, pathogenesis-related
PGSC0003DMG400011312	stu-miR5303e,stu-miR7997a,stu-miR5303h,stu-miR5303j,stu-miR7997c,stu-miR5303g,stu-miR5303f	Multi antimicrobial extrusion protein
PGSC0003DMG400011511	stu-miR7992-3p,stu-miR5303f,stu-miR7997c,stu-miR7997a,stu-miR5303e	Pentatricopeptide repeat||Tetratricopeptide-like helical
PGSC0003DMG400011530	stu-miR5303f,stu-miR7997c,stu-miR5303e,stu-miR7997a	Glyceraldehyde/Erythrose phosphate dehydrogenase family||Glyceraldehyde-3-phosphate dehydrogenase, type I||Glyceraldehyde 3-phosphate dehydrogenase, active site||Glyceraldehyde 3-phosphate dehydrogenase, catalytic domain||NAD(P)-binding domain||Glyceraldehyde 3-phosphate dehydrogenase, NAD(P) binding domain
PGSC0003DMG400011693	stu-miR5303e,stu-miR7997a,stu-miR5303h,stu-miR7997c,stu-miR5303f	Major facilitator superfamily domain, general substrate transporter||Proton-dependent oligopeptide transporter family
PGSC0003DMG400011779	stu-miR7997c,stu-miR5303f,stu-miR7997a,stu-miR5303e	Peptidase aspartic||Peptidase A1||Peptidase aspartic, active site
PGSC0003DMG400012058	stu-miR5303e,stu-miR5303f	Zinc finger, RING/FYVE/PHD-type||Protein of unknown function DUF1644
PGSC0003DMG400012194	stu-miR5303f,stu-miR7997c,stu-miR5303h,stu-miR5303e,stu-miR7997a	Coatomer/clathrin adaptor appendage, Ig-like subdomain||Armadillo-type fold||Clathrin adaptor, alpha/beta/gamma-adaptin, appendage, Ig-like subdomain||Armadillo-like helical||Beta-adaptin appendage, C-terminal subdomain||Adaptor protein complex, beta subunit||Clathrin/coatomer adaptor, adaptin-like, N-terminal||Coatomer/calthrin adaptor appendage, C-terminal subdomain||Clathrin adaptor, beta-adap…
PGSC0003DMG400012503	stu-miR7997a,stu-miR5303e,stu-miR7997c	DNA mismatch repair protein MutS, core||DNA mismatch repair protein MutS, clamp||P-loop containing nucleoside triphosphate hydrolase||DNA mismatch repair protein MutS, C-terminal
PGSC0003DMG400012585	stu-miR5303h,stu-miR5303e,stu-miR7997a,stu-miR5303g,stu-miR5303f,stu-miR5303j,stu-miR7997c	K+ potassium transporter
PGSC0003DMG400012836	stu-miR5303e,stu-miR7997a,stu-miR7997c	Conserved gene of unknown function
PGSC0003DMG400012955	stu-miR7997a,stu-miR5303e,stu-miR5303f,stu-miR7997c	Protein kinase-like domain||Leucine-rich repeat-containing N-terminal, type 2||Serine/threonine-protein kinase, active site||Protein kinase, catalytic domain||Leucine-rich repeat
PGSC0003DMG400013061	stu-miR5303e,stu-miR5303g,stu-miR5303f,stu-miR5303j,stu-miR7997c	Conserved gene of unknown function
PGSC0003DMG400013147	stu-miR7997a,stu-miR5303e,stu-miR7997c,stu-miR5303f	Protein kinase, catalytic domain||Serine/threonine-protein kinase, active site||Protein kinase-like domain||Serine/threonine- / dual-specificity protein kinase, catalytic domain||Protein kinase, ATP binding site
PGSC0003DMG400013258	stu-miR5303e,stu-miR5303f,stu-miR7997a,stu-miR7997c,stu-miR8050-5p	Conserved gene of unknown function
PGSC0003DMG400013329	stu-miR5303h,stu-miR7997a,stu-miR5303e,stu-miR5303f,stu-miR7997c	Zinc finger, C2H2-like||Zinc finger, C2H2
PGSC0003DMG400013455	stu-miR7997c,stu-miR5303f,stu-miR7997a,stu-miR5303e	Mammalian uncoordinated homology 13, domain 2||Munc13 homology 1||ATPase-like, ATP-binding domain||Protein of unknown function DUF810
PGSC0003DMG400013962	stu-miR5303f,stu-miR7997c,stu-miR5303e,stu-miR7997a	Amino acid transporter, transmembrane
PGSC0003DMG400013980	stu-miR5303f,stu-miR5303e	O-fucosyltransferase, plant||GDP-fucose protein O-fucosyltransferase
PGSC0003DMG400014108	stu-miR5303f,stu-miR5303e	Pyrimidine 5'-nucleotidase, eukaryotic||HAD-like domain
PGSC0003DMG400014134	stu-miR5303e,stu-miR5303f,stu-miR7997a,stu-miR7997c	Conserved gene of unknown function
PGSC0003DMG400014220	stu-miR5303e,stu-miR5303f,stu-miR5303h	Conserved gene of unknown function
PGSC0003DMG400014266	stu-miR5303h,stu-miR5303e,stu-miR5303f,stu-miR5303g,stu-miR6022,stu-miR5303j	Arginine/serine-rich-splicing factor RSP40/RSP41||RNA recognition motif domain||Nucleotide-binding, alpha-beta plait
PGSC0003DMG400014392	stu-miR5303e,stu-miR5303f	Protein kinase, catalytic domain||Serine/threonine-protein kinase, active site||Protein kinase, ATP binding site||Concanavalin A-like lectin/glucanase, subgroup||Protein kinase-like domain
PGSC0003DMG400014473	stu-miR5303e,stu-miR5303f,stu-miR8046-5p	PTR2 family proton/oligopeptide symporter, conserved site||Proton-dependent oligopeptide transporter family||Major facilitator superfamily domain, general substrate transporter
PGSC0003DMG400014560	stu-miR7997c,stu-miR5303f,stu-miR5303e	Phospholipase C/P1 nuclease domain||S1/P1 nuclease
PGSC0003DMG400014565	stu-miR5303e,stu-miR7997a,stu-miR7997c,stu-miR5303f	Zinc finger, CCCH-type
PGSC0003DMG400014922	stu-miR5303f,stu-miR5303e	Ribosomal protein S4e, central
PGSC0003DMG400015127	stu-miR5303e,stu-miR5303h,stu-miR5303j,stu-miR5303f,stu-miR5303g	Histidine triad, conserved site||HIT-like domain||Histidine triad (HIT) protein
PGSC0003DMG400015199	stu-miR5303e,stu-miR5303f,stu-miR5303g,stu-miR5303h,stu-miR5303j,stu-miR7997a,stu-miR7997c	Conserved gene of unknown function
PGSC0003DMG400015238	stu-miR5303f,stu-miR7997c,stu-miR7997a,stu-miR5303e	Kelch-type beta propeller||Domain of unknown function DUF4110
PGSC0003DMG400015576	stu-miR7997c,stu-miR5303e,stu-miR7997a	Ribonuclease H1, N-terminal||Ribonuclease H domain||Ribosomal protein L9/RNase H1, N-terminal||Ribonuclease H-like domain
PGSC0003DMG400015683	stu-miR5303e,stu-miR5303g,stu-miR5303f,stu-miR5303j	Lipase, GDSL||Esterase, SGNH hydrolase-type, subgroup
PGSC0003DMG400015823	stu-miR5303h,stu-miR7997a,stu-miR5303e,stu-miR5303f,stu-miR5303g,stu-miR7997c	Protein of unknown function DUF599
PGSC0003DMG400016165	stu-miR5303e,stu-miR5303f	Protein of unknown function DUF707
PGSC0003DMG400016208	stu-miR7997a,stu-miR5303e,stu-miR7997c	Pyrophosphate-dependent phosphofructokinase TP0108||Phosphofructokinase||Phosphofructokinase domain
PGSC0003DMG400016610	stu-miR5303f,stu-miR5303e	UDP-glucuronosyl/UDP-glucosyltransferase
PGSC0003DMG400016794	stu-miR5303h,stu-miR5303e,stu-miR5303g,stu-miR5303f,stu-miR5303j	Protein of unknown function DUF827, plant
PGSC0003DMG400016830	stu-miR7997a,stu-miR5303e,stu-miR5303f,stu-miR7997c	Uncharacterised conserved protein UCP030210||Domain of unknown function DUF89
PGSC0003DMG400016922	stu-miR7997a,stu-miR5303e,stu-miR5303h,stu-miR7997c,stu-miR5303j,stu-miR5303f,stu-miR5303g	Zinc finger, CCHC-type||RNA recognition motif domain||Nucleotide-binding, alpha-beta plait
PGSC0003DMG400017054	stu-miR5303e,stu-miR5303h,stu-miR5303j,stu-miR5303f,stu-miR5303g	Protein kinase-like domain||Fructosamine/Ketosamine-3-kinase
PGSC0003DMG400017158	stu-miR7997c,stu-miR5303j,stu-miR5303f,stu-miR5303g,stu-miR5303e,stu-miR5303h	Mammalian uncoordinated homology 13, domain 2||Munc13 homology 1||Protein of unknown function DUF810
PGSC0003DMG400017204	stu-miR5303e,stu-miR7997c,stu-miR5303f	Proton-dependent oligopeptide transporter family||Major facilitator superfamily domain, general substrate transporter
PGSC0003DMG400017629	stu-miR7997c,stu-miR5303j,stu-miR5303f,stu-miR7997a,stu-miR5303e,stu-miR5303h	Domain of unknown function DUF4005||IQ motif, EF-hand binding site
PGSC0003DMG400017632	stu-miR7997a,stu-miR5303e,stu-miR7997c,stu-miR8041a-5p,stu-miR5303f	Thioredoxin-like fold||Thioredoxin, conserved site||Thioredoxin domain||Thioredoxin
PGSC0003DMG400018353	stu-miR7997c,stu-miR5303f,stu-miR5303e,stu-miR7997a	Domain of unknown function DUF292, eukaryotic
PGSC0003DMG400018469	stu-miR5303e,stu-miR5303h,stu-miR5303f	Basic-leucine zipper domain||G-box binding, MFMR
PGSC0003DMG400018483	stu-miR5303e,stu-miR5303f,stu-miR5303g,stu-miR5303h,stu-miR5303j,stu-miR8048-3p	Binding protein
PGSC0003DMG400018516	stu-miR5303f,stu-miR5303e	Armadillo||U box domain||Armadillo-like helical||Armadillo-type fold||Zinc finger, RING/FYVE/PHD-type
PGSC0003DMG400018567	stu-miR7997a,stu-miR5303e,stu-miR7997c	Mpv17/PMP22
PGSC0003DMG400018749	stu-miR5303f,stu-miR5303e	Multi antimicrobial extrusion protein
PGSC0003DMG400018763	stu-miR5303e,stu-miR5303f,stu-miR5303g,stu-miR5303h,stu-miR5303j,stu-miR7997a,stu-miR7997c	Conserved gene of unknown function
PGSC0003DMG400018857	stu-miR5303e,stu-miR5303f,stu-miR5303g,stu-miR5303h,stu-miR5303j,stu-miR7997a,stu-miR7997c	Conserved gene of unknown function
PGSC0003DMG400018939	stu-miR5303e,stu-miR7997a,stu-miR7997c,stu-miR5303f	Serine/threonine- / dual-specificity protein kinase, catalytic domain||ACT domain||Protein kinase-like domain||Protein kinase, catalytic domain||Serine/threonine-protein kinase, active site||Serine-threonine/tyrosine-protein kinase catalytic domain
PGSC0003DMG400019346	stu-miR5303f,stu-miR5303e	Tify
PGSC0003DMG400019678	stu-miR5303g,stu-miR5303f,stu-miR5303j,stu-miR7997c,stu-miR5303h,stu-miR5303e,stu-miR7997a	Thioredoxin-like fold||Thioredoxin domain
PGSC0003DMG400019983	stu-miR5303f,stu-miR7997c,stu-miR5303e,stu-miR7997a	Transferase
PGSC0003DMG400020100	stu-miR5303e,stu-miR7997a,stu-miR7997c,stu-miR5303f	SMAD/FHA domain||Forkhead-associated (FHA) domain
PGSC0003DMG400020386	stu-miR5303e,stu-miR5303f	K+ potassium transporter
PGSC0003DMG400020559	stu-miR7997a,stu-miR5303e,stu-miR7997c,stu-miR5303f	Gamma interferon inducible lysosomal thiol reductase GILT
PGSC0003DMG400020770	stu-miR5303e	EMSY N-terminal
PGSC0003DMG400021015	stu-miR7997c,stu-miR7997a,stu-miR5303e	Sulfotransferase domain||P-loop containing nucleoside triphosphate hydrolase
PGSC0003DMG400021105	stu-miR5303f,stu-miR7997c,stu-miR7997a,stu-miR5303e	Toprim domain||Twinkle protein
PGSC0003DMG400021323	stu-miR5303j,stu-miR7997c,stu-miR5303g,stu-miR5303e,stu-miR7997a,stu-miR5303h	Homeodomain-like||Homeobox KN domain||POX||Homeodomain
PGSC0003DMG400021341	stu-miR5303g,stu-miR8039,stu-miR5303j,stu-miR5303h,stu-miR5303e	Sucrose-phosphate synthase||HAD-like domain||HAD-superfamily hydrolase, subfamily IIB||Sucrose-phosphate phosphatase||Sucrose-6-phosphate phosphohydrolase C-terminal
PGSC0003DMG400021342	stu-miR8014-3p,stu-miR5303f,stu-miR5303e,stu-miR7997a	Serine/threonine-protein kinase, active site||Protein kinase, catalytic domain||Serine/threonine- / dual-specificity protein kinase, catalytic domain||Protein kinase-like domain||EF-Hand 1, calcium-binding site||EF-hand-like domain||Protein kinase, ATP binding site||Calcium-binding EF-hand
PGSC0003DMG400021594	stu-miR7997a,stu-miR5303e,stu-miR7997c,stu-miR5303f	Autophagy-related protein 3, N-terminal||Autophagy-related protein 3, C-terminal||Autophagy-related protein 3
PGSC0003DMG400022078	stu-miR7997a,stu-miR5303e,stu-miR5303g,stu-miR5303f,stu-miR7997c,stu-miR5303j	DDB2
PGSC0003DMG400022304	stu-miR5303f,stu-miR5303h,stu-miR5303e	Protein of unknown function DUF3537
PGSC0003DMG400022641	stu-miR5303f,stu-miR5303e	NADP-dependent oxidoreductase domain||Aldo/keto reductase, conserved site||Aldo/keto reductase subgroup||Aldo/keto reductase
PGSC0003DMG400022721	stu-miR5303e,stu-miR5303f,stu-miR5303g,stu-miR5303h,stu-miR5303j	Gene of unknown function
PGSC0003DMG400023335	stu-miR5303f,stu-miR5303e	Calreticulin/calnexin||Concanavalin A-like lectin/glucanases superfamily||Calreticulin||Calreticulin/calnexin, P||Concanavalin A-like lectin/glucanase, subgroup||Calreticulin/calnexin, conserved site
PGSC0003DMG400023354	stu-miR5303f,stu-miR5303e	Phloem protein 2-like||F-box domain, cyclin-like
PGSC0003DMG400023398	stu-miR5303f,stu-miR5303e	FAD-dependent pyridine nucleotide-disulphide oxidoreductase||Pyridine nucleotide-disulphide oxidoreductase, NAD-binding domain||Pyridine nucleotide-disulphide oxidoreductase, FAD/NAD(P)-binding domain||NAD(P)-binding domain
PGSC0003DMG400023416	stu-miR5303f,stu-miR5303e	Glutathione S-transferase, N-terminal||Glutathione S-transferase, C-terminal-like||Thioredoxin-like fold
PGSC0003DMG400023496	stu-miR7997a,stu-miR5303e,stu-miR7997c,stu-miR5303f	eRF1 domain 1/Pelota-like||50S ribosomal protein L30e-like||eRF1 domain 2||eRF1 domain 3||Peptide Chain Release Factor eRF1/aRF1, N-terminal||Peptide chain release factor eRF1/aRF1
PGSC0003DMG400023507	stu-miR5303e,stu-miR5303f	U4/U6 small nuclear ribonucleoprotein Prp3||Domain of unknown function DUF1115||Pre-mRNA-splicing factor 3
PGSC0003DMG400023637	stu-miR5303e,stu-miR5303f	Ribosomal protein L37, mitochondrial
PGSC0003DMG400023658	stu-miR7997c,stu-miR5303f,stu-miR7997a,stu-miR5303e	Phosphatidylinositol-4-phosphate 5-kinase, core||Phosphatidylinositol-4-phosphate 5-kinase, N-terminal domain||Phosphatidylinositol-4-phosphate 5-kinase||Phosphatidylinositol-4-phosphate 5-kinase, C-terminal
PGSC0003DMG400023685	stu-miR5303e,stu-miR7997a,stu-miR5303f,stu-miR7997c	Protein of unknown function DUF1138
PGSC0003DMG400023781	stu-miR5303e	Zinc finger, GATA-type||Zinc finger, NHR/GATA-type
PGSC0003DMG400024072	stu-miR5303f,stu-miR5303e	Eukaryotic translation initiation factor SUI1||Homeodomain-like||Myb domain||SANT/Myb domain||Translation initiation factor SUI1
PGSC0003DMG400024081	stu-miR5303f,stu-miR5303j,stu-miR7997c,stu-miR5303h,stu-miR5303e	Oligopeptide transporter OPT superfamily
PGSC0003DMG400024253	stu-miR5303e,stu-miR5303f	Plant peroxidase||Haem peroxidase||Haem peroxidase, plant/fungal/bacterial||Peroxidases heam-ligand binding site
PGSC0003DMG400024301	stu-miR5303e	Argonaute/Dicer protein, PAZ||Stem cell self-renewal protein Piwi||Ribonuclease H-like domain||Domain of unknown function DUF1785
PGSC0003DMG400024485	stu-miR5303f,stu-miR7997c,stu-miR5303e,stu-miR7997a	Leucine-rich repeat||Protein kinase, catalytic domain||Protein kinase-like domain
PGSC0003DMG400024500	stu-miR5303e,stu-miR5303f	Protein kinase-like domain||Protein kinase, catalytic domain||Serine/threonine-protein kinase, active site||Serine/threonine-protein kinase HT1, plant||Serine-threonine/tyrosine-protein kinase catalytic domain
PGSC0003DMG400024819	stu-miR5303e,stu-miR5303f	Nodulin MtN3 family protein
PGSC0003DMG400024878	stu-miR7997a,stu-miR5303e,stu-miR5303h,stu-miR7997c,stu-miR5303j,stu-miR5303f,stu-miR5303g	SWIB/MDM2 domain||Plus-3
PGSC0003DMG400024889	stu-miR5303e,stu-miR7997a,stu-miR5303h,stu-miR7997c,stu-miR5303j,stu-miR5303g,stu-miR5303f	Membrane attack complex component/perforin (MACPF) domain
PGSC0003DMG400024935	stu-miR5303h,stu-miR5303e,stu-miR5303f	Ribosomal protein S5 domain 2-type fold, subgroup||Ribosomal protein S5 domain 2-type fold||DNA mismatch repair protein, C-terminal
PGSC0003DMG400025014	stu-miR5303e	Conserved gene of unknown function
PGSC0003DMG400025041	stu-miR5303e,stu-miR5303f,stu-miR8039	HAD-superfamily hydrolase, subfamily IA, variant 1||HAD-like domain||Class II aldolase/adducin N-terminal||Enolase-phosphatase E1
PGSC0003DMG400025208	stu-miR5303h,stu-miR5303e,stu-miR5303g,stu-miR5303f,stu-miR5303j	Actin-binding FH2
PGSC0003DMG400025435	stu-miR7997a,stu-miR5303e,stu-miR5303h,stu-miR7997c,stu-miR5303j,stu-miR5303g,stu-miR5303f	Protein kinase-like domain||Serine/threonine- / dual-specificity protein kinase, catalytic domain||Serine/threonine-protein kinase, active site||Protein kinase, catalytic domain||Calcium-binding EF-hand||EF-hand-like domain||Protein kinase, ATP binding site||EF-Hand 1, calcium-binding site
PGSC0003DMG400025645	stu-miR5303h,stu-miR7997a,stu-miR5303e,stu-miR5303f,stu-miR5303g,stu-miR7997c,stu-miR5303j	Protein of unknown function DUF543
PGSC0003DMG400025766	stu-miR5303e,stu-miR7997a,stu-miR5303h,stu-miR5303j,stu-miR7997c,stu-miR5303g	Pseudouridine synthase, catalytic domain||Pseudouridine synthase, RsuA/RluB/C/D/E/F
PGSC0003DMG400025778	stu-miR5303e,stu-miR7997a,stu-miR5303f,stu-miR7997c	Protein of unknown function DUF869, plant
PGSC0003DMG400025891	stu-miR5303e,stu-miR5303f	Conserved gene of unknown function
PGSC0003DMG400025928	stu-miR5303e,stu-miR5303f,stu-miR7997a,stu-miR7997c	Gene of unknown function
PGSC0003DMG400026420	stu-miR5303h,stu-miR5303e,stu-miR5303f,stu-miR5303g,stu-miR5303j	Methyltransferase type 11||S-adenosyl-L-methionine-dependent methyltransferase-like||Spermidine/spermine synthases family
PGSC0003DMG400026431	stu-miR5303e	Magnesium transporter NIPA
PGSC0003DMG400026453	stu-miR5303e,stu-miR7997a,stu-miR5303f,stu-miR7997c	CHCH
PGSC0003DMG400026534	stu-miR7997c,stu-miR7996a,stu-miR7997a,stu-miR5303e	MORN motif
PGSC0003DMG400026563	stu-miR5303f,stu-miR5303e	Transcription factor, K-box||Transcription factor, MADS-box
PGSC0003DMG400026572	stu-miR5303f,stu-miR7997c,stu-miR8007a-3p,stu-miR7997a,stu-miR5303e	Saposin-like type B, 1||Saposin-like||Saposin||Saposin B
PGSC0003DMG400026758	stu-miR5303h,stu-miR5303e,stu-miR7997a,stu-miR5303g,stu-miR5303f,stu-miR5303j,stu-miR7997c	Homeodomain-like||Myb-like domain||Myb domain||SANT/Myb domain
PGSC0003DMG400027190	stu-miR5303f,stu-miR5303e	SANT/Myb domain||Myb domain||Homeodomain-like
PGSC0003DMG400027264	stu-miR5303f,stu-miR5303e	Zinc finger, NHR/GATA-type||Zinc finger, GATA-type
PGSC0003DMG400027275	stu-miR5303f,stu-miR5303j,stu-miR5303h,stu-miR5303e	SANT associated
PGSC0003DMG400027341	stu-miR5303e	Conserved gene of unknown function
PGSC0003DMG400027412	stu-miR7997c,stu-miR5303e,stu-miR7997a	Band 7 protein||Stomatin
PGSC0003DMG400027635	stu-miR7997c,stu-miR5303f,stu-miR7997a,stu-miR5303e	Peptidase C19, ubiquitin carboxyl-terminal hydrolase 2, conserved site||Ubiquitin carboxyl-terminal hydrolase-like domain||Peptidase C19, ubiquitin carboxyl-terminal hydrolase 2
PGSC0003DMG400027776	stu-miR5303e,stu-miR5303f,stu-miR5303g,stu-miR5303h,stu-miR7997a,stu-miR7997c	F-box family protein
PGSC0003DMG400027786	stu-miR5303f,stu-miR5303g,stu-miR5303j,stu-miR7997c,stu-miR5303h,stu-miR7997a,stu-miR5303e	-||SNF5/SMARCB1/INI1
PGSC0003DMG400027914	stu-miR5303e,stu-miR7997a,stu-miR5303f,stu-miR7997c	Multicopper oxidase, type 3||Cupredoxin||Multicopper oxidase, copper-binding site||Multicopper oxidase, type 1||L-ascorbate oxidase, plants||Multicopper oxidase, type 2
PGSC0003DMG400027954	stu-miR7997a,stu-miR5303e,stu-miR7997c,stu-miR5303f	ATPase, V0/A0 complex subunit a||V-type proton ATPase subunit a
PGSC0003DMG400027997	stu-miR5303e,stu-miR5303f,stu-miR7997a,stu-miR7997c	Conserved gene of unknown function
PGSC0003DMG400028137	stu-miR5303e,stu-miR7997a,stu-miR5303f,stu-miR7997c	FAS1 domain
PGSC0003DMG400028223	stu-miR5303e,stu-miR7997a,stu-miR7997c	Peptidase C19, ubiquitin carboxyl-terminal hydrolase 2, conserved site||Ubiquitin carboxyl-terminal hydrolase-like domain||Peptidase C19, ubiquitin carboxyl-terminal hydrolase 2||MATH||Peptidase C19 domain||Ubiquitin carboxyl-terminal hydrolase, C-terminal||TRAF-like
PGSC0003DMG400028255	stu-miR5303e	Regulatory factor, effector, bacterial||SOUL haem-binding protein
PGSC0003DMG400028315	stu-miR5303f,stu-miR5303e	Protein of unknown function DUF1675
PGSC0003DMG400028324	stu-miR7997c,stu-miR5303h,stu-miR7997a,stu-miR5303e	Target SNARE coiled-coil domain
PGSC0003DMG400028402	stu-miR5303e,stu-miR5303f	Gene of unknown function
PGSC0003DMG400028589	stu-miR5303f,stu-miR5303e	Calcium-binding EF-hand||EF-hand-like domain||P-loop containing nucleoside triphosphate hydrolase||EF-Hand 1, calcium-binding site||EF hand associated, type-1||Mitochondrial Rho-like
PGSC0003DMG400029061	stu-miR5303j,stu-miR7997c,stu-miR5303f,stu-miR5303g,stu-miR5303e,stu-miR7997a,stu-miR5303h	Cas1p 10 TM acyl transferase domain
PGSC0003DMG400029342	stu-miR5303g,stu-miR7997c,stu-miR5303j,stu-miR5303h,stu-miR5303e,stu-miR7997a	WD40 repeat||Pre-mRNA-splicing factor 19||WD40-repeat-containing domain||WD40/YVTN repeat-like-containing domain||Zinc finger, RING/FYVE/PHD-type
PGSC0003DMG400029417	stu-miR5303e,stu-miR5303f	Like-Sm (LSM) domain||Mechanosensitive ion channel MscS-like, plants/fungi||Mechanosensitive ion channel MscS
PGSC0003DMG400029514	stu-miR7997c,stu-miR5303f,stu-miR5303e,stu-miR7997a	Myb domain||SANT/Myb domain||Homeodomain-like||Response regulator, plant B-type||CheY-like superfamily||Signal transduction response regulator, receiver domain||Myb domain, plants
PGSC0003DMG400029937	stu-miR5303f,stu-miR5303e	Zinc/iron permease, fungal/plant||Zinc/iron permease
PGSC0003DMG400030171	stu-miR5303f,stu-miR5303e	TMP21-related||GOLD
PGSC0003DMG400030543	stu-miR5303e,stu-miR5303f,stu-miR7997a,stu-miR7997c	Gene of unknown function
PGSC0003DMG400030559	stu-miR7997a,stu-miR5303e,stu-miR5303f,stu-miR7997c	Riboflavin synthase-like beta-barrel||Ferredoxin reductase-type FAD-binding domain||Oxidoreductase FAD/NAD(P)-binding||Phenol hydroxylase reductase
PGSC0003DMG400030613	stu-miR7997c,stu-miR5303j,stu-miR5303g,stu-miR5303e,stu-miR7997a,stu-miR5303h	Neurolysin/Thimet oligopeptidase, domain 2||Neurolysin/Thimet oligopeptidase, N-terminal||Metallopeptidase, catalytic domain||Peptidase M3A/M3B
PGSC0003DMG400031041	stu-miR5303h,stu-miR7997a,stu-miR5303e,stu-miR5303f,stu-miR7997c	1-aminocyclopropane-1-carboxylate deaminase/D-cysteine desulfhydrase||Tryptophan synthase beta subunit-like PLP-dependent enzymes superfamily||Pyridoxal phosphate-dependent deaminase
PGSC0003DMG400031083	stu-miR5303e,stu-miR7997a,stu-miR7997c,stu-miR5303f	P-loop containing nucleoside triphosphate hydrolase||Small GTPase superfamily, Rab type||Small GTP-binding protein domain||Small GTPase superfamily
PGSC0003DMG400031115	stu-miR7997a,stu-miR5303e,stu-miR7997c,stu-miR5303f	Domain of unknown function DUF239||Domain of unknown function DUF4409
PGSC0003DMG400031154	stu-miR5303f,stu-miR8045,stu-miR7997c,stu-miR7997a,stu-miR5303e	Pseudouridine synthase I, TruA, N-terminal||Pseudouridine synthase, catalytic domain||Pseudouridine synthase I, TruA||Pseudouridine synthase I, TruA, alpha/beta domain||Pseudouridine synthase I, TruA, C-terminal
PGSC0003DMG400031289	stu-miR7997a,stu-miR5303e,stu-miR5303f,stu-miR7997c	Peptidase C19, ubiquitin carboxyl-terminal hydrolase 2||Ubiquitin carboxyl-terminal hydrolase-like domain||Zinc finger, RING/FYVE/PHD-type||Zinc finger, UBP-type||Peptidase C19, ubiquitin carboxyl-terminal hydrolase 2, conserved site
PGSC0003DMG400031498	stu-miR5303e,stu-miR5303f,stu-miR7997a,stu-miR7997c	Conserved gene of unknown function
PGSC0003DMG400031553	stu-miR7997a,stu-miR5303e,stu-miR5303f,stu-miR7997c	S-adenosyl-L-methionine-dependent methyltransferase-like||Ribosomal RNA large subunit methyltransferase E||Ribosomal RNA methyltransferase, Spb1, C-terminal||Ribosomal RNA methyltransferase Spb1, domain of unknown function DUF3381||Ribosomal RNA methyltransferase FtsJ domain||AdoMet-dependent rRNA methyltransferase, Spb1
PGSC0003DMG400031791	stu-miR5303e,stu-miR5303f	Pectinesterase, active site||Pectin lyase fold/virulence factor||Pectinesterase inhibitor||Pectin lyase fold||Pectinesterase, catalytic
PGSC0003DMG400031833	stu-miR7997c,stu-miR5303f,stu-miR7997a,stu-miR5303e	SNARE associated Golgi protein
PGSC0003DMG400032102	stu-miR7997c,stu-miR5303f,stu-miR7997a,stu-miR5303e	Metridin-like ShK toxin||Oxoglutarate/iron-dependent dioxygenase||Prolyl 4-hydroxylase, alpha subunit
PGSC0003DMG400032110	stu-miR5303e,stu-miR7997a,stu-miR7997c,stu-miR5303f	Protein phosphatase 2C-like||Protein phosphatase 2C||Protein phosphatase 2C, manganese/magnesium aspartate binding site
PGSC0003DMG400032118	stu-miR5303e,stu-miR5303f	Ubiquitin-related domain||PUG domain||PUB domain||UBX
PGSC0003DMG400032145	stu-miR5303e,stu-miR7997a,stu-miR5303f,stu-miR7997c	Ribonuclease P/MRP protein subunit
PGSC0003DMG400032153	stu-miR5303e,stu-miR7997a,stu-miR7997c,stu-miR5303f	Alpha/beta hydrolase fold-5||Alpha/Beta hydrolase fold
PGSC0003DMG400032167	stu-miR5303e,stu-miR5303f	Protein of unknown function DUF1639
PGSC0003DMG400032181	stu-miR7997a,stu-miR5303e,stu-miR5303f,stu-miR7997c	Protein of unknown function DUF538
PGSC0003DMG400032242	stu-miR7997a,stu-miR5303e,stu-miR7997c	Protein kinase-like domain||Serine/threonine-protein kinase, active site||Protein kinase, catalytic domain||Serine-threonine/tyrosine-protein kinase catalytic domain
PGSC0003DMG400032246	stu-miR7997c,stu-miR5303e,stu-miR7997a	Inositol polyphosphate-related phosphatase||Endonuclease/exonuclease/phosphatase
PGSC0003DMG400034594	stu-miR5303f,stu-miR5303e	Peroxidase, active site||Haem peroxidase||Plant peroxidase||Haem peroxidase, plant/fungal/bacterial
PGSC0003DMG400038100	stu-miR5303e	AUX/IAA protein
PGSC0003DMG400041999	stu-miR7997c,stu-miR5303f,stu-miR7997a,stu-miR5303e	Clathrin adaptor, phosphoinositide-binding, GAT-like||Epsin-like, N-terminal||ANTH||ENTH/VHS
PGSC0003DMG400043101	stu-miR5303h,stu-miR5303e,stu-miR7997a,stu-miR5303g,stu-miR5303f,stu-miR7997c,stu-miR5303j	Amino acid/polyamine transporter I||Cationic amino acid transporter, C-terminal
PGSC0003DMG400046891	stu-miR7997a,stu-miR5303e	Glucose-1-phosphate adenylyltransferase||Nucleotidyl transferase||Nucleotide-diphospho-sugar transferases||Trimeric LpxA-like||ADP-glucose pyrophosphorylase, conserved site
PGSC0003DMG400047254	stu-miR5303e,stu-miR5303f	Protein kinase-like domain||Protein kinase, catalytic domain||Serine/threonine-protein kinase, active site
PGSC0003DMG401000860	stu-miR7997a,stu-miR5303h,stu-miR7997c,stu-miR8050-5p,stu-miR7992-5p,stu-miR5303f,stu-miR5303g,stu-miR5303e,stu-miR5303j	Alpha/Beta hydrolase fold||Peptidase S10, serine carboxypeptidase, active site||Peptidase S10, serine carboxypeptidase
PGSC0003DMG401001316	stu-miR5303e,stu-miR5303h	Glycoside hydrolase-type carbohydrate-binding||Aldose 1-/Glucose-6-phosphate 1-epimerase||Aldose 1-epimerase||Glycoside hydrolase-type carbohydrate-binding, subgroup
PGSC0003DMG401005047	stu-miR5303f,stu-miR5303e,stu-miR5303h	Protein kinase, ATP binding site||Apple-like||PAN-2 domain||S-locus, receptor kinase||Bulb-type lectin domain||S-locus receptor kinase, C-terminal||Serine-threonine/tyrosine-protein kinase catalytic domain||S-locus glycoprotein||Protein kinase-like domain||Concanavalin A-like lectin/glucanase, subgroup||Serine/threonine-protein kinase, active site||Protein kinase, catalytic domain
PGSC0003DMG401006188	stu-miR5303e,stu-miR7997a,stu-miR5303f,stu-miR7997c	Basic-leucine zipper domain
PGSC0003DMG401011539	stu-miR5303e,stu-miR5303h,stu-miR5303j,stu-miR5303f	Inositol-tetrakisphosphate 1-kinase, plant||Inositol-tetrakisphosphate 1-kinase
PGSC0003DMG401012477	stu-miR5303e,stu-miR8045,stu-miR5303g,stu-miR8039	Vesicle-associated membrane protein||PapD-like||Major sperm protein
PGSC0003DMG401023644	stu-miR5303j,stu-miR5303g,stu-miR5303f,stu-miR5303e,stu-miR5303h	Proteasome component (PCI) domain||Winged helix-turn-helix transcription repressor DNA-binding
PGSC0003DMG401024074	stu-miR5303f,stu-miR7997c,stu-miR5303e,stu-miR7997a	Amine oxidase||NAD(P)-binding domain||Flavin amine oxidase
PGSC0003DMG401024210	stu-miR5303e,stu-miR5303f	26S proteasome subunit RPN7
PGSC0003DMG401025150	stu-miR5303f,stu-miR5303e	Protein of unknown function DUF179
PGSC0003DMG401027355	stu-miR7997a,stu-miR5303e,stu-miR7997c	Uncharacterised domain UPF0066||Uncharacterised domain UPF0066, YaeB-like domain
PGSC0003DMG401030515	stu-miR5303e,stu-miR5303h,stu-miR5303j,stu-miR5303f,stu-miR5303g	Multi antimicrobial extrusion protein
PGSC0003DMG402004120	stu-miR7997a,stu-miR5303e,stu-miR7997c,stu-miR5303f	Drug/metabolite transporter
PGSC0003DMG402004978	stu-miR5303e,stu-miR7997a,stu-miR5303h,stu-miR5303j,stu-miR7997c,stu-miR5303g,stu-miR5303f	Thioredoxin-like fold||Glutathione peroxidase conserved site||Glutathione peroxidase||Glutathione peroxidase active site
PGSC0003DMG402005570	stu-miR5303f,stu-miR5303j,stu-miR7997c,stu-miR5303h,stu-miR7997a,stu-miR5303e	Ubiquitin fusion degradation protein UFD1
PGSC0003DMG402005821	stu-miR5303e,stu-miR5303h,stu-miR5303g,stu-miR5303f	Domain of unknown function DUF296||AT hook, DNA-binding motif
PGSC0003DMG402010480	stu-miR7997c,stu-miR5303f,stu-miR5303e,stu-miR7997a	Target SNARE coiled-coil domain||Syntaxin/epimorphin, conserved site
PGSC0003DMG402011559	stu-miR5303e,stu-miR7997a,stu-miR7997c,stu-miR5303f	Mpv17/PMP22
PGSC0003DMG402012710	stu-miR5303j,stu-miR5303g,stu-miR5303f,stu-miR5303e	Domain of unknown function DUF250
PGSC0003DMG402024048	stu-miR5303e,stu-miR7997a,stu-miR5303f,stu-miR7997c	Domain of unknown function DUF4033||Protein of unknown function DUF761, plant
PGSC0003DMG402024210	stu-miR5303f,stu-miR5303e	Proteasome component (PCI) domain||26S proteasome, regulatory subunit Rpn7||Winged helix-turn-helix transcription repressor DNA-binding
PGSC0003DMG402026977	stu-miR5303e,stu-miR5303f	Chloramphenicol acetyltransferase-like domain||Transferase
PGSC0003DMG400000027	stu-miR5303f,stu-miR7997c,stu-miR7997a	Myb domain||SANT/Myb domain||Homeodomain-like
PGSC0003DMG400000765	stu-miR5303f	Acyl transferase/acyl hydrolase/lysophospholipase||Patatin/Phospholipase A2-related
PGSC0003DMG400002669	stu-miR7997c,stu-miR5303g,stu-miR5303f,stu-miR7997a	Metallo-dependent phosphatase-like||Metallophosphoesterase domain||DNA repair protein Mre11
PGSC0003DMG400002918	stu-miR5303f,stu-miR7997c,stu-miR8015-5p,stu-miR7997a	Heat shock protein DnaJ, cysteine-rich domain||Methyltransferase FkbM||S-adenosyl-L-methionine-dependent methyltransferase-like
PGSC0003DMG400004900	stu-miR5303f	Zinc finger, RING/FYVE/PHD-type||Zinc finger, RING-type
PGSC0003DMG400005039	stu-miR5303f	Major facilitator superfamily domain||Sugar transporter, conserved site||Sugar/inositol transporter||Major facilitator superfamily domain, general substrate transporter||General substrate transporter
PGSC0003DMG400005806	stu-miR5303f	HAD-superfamily hydrolase, subfamily IIB||Eukaryotic phosphomannomutase||HAD-like domain
PGSC0003DMG400006371	stu-miR5303f	Tubby, C-terminal, conserved site||F-box domain, cyclin-like||Tubby, C-terminal||Tubby C-terminal-like domain
PGSC0003DMG400006777	stu-miR5303f,stu-miR5303g,stu-miR5303j,stu-miR5303h	GNAT domain||Acyl-CoA N-acyltransferase
PGSC0003DMG400007900	stu-miR5303j,stu-miR7997c,stu-miR5303f,stu-miR5303g,stu-miR7997a,stu-miR5303h	Reticulon
PGSC0003DMG400008063	stu-miR7997c,stu-miR5303j,stu-miR5303f,stu-miR5303g,stu-miR7997a,stu-miR5303h	FAS1 domain
PGSC0003DMG400008131	stu-miR8039,stu-miR5303f,stu-miR5303g,stu-miR5303j	Glycosyl transferase, family 14
PGSC0003DMG400008740	stu-miR5303h,stu-miR5303j,stu-miR5303f,stu-miR5303g	Aconitase/iron regulatory protein 2||Aconitase/isopropylmalate dehydratase||Aconitase/3-isopropylmalate dehydratase large subunit, alpha/beta/alpha||Aconitase A/isopropylmalate dehydratase small subunit, swivel||Aconitase family, 4Fe-4S cluster binding site||Aconitase/3-isopropylmalate dehydratase large subunit, alpha/beta/alpha, subdomain 2||Aconitase/3-isopropylmalate dehydratase, swivel||Aconi…
PGSC0003DMG400010477	stu-miR5303f	Cytokinin riboside 5'-monophosphate phosphoribohydrolase LOG
PGSC0003DMG400010703	stu-miR7997a,stu-miR5303f	Translocation protein Sec62
PGSC0003DMG400011033	stu-miR5303f	START-like domain||Polyketide cyclase/dehydrase
PGSC0003DMG400012422	stu-miR5303g,stu-miR5303f,stu-miR5303j,stu-miR5303h	Pentatricopeptide repeat||Tetratricopeptide-like helical
PGSC0003DMG400013285	stu-miR7997a,stu-miR5303h,stu-miR7997c,stu-miR5303j,stu-miR5303f,stu-miR5303g	Inositol monophosphatase, metal-binding site||Inositol monophosphatase, conserved site||Inositol monophosphatase||Inositol monophosphatase, Lithium-sensitive
PGSC0003DMG400013352	stu-miR5303f	Cytochrome b561/ferric reductase transmembrane||DOMON domain||Uncharacterised conserved protein UCP037471||Cytochrome b561, eukaryote
PGSC0003DMG400013453	stu-miR827-3p,stu-miR5303f	Pleckstrin homology-like domain||Zinc finger, FYVE-type||Transcription factor BREVIS RADIX, N-terminal domain||Pleckstrin homology domain||Brevis radix-like domain||Zinc finger, FYVE-related||Zinc finger, FYVE/PHD-type||Regulator of chromosome condensation/beta-lactamase-inhibitor protein II||Zinc finger, RING/FYVE/PHD-type||Regulator of chromosome condensation, RCC1
PGSC0003DMG400013890	stu-miR7997c,stu-miR5303f,stu-miR7997a	Ubiquitin-related domain||PUG domain||WLM||PUB domain
PGSC0003DMG400015321	stu-miR5303f,stu-miR7997c,stu-miR7997a	Photosystem II S4||RNA-binding S4 domain
PGSC0003DMG400015324	stu-miR5303f	Serine-threonine/tyrosine-protein kinase catalytic domain||Protein kinase-like domain||Protein kinase, ATP binding site||Protein kinase, catalytic domain||Serine/threonine-protein kinase, active site
PGSC0003DMG400016386	stu-miR5303f,stu-miR7997c,stu-miR7997a	TB2/DP1/HVA22-related protein
PGSC0003DMG400016608	stu-miR5303j,stu-miR5303f,stu-miR5303g,stu-miR5303h	Helix-loop-helix domain
PGSC0003DMG400016644	stu-miR5303f,stu-miR7997a	NAD(P)-binding domain||Dehydrogenase, multihelical||Glycerol-3-phosphate dehydrogenase, NAD-dependent, C-terminal||Glycerol-3-phosphate dehydrogenase, NAD-dependent, N-terminal||6-phosphogluconate dehydrogenase, C-terminal-like||Glycerol-3-phosphate dehydrogenase, NAD-dependent
PGSC0003DMG400016915	stu-miR5303f	Globin, structural domain||Leghaemoglobin||Globin||Leghaemoglobin, iron-binding site||Globin-like
PGSC0003DMG400017211	stu-miR5303h,stu-miR7997a,stu-miR5303g,stu-miR5303f,stu-miR5303j,stu-miR7997c	Glucose-methanol-choline oxidoreductase, N-terminal||Glucose-methanol-choline oxidoreductase, C-terminal||Alcohol dehydrogenase, long-chain fatty
PGSC0003DMG400017295	stu-miR7997a,stu-miR5303h,stu-miR5303f	Transcription factor, K-box||Transcription factor, MADS-box
PGSC0003DMG400018426	stu-miR5303g,stu-miR5303f,stu-miR5303j,stu-miR5303h	Myb domain, plants||MYB-CC type transcription factor, LHEQLE-containing domain||Homeodomain-like||SANT/Myb domain||Myb domain
PGSC0003DMG400018583	stu-miR5303f,stu-miR5303g,stu-miR5303h,stu-miR5303j,stu-miR7997a,stu-miR7997c	Conserved gene of unknown function
PGSC0003DMG400018605	stu-miR7997a,stu-miR5303h,stu-miR7997c,stu-miR5303j,stu-miR5303g,stu-miR5303f	Tetratricopeptide-like helical||Tetratricopeptide repeat||Tetratricopeptide repeat-containing domain
PGSC0003DMG400018850	stu-miR5303f	Protein kinase, ATP binding site||Rossmann-like alpha/beta/alpha sandwich fold||Zinc finger, RING/FYVE/PHD-type||Protein kinase-like domain||Serine/threonine-protein kinase, active site||Protein kinase, catalytic domain||U box domain
PGSC0003DMG400019265	stu-miR5303f	Alpha crystallin/Hsp20 domain||HSP20-like chaperone
PGSC0003DMG400020502	stu-miR5303h,stu-miR7997a,stu-miR5303f,stu-miR5303g,stu-miR7997c,stu-miR5303j	Mu homology domain||Clathrin adaptor, mu subunit, C-terminal||Longin-like domain||Clathrin adaptor, mu subunit, conserved site||Clathrin adaptor, mu subunit
PGSC0003DMG400021522	stu-miR5303f	Cyclin, N-terminal||Cyclin-like
PGSC0003DMG400021538	stu-miR5303f	Pumilio RNA-binding repeat||Armadillo-type fold||Armadillo-like helical
PGSC0003DMG400021683	stu-miR5303f,stu-miR7997c	Zinc finger, RING-type, conserved site||Zinc finger, RING/FYVE/PHD-type||Zinc finger, RING-type
PGSC0003DMG400022747	stu-miR5303f	Staygreen protein
PGSC0003DMG400023169	stu-miR5303j,stu-miR5303g,stu-miR5303f	Alcohol dehydrogenase, C-terminal||NAD(P)-binding domain||Alcohol dehydrogenase GroES-like||Alcohol dehydrogenase superfamily, zinc-type||GroES-like
PGSC0003DMG400023310	stu-miR7988,stu-miR5303f	Natural resistance-associated macrophage protein
PGSC0003DMG400024275	stu-miR7997c,stu-miR5303f,stu-miR7997a	Pyridoxal phosphate-dependent transferase, major region, subdomain 2||Pyridoxal phosphate-dependent transferase, major domain||Pyridoxal phosphate-dependent transferase, major region, subdomain 1||Aminotransferase class-III
PGSC0003DMG400024483	stu-miR5303f	Ribosomal protein L47, mitochondrial||Ribosomal protein L29
PGSC0003DMG400024750	stu-miR5303f	Pentatricopeptide repeat||Tetratricopeptide-like helical
PGSC0003DMG400026313	stu-miR5303f	Lipase, GDSL||Esterase, SGNH hydrolase-type, subgroup
PGSC0003DMG400026427	stu-miR5303f,stu-miR5303g,stu-miR7997c,stu-miR5303j,stu-miR5303h,stu-miR7997a	Ceramidase
PGSC0003DMG400027354	stu-miR5303j,stu-miR7997c,stu-miR5303f,stu-miR7997a,stu-miR5303h	Nucleoside phosphorylase||Nucleoside phosphorylase domain
PGSC0003DMG400027494	stu-miR5303f	Uncharacterised conserved protein UCP030333, DNA/RNA-binding Alba-related||DNA/RNA-binding protein Alba-like
PGSC0003DMG400027817	stu-miR8039,stu-miR5303f	Protein of unknown function DUF1264||Proton-dependent oligopeptide transporter family||Major facilitator superfamily domain, general substrate transporter
PGSC0003DMG400028065	stu-miR7997c,stu-miR5303f,stu-miR7997a	Protein of unknown function DUF1421
PGSC0003DMG400028067	stu-miR5303f,stu-miR7997a,stu-miR7997c	Gene of unknown function
PGSC0003DMG400030550	stu-miR7997a,stu-miR5303f,stu-miR7997c	Protein of unknown function DUF3326
PGSC0003DMG400031137	stu-miR5303f,stu-miR5303g	CS-like domain||HSP20-like chaperone
PGSC0003DMG400031733	stu-miR7997a,stu-miR5303h,stu-miR7997c,stu-miR5303j,stu-miR5303g,stu-miR5303f	RNA-binding S4 domain||Pseudouridine synthase, RluC/RluD, conserved site||Pseudouridine synthase, catalytic domain||Pseudouridine synthase, RsuA/RluB/C/D/E/F
PGSC0003DMG400032180	stu-miR5303h,stu-miR7997a,stu-miR8034,stu-miR5303f,stu-miR5303g,stu-miR5303j,stu-miR7997c	Metallo-dependent phosphatase-like||Metallophosphoesterase domain||Serine/threonine-specific protein phosphatase/bis(5-nucleosyl)-tetraphosphatase
PGSC0003DMG400032542	stu-miR5303f,stu-miR5303g,stu-miR5303j,stu-miR827-3p,stu-miR5303h	Isopenicillin N synthase-like||Zinc finger, RING/FYVE/PHD-type
PGSC0003DMG400046796	stu-miR7997a,stu-miR5303h,stu-miR5303j,stu-miR7997c,stu-miR5303g,stu-miR5303f	Serine-threonine/tyrosine-protein kinase catalytic domain||Serine/threonine-protein kinase, active site||Protein kinase, catalytic domain||Protein kinase-like domain
PGSC0003DMG401024469	stu-miR7997a,stu-miR5303j,stu-miR5303f,stu-miR5303g	Tetratricopeptide-like helical||Pentatricopeptide repeat
PGSC0003DMG402002397	stu-miR5303f	Alpha/Beta hydrolase fold||Alpha/beta hydrolase fold-5
PGSC0003DMG402011138	stu-miR7997a,stu-miR5303h,stu-miR7997c,stu-miR5303f,stu-miR8033-3p	1-acyl-sn-glycerol-3-phosphate acyltransferase||Phospholipid/glycerol acyltransferase
PGSC0003DMG402030515	stu-miR5303f	Multi antimicrobial extrusion protein
PGSC0003DMG403007406	stu-miR5303h,stu-miR5303f	Male sterility, NAD-binding||NAD(P)-binding domain||Fatty acyl-CoA reductase
PGSC0003DMG400000049	stu-miR5303g,stu-miR5303h,stu-miR5303j	Ccr4-not transcription complex
PGSC0003DMG400000279	stu-miR5303j,stu-miR5303g,stu-miR5303h	Uncharacterised protein family UPF0197
PGSC0003DMG400000297	stu-miR8046-3p,stu-miR7997c,stu-miR5303g,stu-miR7997a,stu-miR8006-5p,stu-miR8001a,stu-miR5303h,stu-miR5303j,stu-miR7981-3p,stu-miR8001b-5p	Senescence/spartin-associated
PGSC0003DMG400000322	stu-miR5303h,stu-miR7997a,stu-miR5303g,stu-miR5303j,stu-miR7997c	NIG
PGSC0003DMG400000366	stu-miR8007a-3p,stu-miR5303h,stu-miR5303j,stu-miR5303g	Exostosin-like
PGSC0003DMG400000394	stu-miR7997a,stu-miR5303h,stu-miR5303j,stu-miR5303g	Brix domain||Anticodon-binding
PGSC0003DMG400000435	stu-miR5303j,stu-miR5303g	Protein of unknown function DUF3411
PGSC0003DMG400001064	stu-miR5303g,stu-miR5303h,stu-miR5303j	Conserved gene of unknown function
PGSC0003DMG400001741	stu-miR5303g,stu-miR5303h,stu-miR5303j	Conserved gene of unknown function
PGSC0003DMG400001805	stu-miR5303h,stu-miR7997a,stu-miR5303g,stu-miR5303j	Calcium-binding EF-hand||EF-hand-like domain
PGSC0003DMG400001963	stu-miR5303h,stu-miR7997a,stu-miR5303g,stu-miR7997c,stu-miR5303j	F-box domain, cyclin-like
PGSC0003DMG400002021	stu-miR5303g,stu-miR7997c,stu-miR5303j,stu-miR7997a	Domain of unknown function DUF632||Domain of unknown function DUF630
PGSC0003DMG400002139	stu-miR5303g,stu-miR5303j,stu-miR5303h	Transcription factor GRAS
PGSC0003DMG400002389	stu-miR5303g,stu-miR5303j,stu-miR5303h	Chaperonin Cpn10, conserved site||Chaperonin 21, chloroplast||Chaperonin Cpn10||GroES-like
PGSC0003DMG400002411	stu-miR5303j,stu-miR5303g,stu-miR5303h	Zinc finger, C2H2||Zinc finger, C2H2-like
PGSC0003DMG400002432	stu-miR5303g,stu-miR5303j	Gene of unknown function
PGSC0003DMG400002485	stu-miR5303h,stu-miR7997a,stu-miR5303g,stu-miR5303j,stu-miR7997c	Zinc finger, PHD-finger||Zinc finger, FYVE/PHD-type||Zinc finger, RING/FYVE/PHD-type||Protein of unknown function DUF3594||Zinc finger, PHD-type||Zinc finger, PHD-type, conserved site
PGSC0003DMG400002658	stu-miR7997c,stu-miR5303g,stu-miR5303h	Alpha/Beta hydrolase fold
PGSC0003DMG400002660	stu-miR5303h,stu-miR7997a,stu-miR5303g	Basic-leucine zipper domain
PGSC0003DMG400002673	stu-miR5303g	Ubiquitin E2 variant, N-terminal||Steadiness box||Ubiquitin-conjugating enzyme/RWD-like
PGSC0003DMG400002693	stu-miR5303g,stu-miR5303h	Protein kinase, catalytic domain||Serine/threonine-protein kinase, active site||Protein kinase, ATP binding site||Protein kinase-like domain
PGSC0003DMG400002747	stu-miR5303g,stu-miR5303j,stu-miR5303h	Serine/threonine- / dual-specificity protein kinase, catalytic domain||Protein kinase, ATP binding site||Protein kinase-like domain||Protein kinase, catalytic domain||Serine/threonine-protein kinase, active site
PGSC0003DMG400002758	stu-miR5303g,stu-miR5303j,stu-miR5303h	Tudor-like, plant||Agenet-like domain
PGSC0003DMG400002883	stu-miR7997a,stu-miR5303h,stu-miR5303j,stu-miR5303g	YABBY protein||High mobility group, superfamily
PGSC0003DMG400002933	stu-miR5303h,stu-miR7997a,stu-miR5303g,stu-miR5303j	PMR5 N-terminal domain||PC-Esterase
PGSC0003DMG400002953	stu-miR5303j,stu-miR5303g,stu-miR5303h	NADH:flavin oxidoreductase/NADH oxidase, N-terminal||Aldolase-type TIM barrel||Glutaredoxin||Thioredoxin-like fold
PGSC0003DMG400002967	stu-miR5303g,stu-miR5303j	Rieske [2Fe-2S] iron-sulphur domain
PGSC0003DMG400003035	stu-miR7997a,stu-miR5303h,stu-miR5303j,stu-miR5303g	Protein kinase-like domain||Protein kinase, ATP binding site||Serine/threonine-protein kinase, active site||Protein kinase, catalytic domain||Serine-threonine/tyrosine-protein kinase catalytic domain
PGSC0003DMG400003089	stu-miR5303j,stu-miR5303g,stu-miR7997a	Oxoglutarate/iron-dependent dioxygenase||Non-haem dioxygenase N-terminal domain||Isopenicillin N synthase-like
PGSC0003DMG400003164	stu-miR5303g,stu-miR5303j	Conserved gene of unknown function
PGSC0003DMG400003189	stu-miR5303j,stu-miR5303g,stu-miR7997a,stu-miR5303h	Protein of unknown function DUF1068
PGSC0003DMG400003302	stu-miR5303g,stu-miR5303j,stu-miR5303h	RNA recognition motif domain||Nucleotide-binding, alpha-beta plait
PGSC0003DMG400003407	stu-miR5303g,stu-miR5303j	Zinc finger, lateral root primordium type 1||Lateral Root Primordium type 1, C-terminal||Protein of unknown function DUF702
PGSC0003DMG400003487	stu-miR5303g,stu-miR7997c,stu-miR5303j,stu-miR5303h,stu-miR7997a	Dolichol phosphate-mannose biosynthesis regulatory
PGSC0003DMG400003593	stu-miR5303g,stu-miR5303j,stu-miR5303h	Bifunctional nuclease
PGSC0003DMG400003866	stu-miR5303h,stu-miR5303j,stu-miR5303g	Concanavalin A-like lectin/glucanases superfamily||Glycoside hydrolase, family 16||Concanavalin A-like lectin/glucanase, subgroup||Xyloglucan endo-transglycosylase, C-terminal||Xyloglucan endotransglucosylase/hydrolase
PGSC0003DMG400003894	stu-miR5303j,stu-miR5303g,stu-miR5303h	Protein of unknown function DUF1624
PGSC0003DMG400003903	stu-miR5303g,stu-miR5303h,stu-miR5303j,stu-miR7997a,stu-miR7997c	ATSMC2
PGSC0003DMG400003927	stu-miR5303h,stu-miR5303j,stu-miR5303g	F-box domain, cyclin-like||Protein of unknown function DUF295
PGSC0003DMG400003981	stu-miR5303h,stu-miR5303j,stu-miR5303g	Acetylglutamate kinase||Aspartate/glutamate/uridylate kinase||Glutamate/acetylglutamate kinase
PGSC0003DMG400004158	stu-miR5303g,stu-miR7997c,stu-miR8046-5p,stu-miR8046-3p,stu-miR7981-3p	Calcium/proton exchanger superfamily||Calcium/proton exchanger||Sodium/calcium exchanger membrane region
PGSC0003DMG400004163	stu-miR5303g,stu-miR5303h,stu-miR5303j	Conserved gene of unknown function
PGSC0003DMG400004170	stu-miR5303h,stu-miR5303g,stu-miR5303j	Rossmann-like alpha/beta/alpha sandwich fold||Asparagine synthase, glutamine-hydrolyzing||Class II glutamine amidotransferase domain||Nucleophile aminohydrolases, N-terminal||Asparagine synthase||Glutamine amidotransferase type 2 domain
PGSC0003DMG400004385	stu-miR5303g,stu-miR5303h,stu-miR5303j	Gene of unknown function
PGSC0003DMG400004431	stu-miR5303g,stu-miR5303h,stu-miR5303j	Conserved gene of unknown function
PGSC0003DMG400004445	stu-miR7997c,stu-miR5303j,stu-miR5303g,stu-miR7997a,stu-miR8028-5p,stu-miR5303h	Alpha/Beta hydrolase fold||Partial AB-hydrolase lipase domain
PGSC0003DMG400004599	stu-miR5303h,stu-miR5303j,stu-miR5303g	Proteinase inhibitor I25, cystatin
PGSC0003DMG400004648	stu-miR5303j,stu-miR5303g,stu-miR7997a,stu-miR8031,stu-miR5303h	GTP binding domain||GTP-binding protein, orthogonal bundle domain||P-loop containing nucleoside triphosphate hydrolase
PGSC0003DMG400004657	stu-miR5303h,stu-miR7997a,stu-miR5303g,stu-miR5303j,stu-miR7997c	Magnesium transporter NIPA
PGSC0003DMG400004852	stu-miR5303g,stu-miR5303h,stu-miR5303j	Conserved gene of unknown function
PGSC0003DMG400004953	stu-miR5303g,stu-miR5303j,stu-miR5303h,stu-miR8011a-5p	Homeodomain||KNOX2||KNOX1||ELK||Homeobox, conserved site||Homeobox KN domain||Homeodomain-like
PGSC0003DMG400004961	stu-miR5303j,stu-miR5303g	Amino acid transporter, transmembrane
PGSC0003DMG400004966	stu-miR5303g,stu-miR5303h	Leucine-rich repeat||Protein kinase-like domain||Protein kinase, ATP binding site||Leucine-rich repeat-containing N-terminal, type 2||Serine/threonine-protein kinase, active site||Protein kinase, catalytic domain
PGSC0003DMG400005007	stu-miR7997a,stu-miR5303h,stu-miR5303j,stu-miR7997c,stu-miR5303g	Protein of unknown function DUF604
PGSC0003DMG400005052	stu-miR5303g,stu-miR5303j,stu-miR7997c,stu-miR5303h,stu-miR7997a	Leucine-rich repeat||NB-ARC||P-loop containing nucleoside triphosphate hydrolase
PGSC0003DMG400005186	stu-miR5303g,stu-miR7997c,stu-miR5303j,stu-miR5303h,stu-miR7997a	WD40-repeat-containing domain||LisH dimerisation motif||WD40/YVTN repeat-like-containing domain||WD40 repeat, conserved site||WD40 repeat||G-protein beta WD-40 repeat||CTLH, C-terminal LisH motif
PGSC0003DMG400005328	stu-miR5303g,stu-miR5303j,stu-miR7997a	Ring finger protein
PGSC0003DMG400005738	stu-miR5303g,stu-miR5303h	Haem peroxidase||Haem peroxidase, animal
PGSC0003DMG400005740	stu-miR5303h,stu-miR5303j,stu-miR5303g	Drug/metabolite transporter
PGSC0003DMG400005820	stu-miR827-3p,stu-miR5303j,stu-miR5303g	Serine/threonine dehydratase, pyridoxal-phosphate-binding site||Tryptophan synthase beta subunit-like PLP-dependent enzymes superfamily
PGSC0003DMG400005843	stu-miR5303j,stu-miR8045,stu-miR5303g,stu-miR5303h	Protein of unknown function DUF4228
PGSC0003DMG400005844	stu-miR5303g,stu-miR5303j,stu-miR5303h	Development/cell death domain
PGSC0003DMG400005848	stu-miR7997a,stu-miR7997c,stu-miR5303j,stu-miR5303g	Homeodomain-like||SANT/Myb domain||Myb domain
PGSC0003DMG400005947	stu-miR5303g,stu-miR5303j,stu-miR5303h	Protein kinase, ATP binding site||Serine/threonine- / dual-specificity protein kinase, catalytic domain||Protein kinase-like domain||Protein kinase, catalytic domain||Serine/threonine-protein kinase, active site
PGSC0003DMG400005967	stu-miR5303j,stu-miR7997c,stu-miR5303g,stu-miR5303h	Multi antimicrobial extrusion protein
PGSC0003DMG400006636	stu-miR5303h,stu-miR5303j,stu-miR5303g	Sugar transporter, conserved site||Major facilitator superfamily domain||Sugar/inositol transporter||General substrate transporter||Major facilitator superfamily domain, general substrate transporter
PGSC0003DMG400006912	stu-miR5303g,stu-miR5303j,stu-miR5303h	Gnk2-homologous domain||Protein kinase, catalytic domain||Serine/threonine-protein kinase, active site||Protein kinase, ATP binding site||Concanavalin A-like lectin/glucanase, subgroup||Protein kinase-like domain
PGSC0003DMG400007010	stu-miR5303g,stu-miR5303j	Transcription factor MYC/MYB N-terminal||Helix-loop-helix domain
PGSC0003DMG400007020	stu-miR5303h,stu-miR5303g,stu-miR5303j	P-loop containing nucleoside triphosphate hydrolase||DNA recombination and repair protein, RecA-like||DNA recombination/repair protein RecA/RadB, ATP-binding domain||DNA recombination and repair protein Rad51, C-terminal
PGSC0003DMG400007170	stu-miR5303g,stu-miR5303h,stu-miR5303j,stu-miR7997a,stu-miR7997c,stu-miR8039	Conserved gene of unknown function
PGSC0003DMG400007177	stu-miR5303j,stu-miR5303g	Tetratricopeptide-like helical||Elongated TPR repeat-containing domain||Peptidyl-prolyl cis-trans isomerase, FKBP-type, domain||Peptidyl-prolyl cis-trans isomerase, FKBP-type||Tetratricopeptide repeat||Tetratricopeptide repeat-containing domain
PGSC0003DMG400007239	stu-miR5303h,stu-miR7997a,stu-miR5303g,stu-miR5303j	BTB/POZ fold||BTB/POZ||BTB/POZ-like||NPH3 domain
PGSC0003DMG400007341	stu-miR5303j,stu-miR7997c,stu-miR5303g,stu-miR7997a,stu-miR5303h	Chaperonin-like RbcX
PGSC0003DMG400007358	stu-miR5303h,stu-miR7997a,stu-miR5303g,stu-miR5303j	Multi antimicrobial extrusion protein
PGSC0003DMG400007420	stu-miR5303h,stu-miR7997a,stu-miR5303g,stu-miR7997c,stu-miR5303j	Uncharacterised protein family UPF0402
PGSC0003DMG400007457	stu-miR5303h,stu-miR5303j,stu-miR5303g	Helix-loop-helix domain
PGSC0003DMG400007657	stu-miR5303h,stu-miR5303g	Uncharacterised protein family UPF0363
PGSC0003DMG400007678	stu-miR5303h,stu-miR5303j,stu-miR5303g	Domain of unknown function DUF239||Domain of unknown function DUF4409
PGSC0003DMG400007760	stu-miR5303g,stu-miR7997c,stu-miR5303j	Bet v I domain||START-like domain||Major latex protein domain
PGSC0003DMG400007849	stu-miR5303h,stu-miR7997a,stu-miR5303g,stu-miR5303j,stu-miR7997c	ClpP/crotonase-like domain||Crotonase, core
PGSC0003DMG400007896	stu-miR5303h,stu-miR5303g,stu-miR5303j	Glycosyl transferase, family 8||Nucleotide-diphospho-sugar transferases
PGSC0003DMG400007912	stu-miR7997c,stu-miR5303j,stu-miR5303g,stu-miR7997a,stu-miR5303h	Leucine-rich repeat
PGSC0003DMG400007973	stu-miR5303j,stu-miR5303g,stu-miR5303h	SCP2 sterol-binding domain
PGSC0003DMG400008109	stu-miR5303h,stu-miR5303g,stu-miR8039,stu-miR8045,stu-miR5303j	Glycoside hydrolase, family 35, conserved site||Galactose-binding domain-like||Glycoside hydrolase, family 35||Glycoside hydrolase, catalytic domain||Glycoside hydrolase, superfamily||D-galactoside/L-rhamnose binding SUEL lectin domain
PGSC0003DMG400008148	stu-miR5303h,stu-miR5303j,stu-miR5303g	CCAAT-binding transcription factor, subunit B
PGSC0003DMG400008307	stu-miR5303j,stu-miR5303g,stu-miR5303h	NAD(P)-binding domain
PGSC0003DMG400008353	stu-miR5303h,stu-miR5303j,stu-miR8045,stu-miR8039,stu-miR5303g	Mannose-binding lectin
PGSC0003DMG400008356	stu-miR5303g,stu-miR7997c,stu-miR5303j,stu-miR5303h,stu-miR7997a	NAD(P)-binding domain||Glutamate/phenylalanine/leucine/valine dehydrogenase, C-terminal||Glutamate/phenylalanine/leucine/valine dehydrogenase, dimerisation domain||Glutamate/phenylalanine/leucine/valine dehydrogenase||Glutamate dehydrogenase
PGSC0003DMG400008366	stu-miR5303h,stu-miR7997a,stu-miR5303g,stu-miR7997c,stu-miR5303j	H/ACA ribonucleoprotein complex, subunit Gar1, eukaryote||Translation elongation/initiation factor/Ribosomal, beta-barrel||H/ACA ribonucleoprotein complex, subunit Gar1/Naf1
PGSC0003DMG400008396	stu-miR5303j,stu-miR5303g	Exostosin-like
PGSC0003DMG400008419	stu-miR5303h,stu-miR5303g,stu-miR5303j	Serine-threonine/tyrosine-protein kinase catalytic domain||Protein kinase-like domain||Protein kinase, catalytic domain
PGSC0003DMG400008455	stu-miR5303g,stu-miR5303j,stu-miR5303h	Uncharacterised protein family UPF0497, trans-membrane plant subgroup||Uncharacterised protein family UPF0497, trans-membrane plant
PGSC0003DMG400008457	stu-miR5303h,stu-miR7997a,stu-miR5303g,stu-miR5303j,stu-miR7997c	Small GTP-binding protein domain||Small GTPase superfamily, Rab type||P-loop containing nucleoside triphosphate hydrolase||Small GTPase superfamily
PGSC0003DMG400008551	stu-miR7997a,stu-miR5303h,stu-miR7997c,stu-miR5303j,stu-miR5303g	Carbamoyl-phosphate synthase, large subunit, N-terminal||Biotin-binding site||ClpP/crotonase-like domain||Rudiment single hybrid motif||Carboxyl transferase||Carbamoyl-phosphate synthetase large subunit-like, ATP-binding domain||Acetyl-coenzyme A carboxyltransferase, N-terminal||Biotin carboxylation domain||Biotin/lipoyl attachment||Single hybrid motif||ATP-grasp fold, subdomain 1||ATP-grasp fold…
PGSC0003DMG400008639	stu-miR5303h,stu-miR5303g,stu-miR5303j	Glycoside hydrolase-type carbohydrate-binding||-||Glycoside hydrolase-type carbohydrate-binding, subgroup
PGSC0003DMG400008687	stu-miR5303j,stu-miR5303g,stu-miR7997a	Homeodomain-like||SANT/Myb domain||Myb domain
PGSC0003DMG400008690	stu-miR5303h,stu-miR7997a,stu-miR5303g,stu-miR5303j	Polyprenyl synthetase||Terpenoid synthase
PGSC0003DMG400008692	stu-miR5303h,stu-miR5303j,stu-miR5303g	EF-Hand 1, calcium-binding site||EF-hand-like domain||Calcium-binding EF-hand
PGSC0003DMG400008709	stu-miR5303g,stu-miR5303j,stu-miR5303h	Double-stranded RNA-binding-like
PGSC0003DMG400008710	stu-miR5303h,stu-miR5303j,stu-miR5303g	2Fe-2S ferredoxin, iron-sulphur binding site||Aldehyde oxidase/xanthine dehydrogenase, a/b hammerhead||Aldehyde oxidase/xanthine dehydrogenase||CO dehydrogenase flavoprotein, C-terminal||2Fe-2S ferredoxin-type domain||CO dehydrogenase flavoprotein-like, FAD-binding, subdomain 2||FAD-binding, type 2||[2Fe-2S]-binding||Beta-grasp domain||Molybdopterin dehydrogenase, FAD-binding||Aldehyde oxidase/xa…
PGSC0003DMG400008750	stu-miR5303j,stu-miR5303g	Cytochrome P450, E-class, group I||Cytochrome P450||Cytochrome P450, conserved site||Acyl transferase/acyl hydrolase/lysophospholipase
PGSC0003DMG400008794	stu-miR5303j,stu-miR5303g	Major latex protein domain||START-like domain||Bet v I domain
PGSC0003DMG400008850	stu-miR7997a,stu-miR5303h,stu-miR5303j,stu-miR7997c,stu-miR5303g	Short-chain dehydrogenase/reductase SDR||Glucose/ribitol dehydrogenase||NAD(P)-binding domain
PGSC0003DMG400009011	stu-miR5303g	Six-bladed beta-propeller, TolB-like
PGSC0003DMG400009290	stu-miR7997a,stu-miR5303h,stu-miR5303j,stu-miR5303g	Domain of unknown function DUF221||Domain of unknown function DUF4463
PGSC0003DMG400009499	stu-miR5303h,stu-miR5303j,stu-miR5303g	Protein kinase-like domain||Protein kinase, catalytic domain||Serine-threonine/tyrosine-protein kinase catalytic domain
PGSC0003DMG400009771	stu-miR5303g,stu-miR5303h,stu-miR5303j	Gene of unknown function
PGSC0003DMG400009772	stu-miR5303j,stu-miR7997c,stu-miR5303g,stu-miR7997a,stu-miR5303h	Proteasome, subunit alpha/beta||Proteasome B-type subunit||Nucleophile aminohydrolases, N-terminal||Peptidase T1A, proteasome beta-subunit||Proteasome, beta-type subunit, conserved site
PGSC0003DMG400009839	stu-miR5303g,stu-miR5303h,stu-miR5303j	Gene of unknown function
PGSC0003DMG400009864	stu-miR5303g	Conserved gene of unknown function
PGSC0003DMG400009892	stu-miR5303h,stu-miR5303g,stu-miR5303j	Peptidase S9A, prolyl oligopeptidase||Peptidase S9A, oligopeptidase, N-terminal||Peptidase S9, serine active site||Peptidase S9, prolyl oligopeptidase, catalytic domain||Alpha/Beta hydrolase fold
PGSC0003DMG400009904	stu-miR5303g,stu-miR5303j,stu-miR7997c,stu-miR5303h	Armadillo-like helical||Armadillo||U box domain||Armadillo-type fold||Zinc finger, RING/FYVE/PHD-type
PGSC0003DMG400009953	stu-miR5303g,stu-miR5303j,stu-miR5303h	Oxoglutarate/iron-dependent dioxygenase||Prolyl 4-hydroxylase, alpha subunit
PGSC0003DMG400010266	stu-miR5303g,stu-miR5303j,stu-miR5303h	ADF-H/Gelsolin-like domain||Actin-binding, cofilin/tropomyosin type||ADF/Cofilin/Destrin
PGSC0003DMG400010560	stu-miR7997a,stu-miR5303h,stu-miR5303j,stu-miR7997c,stu-miR5303g	NET domain||Bromodomain
PGSC0003DMG400010609	stu-miR5303j,stu-miR5303g,stu-miR7997a,stu-miR5303h	Zinc finger, LIM-type
PGSC0003DMG400010666	stu-miR5303h,stu-miR7997a,stu-miR5303g,stu-miR7997c,stu-miR5303j	Oxoglutarate/iron-dependent dioxygenase||Non-haem dioxygenase N-terminal domain||Isopenicillin N synthase-like
PGSC0003DMG400010706	stu-miR8045,stu-miR7997c,stu-miR5303j,stu-miR5303g,stu-miR7997a,stu-miR5303h	Multi antimicrobial extrusion protein
PGSC0003DMG400010893	stu-miR7997a,stu-miR5303h,stu-miR7997c,stu-miR5303g	Target SNARE coiled-coil domain
PGSC0003DMG400010894	stu-miR5303g,stu-miR5303j,stu-miR8007a-5p,stu-miR7981-3p,stu-miR8007b-5p	Domain of unknown function DUF547||Ternary complex factor MIP1, leucine-zipper
PGSC0003DMG400011051	stu-miR5303g,stu-miR5303h,stu-miR5303j,stu-miR7997a,stu-miR7997c	Conserved gene of unknown function
PGSC0003DMG400011101	stu-miR5303g,stu-miR5303j	Gene of unknown function
PGSC0003DMG400011102	stu-miR5303j,stu-miR5303g	DOG1 domain
PGSC0003DMG400011135	stu-miR5303j,stu-miR5303g,stu-miR7988,stu-miR5303h	Fatty acid desaturase, type 1
PGSC0003DMG400011137	stu-miR5303h,stu-miR5303g,stu-miR5303j	Nucleic acid-binding, OB-fold||Translation elongation factor, IF5A C-terminal||Translation elongation factor, IF5A, hypusine site||Translation protein SH3-like||Translation protein SH3-like, subgroup||Translation elongation factor IF5A
PGSC0003DMG400011148	stu-miR5303g,stu-miR7997c,stu-miR5303j,stu-miR5303h,stu-miR7997a	Cellulose synthase, RING-type zinc finger||-||Nucleotide-diphospho-sugar transferases||Zinc finger, RING/FYVE/PHD-type||Zinc finger, RING-type||Cellulose synthase
PGSC0003DMG400011150	stu-miR7997c,stu-miR5303j,stu-miR5303g,stu-miR7997a,stu-miR5303h	EF-hand-like domain||Calcium-binding EF-hand||EF-Hand 1, calcium-binding site
PGSC0003DMG400011184	stu-miR5303j,stu-miR5303g,stu-miR7997a,stu-miR5303h	Endonuclease/exonuclease/phosphatase
PGSC0003DMG400011209	stu-miR5303h,stu-miR5303j,stu-miR5303g	Leucine-rich repeat||Leucine-rich repeat-containing N-terminal, type 2
PGSC0003DMG400011236	stu-miR5303g,stu-miR7997c,stu-miR5303j,stu-miR5303h,stu-miR7997a	Ribonuclease E inhibitor RraA/Dimethylmenaquinone methyltransferase||Regulator of ribonuclease activity A
PGSC0003DMG400011256	stu-miR5303j,stu-miR5303g	START-like domain||Homeodomain||Homeodomain-like||Lipid-binding START
PGSC0003DMG400011330	stu-miR5303h,stu-miR5303g,stu-miR5303j	Chloramphenicol acetyltransferase-like domain||Single hybrid motif||Lipoamide Acyltransferase||Biotin/lipoyl attachment||2-oxoacid dehydrogenase acyltransferase, catalytic domain||E3 binding||2-oxo acid dehydrogenase, lipoyl-binding site
PGSC0003DMG400011446	stu-miR5303j,stu-miR7997c,stu-miR5303g,stu-miR7997a,stu-miR5303h	PC-Esterase||PMR5 N-terminal domain
PGSC0003DMG400011547	stu-miR5303g,	Helix-loop-helix DNA-binding domain containing protein
PGSC0003DMG400011576	stu-miR5303g	TMS membrane protein/tumour differentially expressed protein
PGSC0003DMG400011771	stu-miR7997a,stu-miR827-3p,stu-miR5303j,stu-miR7997c,stu-miR5303g	Amino acid transporter, transmembrane
PGSC0003DMG400011781	stu-miR5303g,stu-miR5303h,stu-miR5303j,stu-miR7997a,stu-miR7997c	Mitochondrial ATP synthase 6kDa subunit
PGSC0003DMG400011787	stu-miR5303g,stu-miR5303j	Calcium/proton exchanger||Calcium/proton exchanger superfamily||Sodium/calcium exchanger membrane region
PGSC0003DMG400012137	stu-miR5303h,stu-miR5303g,stu-miR5303j	Zinc finger, RING-type||Zinc finger, RING/FYVE/PHD-type
PGSC0003DMG400012258	stu-miR7997a,stu-miR5303j,stu-miR7997c,stu-miR5303g	-||ABI family
PGSC0003DMG400012442	stu-miR5303g	Conserved gene of unknown function
PGSC0003DMG400012445	stu-miR5303g,stu-miR5303j,stu-miR5303h	Proton pump-interactor
PGSC0003DMG400012484	stu-miR7997c,stu-miR5303j,stu-miR5303g,stu-miR7997a,stu-miR5303h	Cornichon
PGSC0003DMG400012681	stu-miR5303j,stu-miR5303g,stu-miR7997a,stu-miR5303h	Peptidase M24B, X-Pro dipeptidase/aminopeptidase P, conserved site||Creatinase||Peptidase M24, structural domain||Creatinase/Aminopeptidase P, N-terminal||Creatinase/Aminopeptidase P/Spt16, N-terminal
PGSC0003DMG400012709	stu-miR5303h,stu-miR5303j,stu-miR5303g	Nucleoporin interacting component Nup93/Nic96
PGSC0003DMG400012790	stu-miR5303g,stu-miR5303j	Terpene synthase-like||Terpene synthase, metal-binding domain||Terpenoid synthase||Terpenoid cyclases/protein prenyltransferase alpha-alpha toroid
PGSC0003DMG400012800	stu-miR5303j,stu-miR5303g	Pyridoxal phosphate-dependent transferase, major domain||Pyridoxal phosphate-dependent transferase, major region, subdomain 2||Pyridoxal phosphate-dependent transferase, major region, subdomain 1||Aminotransferase class-III
PGSC0003DMG400012819	stu-miR5303g,stu-miR5303h,stu-miR5303j	Conserved gene of unknown function
PGSC0003DMG400012846	stu-miR5303j,stu-miR5303g,stu-miR5303h	Tubulin/FtsZ, C-terminal||Tubulin, conserved site||Cell division protein FtsZ, C-terminal||Tubulin/FtsZ, 2-layer sandwich domain||Tubulin/FtsZ, GTPase domain||Cell division protein FtsZ, conserved site||Cell division protein FtsZ
PGSC0003DMG400012987	stu-miR8019-3p,stu-miR5303j,stu-miR5303g	Threonine dehydratase, biosynthetic||Tryptophan synthase beta subunit-like PLP-dependent enzymes superfamily||Serine/threonine dehydratase, pyridoxal-phosphate-binding site||Threonine dehydratase, C-terminal regulatory domain
PGSC0003DMG400013114	stu-miR5303g,stu-miR5303h	P-loop containing nucleoside triphosphate hydrolase||ABC transporter-like
PGSC0003DMG400013135	stu-miR5303h,stu-miR7997a,stu-miR5303g,stu-miR5303j,stu-miR7997c	Glycoside hydrolase, superfamily||Glycoside hydrolase family 3 C-terminal domain||Glycoside hydrolase family 3||Glycoside hydrolase, family 3, N-terminal
PGSC0003DMG400013275	stu-miR5303g,stu-miR7997c,stu-miR5303j,stu-miR5303h,stu-miR7997a	Glycoside hydrolase, family 5||Glycoside hydrolase, catalytic domain||Glycoside hydrolase, superfamily
PGSC0003DMG400013286	stu-miR5303g,stu-miR5303j,stu-miR5303h	Armadillo||Armadillo-like helical||Armadillo-type fold
PGSC0003DMG400013331	stu-miR5303j,stu-miR5303g	Pyridoxal phosphate-dependent decarboxylase||Glutamate decarboxylase||Pyridoxal phosphate-dependent transferase, major region, subdomain 1||Pyridoxal phosphate-dependent transferase, major domain
PGSC0003DMG400013346	stu-miR5303g,stu-miR5303j,stu-miR5303h	DNA-directed RNA polymerase Rpb11, 13-16kDa subunit, conserved site||DNA-directed RNA polymerase, RBP11-like
PGSC0003DMG400013398	stu-miR5303h,stu-miR7997a,stu-miR5303g,stu-miR5303j,stu-miR7997c	Cellulose synthase||Nucleotide-diphospho-sugar transferases
PGSC0003DMG400013399	stu-miR5303j,stu-miR7997c,stu-miR5303g,stu-miR7997a,stu-miR8020,stu-miR5303h	HR-like lesion-inducer
PGSC0003DMG400013420	stu-miR7997c,stu-miR5303j,stu-miR5303g,stu-miR7997a,stu-miR5303h	ABC transporter, transmembrane domain||AAA+ ATPase domain||ABC transporter, conserved site||ABC transporter-like||P-loop containing nucleoside triphosphate hydrolase||ABC transporter, transmembrane domain, type 1
PGSC0003DMG400013434	stu-miR5303j,stu-miR7997c,stu-miR5303g,stu-miR7997a,stu-miR5303h	Plant lipid transfer protein/Par allergen||Bifunctional inhibitor/plant lipid transfer protein/seed storage helical domain
PGSC0003DMG400013439	stu-miR5303h,stu-miR5303g	Peptidase aspartic, active site||Saposin B||Saposin-like type B, 2||Peptidase A1||Saposin-like||Peptidase aspartic||Saposin-like type B, 1
PGSC0003DMG400013462	stu-miR5303h,stu-miR5303j,stu-miR5303g,stu-miR7992-5p	NIF system FeS cluster assembly, NifU, N-terminal
PGSC0003DMG400013468	stu-miR5303g	Serine-threonine/tyrosine-protein kinase catalytic domain||Ankyrin repeat||Protein kinase, catalytic domain||Ankyrin repeat-containing domain||Protein kinase-like domain||Integrin-linked protein kinase
PGSC0003DMG400013720	stu-miR5303h,stu-miR5303g,stu-miR5303j	Mlo-related protein
PGSC0003DMG400013729	stu-miR5303g,stu-miR5303j,stu-miR5303h	Src homology-3 domain||BAR domain||Arfaptin homology (AH) domain/BAR domain
PGSC0003DMG400014394	stu-miR5303j,stu-miR5303g	Ankyrin repeat-containing domain
PGSC0003DMG400014402	stu-miR5303j,stu-miR7997c,stu-miR5303g,stu-miR7997a	PsbQ-like domain||-||Photosystem II PsbQ, oxygen evolving complex
PGSC0003DMG400014414	stu-miR5303h,stu-miR7997a,stu-miR5303g,stu-miR7997c,stu-miR5303j	Calcium-binding EF-hand||EF-hand-like domain||P-loop containing nucleoside triphosphate hydrolase||EPS15 homology (EH)||Dynamin, GTPase domain
PGSC0003DMG400014427	stu-miR5303g	Lipid-binding START
PGSC0003DMG400014539	stu-miR5303h,stu-miR5303j,stu-miR5303g	Proton-dependent oligopeptide transporter family||Major facilitator superfamily domain, general substrate transporter||Major facilitator superfamily domain
PGSC0003DMG400014571	stu-miR5303g,stu-miR5303j,stu-miR5303h	Protein of unknown function DUF639
PGSC0003DMG400014576	stu-miR5303h,stu-miR5303g,stu-miR5303j	Leucine-rich repeat||Protein kinase, ATP binding site||Leucine rich repeats (2 copies)||Protein kinase-like domain||Concanavalin A-like lectin/glucanase, subgroup||Leucine-rich repeat-containing N-terminal, type 2||Protein kinase, catalytic domain
PGSC0003DMG400014586	stu-miR5303g,stu-miR5303j,stu-miR7997a,stu-miR7997c	Conserved gene of unknown function
PGSC0003DMG400014592	stu-miR5303g,stu-miR5303j,stu-miR7997c,stu-miR5303h	Glutamine synthetase, glycine-rich site||Glutamine synthetase, N-terminal conserved site||Glutamine synthetase, catalytic domain||Glutamine synthetase, beta-Grasp||Glutamine synthetase/guanido kinase, catalytic domain
PGSC0003DMG400014598	stu-miR5303g,stu-miR5303j,stu-miR5303h	Ribonuclease III domain||DNA-binding, integrase-type||Double-stranded RNA-binding-like||AP2/ERF domain
PGSC0003DMG400014644	stu-miR5303g,stu-miR5303h	Gene of unknown function
PGSC0003DMG400014661	stu-miR5303g,stu-miR5303h,stu-miR5303j	Conserved gene of unknown function
PGSC0003DMG400014709	stu-miR5303g,stu-miR5303j,stu-miR5303h	IQ motif, EF-hand binding site||P-loop containing nucleoside triphosphate hydrolase||Dil domain||Myosin head, motor domain||Dilute
PGSC0003DMG400014859	stu-miR5303g,stu-miR7997c,stu-miR5303j,stu-miR5303h,stu-miR7997a	Protein Transporter, Pam16
PGSC0003DMG400015420	stu-miR5303j,stu-miR7997c,stu-miR5303g,stu-miR7997a,stu-miR5303h	P-loop containing nucleoside triphosphate hydrolase
PGSC0003DMG400015491	stu-miR5303g,stu-miR5303h	Uncharacterised protein family UPF0261||Pyruvate/Phosphoenolpyruvate kinase||Aldolase-type TIM barrel||TIM-barrel signal transduction protein, predicted
PGSC0003DMG400015728	stu-miR5303j,stu-miR5303g,stu-miR5303h	Glucose/Sorbosone dehydrogenase||Soluble quinoprotein glucose/sorbosone dehydrogenase||Six-bladed beta-propeller, TolB-like
PGSC0003DMG400015860	stu-miR5303g,stu-miR5303j,stu-miR7997c,stu-miR5303h,stu-miR7997a	Molybdenum cofactor sulfurase, C-terminal||Pyruvate kinase-like, insert domain||MOSC, N-terminal beta barrel
PGSC0003DMG400016012	stu-miR5303h,stu-miR7997a,stu-miR5303g,stu-miR5303j,stu-miR7997c	Concanavalin A-like lectin/glucanase, subgroup||Protein kinase-like domain||Protein kinase, ATP binding site||Protein kinase, catalytic domain||Serine/threonine-protein kinase, active site
PGSC0003DMG400016068	stu-miR5303j,stu-miR5303g	Bet v I domain||Major latex protein domain||START-like domain
PGSC0003DMG400016115	stu-miR5303j,stu-miR5303g,stu-miR7992-5p,stu-miR5303h	NAD(P)-binding domain||Alcohol dehydrogenase, C-terminal||Alcohol dehydrogenase GroES-like||Alcohol dehydrogenase, zinc-type, conserved site||GroES-like||Alcohol dehydrogenase superfamily, zinc-type
PGSC0003DMG400016181	stu-miR5303h,stu-miR5303g,stu-miR5303j	HAD-superfamily hydrolase, subfamily IIA||2-phosphoglycolate phosphatase, eukaryotic||Nitrophenylphosphatase-like domain||HAD-like domain
PGSC0003DMG400016232	stu-miR5303g,stu-miR5303h,stu-miR5303j,stu-miR7997a,stu-miR7997c	Gene of unknown function
PGSC0003DMG400016242	stu-miR5303j,stu-miR5303g,stu-miR5303h	Acetolactate synthase, small subunit||ACT domain||Acetolactate synthase, small subunit, C-terminal
PGSC0003DMG400016337	stu-miR5303g,stu-miR7997c,stu-miR5303j,stu-miR5303h,stu-miR7997a	Alpha-isopropylmalate/homocitrate synthase, conserved site||2-isopropylmalate synthase LeuA, allosteric (dimerisation) domain||Aldolase-type TIM barrel||Pyruvate carboxyltransferase||2-isopropylmalate synthase, bacterial-type
PGSC0003DMG400016367	stu-miR5303j,stu-miR5303g,stu-miR5303h	Ribosomal protein, zinc-binding domain||Ribosomal protein S27e, zinc-binding domain||Ribosomal protein S27e
PGSC0003DMG400016402	stu-miR7997a,stu-miR5303h,stu-miR7997c,stu-miR5303j,stu-miR5303g	Cytochrome P450||Cytochrome P450, E-class, group IV||Cytochrome P450, conserved site
PGSC0003DMG400016411	stu-miR5303g,stu-miR8045	Isochorismatase-like
PGSC0003DMG400016422	stu-miR5303g,stu-miR5303h,stu-miR5303j	Conserved gene of unknown function
PGSC0003DMG400016578	stu-miR5303h,stu-miR5303j,stu-miR5303g	F-box domain, cyclin-like||Kelch repeat type 1||Galactose oxidase, beta-propeller
PGSC0003DMG400016600	stu-miR6027,stu-miR5303h,stu-miR5303g,stu-miR5303j	P-loop containing nucleoside triphosphate hydrolase||NB-ARC
PGSC0003DMG400016605	stu-miR5303h,stu-miR7997a,stu-miR5303g,stu-miR5303j,stu-miR7997c	NTP pyrophosphohydrolase MazG, putative catalytic core||EAR||NTP Pyrophosphohydrolase MazG-related, RS21-C6
PGSC0003DMG400016620	stu-miR7997a,stu-miR7997c,stu-miR5303g	NADP-dependent oxidoreductase domain||Aldo/keto reductase||Cytochrome P450
PGSC0003DMG400017167	stu-miR8020,stu-miR7997a,stu-miR5303h,stu-miR7997c,stu-miR5303j,stu-miR8041a-5p,stu-miR5303g	Protein kinase-like domain||Protein kinase, catalytic domain||Serine-threonine/tyrosine-protein kinase catalytic domain||Tyrosine-protein kinase, active site
PGSC0003DMG400017562	stu-miR5303g,stu-miR5303j	TMP21-related||GOLD
PGSC0003DMG400017577	stu-miR5303j,stu-miR5303g,stu-miR5303h	Basic-leucine zipper domain
PGSC0003DMG400017639	stu-miR5303g,stu-miR5303j,stu-miR5303h	RNA recognition motif domain||Nucleotide-binding, alpha-beta plait
PGSC0003DMG400017779	stu-miR5303h,stu-miR5303g,stu-miR5303j	Serine-threonine/tyrosine-protein kinase catalytic domain||Adenovirus E3 region protein CR2||Protein kinase-like domain||Protein kinase, ATP binding site||Protein kinase, catalytic domain||Serine/threonine-protein kinase, active site
PGSC0003DMG400018148	stu-miR5303g,stu-miR5303j,stu-miR5303h	Pantothenate kinase, acetyl-CoA regulated, two-domain type||Domain of unknown function DUF89||Type II pantothenate kinase
PGSC0003DMG400018565	stu-miR5303g	NAD(P)-binding domain||Alcohol dehydrogenase, C-terminal||Alcohol dehydrogenase GroES-like||Alcohol dehydrogenase superfamily, zinc-type||GroES-like
PGSC0003DMG400018611	stu-miR7997a,stu-miR5303g	Glycosyl transferase, family 17
PGSC0003DMG400018675	stu-miR5303h,stu-miR5303j,stu-miR5303g	AMP-binding, conserved site||AMP-dependent synthetase/ligase||Domain of unknown function DUF4009
PGSC0003DMG400018678	stu-miR5303h,stu-miR5303g,stu-miR5303j	Auxin efflux carrier
PGSC0003DMG400018680	stu-miR5303g,stu-miR5303j,stu-miR5303h	Mitochondrial substrate/solute carrier||Mitochondrial carrier domain
PGSC0003DMG400018689	stu-miR5303h,stu-miR7997a,stu-miR7992-3p,stu-miR5303g,stu-miR5303j,stu-miR7997c	Cation/H+ exchanger
PGSC0003DMG400019135	stu-miR7997a,stu-miR5303g	UVR domain
PGSC0003DMG400019196	stu-miR5303g	Short-chain dehydrogenase/reductase SDR||Glucose/ribitol dehydrogenase||Short-chain dehydrogenase/reductase, conserved site||NAD(P)-binding domain
PGSC0003DMG400019376	stu-miR5303g,stu-miR5303h,stu-miR5303j	Gene of unknown function
PGSC0003DMG400019619	stu-miR5303j,stu-miR7997c,stu-miR5303g,stu-miR7997a,stu-miR5303h	Domain of unknown function DUF1279
PGSC0003DMG400019706	stu-miR5303g,stu-miR5303j,stu-miR5303h	DNA-binding WRKY
PGSC0003DMG400019823	stu-miR7997a,stu-miR5303h,stu-miR7997c,stu-miR5303j,stu-miR5303g	NDF1
PGSC0003DMG400020066	stu-miR7997a,stu-miR5303g,stu-miR5303j,stu-miR7997c	Transcription factor MYC/MYB N-terminal||Helix-loop-helix domain
PGSC0003DMG400020074	stu-miR5303g,stu-miR5303j	Domain of unknown function DUF640
PGSC0003DMG400020078	stu-miR5303h,stu-miR5303g,stu-miR5303j	Gnk2-homologous domain
PGSC0003DMG400020143	stu-miR5303g,stu-miR5303h,stu-miR5303j	Gene of unknown function
PGSC0003DMG400020321	stu-miR5303j,stu-miR5303g,stu-miR5303h	Major facilitator superfamily domain||Major facilitator superfamily||Major facilitator superfamily domain, general substrate transporter
PGSC0003DMG400020325	stu-miR5303g,stu-miR5303j,stu-miR5303h	ClpP/crotonase-like domain||Acetyl-coenzyme A carboxyltransferase, C-terminal||Acetyl-CoA carboxylase, alpha subunit
PGSC0003DMG400020431	stu-miR5303g,stu-miR5303j,stu-miR5303h,stu-miR8006-5p	PMR5 N-terminal domain||PC-Esterase
PGSC0003DMG400020493	stu-miR5303h,stu-miR5303g	Calcium-binding EF-hand||Calcineurin B protein||EF-hand-like domain||EF-Hand 1, calcium-binding site
PGSC0003DMG400020619	stu-miR5303g	HAD-superfamily hydrolase, subfamily IIB||Trehalose-phosphatase||HAD-like domain
PGSC0003DMG400020762	stu-miR5303j,stu-miR5303g,stu-miR8020,stu-miR5303h	Alpha/Beta hydrolase fold||Alpha/beta hydrolase fold-5
PGSC0003DMG400020990	stu-miR5303g,stu-miR5303h,stu-miR5303j,stu-miR7997c	Conserved gene of unknown function
PGSC0003DMG400021028	stu-miR5303g,stu-miR5303h,stu-miR5303j	Conserved gene of unknown function
PGSC0003DMG400021204	stu-miR5303h,stu-miR5303j,stu-miR5303g	Lateral organ boundaries, LOB
PGSC0003DMG400021286	stu-miR5303g,stu-miR5303j,stu-miR7997c,stu-miR5303h,stu-miR7997a	Alpha/Beta hydrolase fold||Lipase, class 3
PGSC0003DMG400021287	stu-miR5303h,stu-miR5303j,stu-miR5303g	Chlorophyll a/b binding protein domain||Chlorophyll A-B binding protein, plant||Chlorophyll A-B binding protein
PGSC0003DMG400021313	stu-miR5303g,stu-miR5303j	Gene of unknown function
PGSC0003DMG400021336	stu-miR5303j,stu-miR5303g	START-like domain
PGSC0003DMG400021345	stu-miR5303g,stu-miR5303h,stu-miR7997a,stu-miR7997c	Conserved gene of unknown function
PGSC0003DMG400021365	stu-miR5303h,stu-miR5303j,stu-miR5303g	CCAAT-binding transcription factor, subunit B
PGSC0003DMG400021370	stu-miR5303g,stu-miR5303j,stu-miR7997c	Gene of unknown function
PGSC0003DMG400021382	stu-miR5303j,stu-miR7997c,stu-miR5303g,stu-miR7997a,stu-miR5303h	Catalase core domain||Acyl carrier protein-like||Catalase-like domain||Catalase, mono-functional, haem-containing||AMP-dependent synthetase/ligase||Trimeric LpxA-like||AMP-binding, conserved site||Phosphopantetheine attachment site
PGSC0003DMG400021606	stu-miR5303h,stu-miR5303g,stu-miR5303j	Peptidase A1||Peptidase aspartic
PGSC0003DMG400021670	stu-miR5303g,stu-miR8039,stu-miR7997c,stu-miR5303j,stu-miR7997a	EF-Hand 1, calcium-binding site||-||Calcium-binding EF-hand||EF-hand-like domain||FAD-dependent pyridine nucleotide-disulphide oxidoreductase||Pyridine nucleotide-disulphide oxidoreductase, NAD-binding domain||Pyridine nucleotide-disulphide oxidoreductase, FAD/NAD(P)-binding domain
PGSC0003DMG400021674	stu-miR5303h,stu-miR5303j,stu-miR5303g	SCAMP
PGSC0003DMG400021675	stu-miR5303g,stu-miR5303h,stu-miR5303j	Conserved gene of unknown function
PGSC0003DMG400021680	stu-miR5303h,stu-miR5303g	Engulfment/cell motility, ELMO
PGSC0003DMG400021831	stu-miR5303j,stu-miR5303g,stu-miR5303h	NAD(P)-binding domain||Myo-inositol-1-phosphate synthase||Myo-inositol-1-phosphate synthase, GAPDH-like
PGSC0003DMG400022025	stu-miR5303j,stu-miR5303g,stu-miR5303h	Pyridine nucleotide-disulphide oxidoreductase, class-II||Flavin monooxygenase-like||FAD-dependent pyridine nucleotide-disulphide oxidoreductase
PGSC0003DMG400022094	stu-miR5303j,stu-miR5303g	START-like domain||Bet v I domain
PGSC0003DMG400022168	stu-miR5303h,stu-miR7997a,stu-miR5303g,stu-miR5303j	GOLD||TMP21-related
PGSC0003DMG400022276	stu-miR5303h,stu-miR5303g,stu-miR5303j	Inner centromere protein, ARK-binding domain
PGSC0003DMG400022547	stu-miR7992-3p,stu-miR5303g,stu-miR5303j,stu-miR5303h	ATPase, AAA-type, core||P-loop containing nucleoside triphosphate hydrolase||AAA-type ATPase, N-terminal domain
PGSC0003DMG400022572	stu-miR5303g,stu-miR5303j,stu-miR5303h	AAA+ ATPase domain||AAA-type ATPase, N-terminal domain||P-loop containing nucleoside triphosphate hydrolase||ATPase, AAA-type, core||ATPase, AAA-type, conserved site
PGSC0003DMG400022574	stu-miR5303j,stu-miR5303g,stu-miR7997a,stu-miR5303h	ATPase, AAA-type, conserved site||ATPase, AAA-type, core||P-loop containing nucleoside triphosphate hydrolase||AAA-type ATPase, N-terminal domain||AAA+ ATPase domain
PGSC0003DMG400022611	stu-miR7997c,stu-miR5303j,stu-miR5303g,stu-miR7997a,stu-miR5303h	Alpha/Beta hydrolase fold||Peptidase S10, serine carboxypeptidase, active site||Peptidase S10, serine carboxypeptidase
PGSC0003DMG400022715	stu-miR5303g,stu-miR5303j	Alkaline-phosphatase-like, core domain||Phosphoesterase
PGSC0003DMG400022742	stu-miR5303j,stu-miR5303g,stu-miR5303h	Aminotransferase class-III||Pyridoxal phosphate-dependent transferase, major region, subdomain 1||Pyridoxal phosphate-dependent transferase, major region, subdomain 2||Transaminase, Acetylornithine/Succinylornithine family||Pyridoxal phosphate-dependent transferase, major domain
PGSC0003DMG400022767	stu-miR5303j,stu-miR7997c,stu-miR5303g,stu-miR7997a,stu-miR5303h	Nonaspanin (TM9SF)
PGSC0003DMG400022770	stu-miR5303g,stu-miR5303j,stu-miR7997c,stu-miR5303h,stu-miR7997a	Dolichol-phosphate mannosyltransferase subunit 3
PGSC0003DMG400022783	stu-miR5303g,stu-miR7997c,stu-miR5303j,stu-miR7997a	CRAL/TRIO, N-terminal domain||CRAL-TRIO domain
PGSC0003DMG400022791	stu-miR5303h,stu-miR7997a,stu-miR5303g,stu-miR5303j,stu-miR7997c	Concanavalin A-like lectin/glucanases superfamily||Glycoside hydrolase, family 16||Concanavalin A-like lectin/glucanase, subgroup||Xyloglucan endo-transglycosylase, C-terminal||Xyloglucan endotransglucosylase/hydrolase
PGSC0003DMG400022810	stu-miR5303h,stu-miR5303j,stu-miR5303g	Mitochondrial substrate/solute carrier||Mitochondrial carrier domain
PGSC0003DMG400023092	stu-miR5303g,stu-miR5303j	C2 calcium-dependent membrane targeting||Tensin phosphatase, C2 domain||Protein-tyrosine phosphatase, active site||Protein-tyrosine phosphatase-like||Dual specificity phosphatase, catalytic domain||Tensin phosphatase, lipid phosphatase domain
PGSC0003DMG400023329	stu-miR8045,stu-miR7997c,stu-miR5303j,stu-miR5303g,stu-miR7997a,stu-miR5303h	Leucine-rich repeat-containing N-terminal, type 2||Serine/threonine-protein kinase, active site||Protein kinase, catalytic domain||Protein kinase, ATP binding site||Protein kinase-like domain||Concanavalin A-like lectin/glucanase, subgroup||Leucine-rich repeat
PGSC0003DMG400023338	stu-miR5303g,stu-miR5303j,stu-miR5303h	Aldolase-type TIM barrel||Ribulose-phosphate binding barrel||Histidine biosynthesis||Phosphoribosylformimino-5-aminoimidazole carboxamide ribotide isomerase, eukaryotic
PGSC0003DMG400023359	stu-miR5303j,stu-miR5303g	NUDIX hydrolase domain||Isopentenyl-diphosphate delta-isomerase, type 1||NUDIX hydrolase domain-like
PGSC0003DMG400023360	stu-miR5303h,stu-miR7997a,stu-miR5303g,stu-miR5303j,stu-miR7997c	DNA-binding WRKY
PGSC0003DMG400023390	stu-miR5303g,stu-miR5303j	Alpha/Beta hydrolase fold
PGSC0003DMG400023424	stu-miR5303h,stu-miR5303g,stu-miR5303j	Ribosomal protein 60S||Ribosomal protein L10/acidic P0
PGSC0003DMG400023427	stu-miR5303h,stu-miR5303g,stu-miR5303j	DNA/RNA-binding protein Kin17, conserved domain||Zinc finger, C2H2-like
PGSC0003DMG400023447	stu-miR5303h,stu-miR5303j,stu-miR5303g	No apical meristem (NAM) protein
PGSC0003DMG400023450	stu-miR5303j,stu-miR5303g,stu-miR5303h	RNA recognition motif 2
PGSC0003DMG400023463	stu-miR8019-3p,stu-miR5303h,stu-miR5303j,stu-miR5303g	Patatin/Phospholipase A2-related||Acyl transferase/acyl hydrolase/lysophospholipase
PGSC0003DMG400023467	stu-miR5303h,stu-miR5303g	Homeodomain-like||Myb domain, plants||MYB-CC type transcription factor, LHEQLE-containing domain||SANT/Myb domain||Myb domain
PGSC0003DMG400023482	stu-miR7997a,stu-miR5303h,stu-miR5303j,stu-miR5303g	K Homology domain||K Homology domain, type 1
PGSC0003DMG400023495	stu-miR5303h,stu-miR5303j,stu-miR5303g	Homeodomain-like||Myb domain, plants||Myb domain||SANT domain||SANT/Myb domain
PGSC0003DMG400023511	stu-miR5303h,stu-miR5303g,stu-miR5303j	Exo70 exocyst complex subunit||Cullin repeat-like-containing domain
PGSC0003DMG400023532	stu-miR5303g,stu-miR5303h,stu-miR5303j,stu-miR7997a,stu-miR7997c	Conserved gene of unknown function
PGSC0003DMG400023610	stu-miR5303h,stu-miR5303g,stu-miR5303j	Serine/threonine-protein kinase, active site||Protein kinase, catalytic domain||Protein kinase-like domain||Serine-threonine/tyrosine-protein kinase catalytic domain||Serine/threonine-protein kinase HT1, plant
PGSC0003DMG400023668	stu-miR5303h,stu-miR5303g,stu-miR5303j	PC-Esterase||PMR5 N-terminal domain
PGSC0003DMG400023669	stu-miR5303g,stu-miR5303j	WRC
PGSC0003DMG400023722	stu-miR5303h,stu-miR5303g	Pentatricopeptide repeat
PGSC0003DMG400023732	stu-miR5303h,stu-miR5303g,stu-miR5303j	UDP-glucuronosyl/UDP-glucosyltransferase
PGSC0003DMG400023918	stu-miR5303g,stu-miR5303j,stu-miR5303h	P-loop containing nucleoside triphosphate hydrolase||AAA+ ATPase domain||ABC transporter, conserved site||ABC transporter-like||ABC-2 type transporter
PGSC0003DMG400024046	stu-miR5303j,stu-miR5303g,stu-miR5303h	Mitochondrial inner membrane translocase subunit Tim17/Tim22/Tim23/peroxisomal protein PMP24
PGSC0003DMG400024070	stu-miR5303g,stu-miR5303h,stu-miR7997a,stu-miR7997c	Conserved gene of unknown function
PGSC0003DMG400024113	stu-miR5303g,stu-miR5303h,stu-miR5303j,stu-miR7997a,stu-miR7997c	Gene of unknown function
PGSC0003DMG400024139	stu-miR5303h,stu-miR7981-3p,stu-miR5303g,stu-miR5303j	Transferase||Chloramphenicol acetyltransferase-like domain
PGSC0003DMG400024220	stu-miR5303h,stu-miR7997a,stu-miR5303g,stu-miR5303j,stu-miR7997c	Pyruvate/Phosphoenolpyruvate kinase||Pyruvate kinase||Pyruvate kinase, active site||Pyruvate kinase, beta-barrel insert domain||Pyruvate kinase-like, insert domain||Pyruvate kinase, alpha/beta||Pyruvate kinase, C-terminal||Pyruvate kinase, barrel
PGSC0003DMG400024635	stu-miR5303g,stu-miR7997a,stu-miR7997c	Conserved gene of unknown function
PGSC0003DMG400025013	stu-miR5303h,stu-miR5303g,stu-miR5303j	KOW||Translation protein SH3-like, subgroup||Translation protein SH3-like||Ribosomal protein L24
PGSC0003DMG400025020	stu-miR5303j,stu-miR5303g,stu-miR5303h	Helix-loop-helix domain
PGSC0003DMG400025040	stu-miR7997a,stu-miR5303h,stu-miR7997c,stu-miR5303j,stu-miR5303g	Glycosyl transferase, family 14
PGSC0003DMG400025068	stu-miR5303g,stu-miR7997c,stu-miR5303j	Chlorophyll a/b binding protein domain
PGSC0003DMG400025127	stu-miR5303j,stu-miR6023,stu-miR5303g,stu-miR7997a,stu-miR5303h	Zinc finger, DNL-type||SPX, N-terminal||EXS, C-terminal
PGSC0003DMG400025200	stu-miR5303g,stu-miR5303j	Gene of unknown function
PGSC0003DMG400025297	stu-miR5303g,stu-miR5303j	Spt4/RpoE2 zinc finger||RNA polymerase subunit RPABC4/transcription elongation factor Spt4||Transcription initiation Spt4-like||Transcription initiation Spt4
PGSC0003DMG400025478	stu-miR5303g	Peroxidase, active site||Plant peroxidase||Haem peroxidase||Haem peroxidase, plant/fungal/bacterial||Peroxidases heam-ligand binding site
PGSC0003DMG400026079	stu-miR5303g,stu-miR5303j,stu-miR5303h	No apical meristem (NAM) protein
PGSC0003DMG400026299	stu-miR7997a,stu-miR5303h,stu-miR5303j,stu-miR7997c,stu-miR5303g,stu-miR7992-5p,stu-miR7992-3p	YbaB-like DNA-binding protein
PGSC0003DMG400026308	stu-miR5303g,stu-miR5303j,stu-miR7997c,stu-miR5303h,stu-miR7997a	3-Oxoacyl-[acyl-carrier-protein (ACP)] synthase III C-terminal||Thiolase-like, subgroup||Thiolase-like||Beta-ketoacyl-acyl carrier protein synthase III (FabH)||3-Oxoacyl-[acyl-carrier-protein (ACP)] synthase III
PGSC0003DMG400026312	stu-miR5303h,stu-miR5303g,stu-miR5303j	Periplasmic binding protein-like I||Extracellular solute-binding protein, family 3||Extracellular ligand-binding receptor||Ionotropic glutamate receptor, plant||Ionotropic glutamate receptor
PGSC0003DMG400026333	stu-miR5303h,stu-miR5303g,stu-miR5303j	RmlC-like cupin domain||Cupin 1||Germin||RmlC-like jelly roll fold
PGSC0003DMG400026342	stu-miR7997a,stu-miR5303h,stu-miR5303j,stu-miR7997c,stu-miR5303g	Ubiquinol-cytochrome C reductase, UQCRX/QCR9-like
PGSC0003DMG400026470	stu-miR7997a,stu-miR7997c,stu-miR5303j,stu-miR5303g	PfkB||Ribokinase||Ribokinase-like||Carbohydrate/puine kinase, PfkB, conserved site
PGSC0003DMG400026538	stu-miR5303g,stu-miR5303h,stu-miR5303j	Conserved gene of unknown function
PGSC0003DMG400026540	stu-miR8039,stu-miR5303g,stu-miR5303j,stu-miR8045	Stress responsive alpha-beta barrel||Dimeric alpha-beta barrel
PGSC0003DMG400026552	stu-miR5303h,stu-miR7997a,stu-miR5303g,stu-miR7997c,stu-miR5303j	NLI interacting factor||HAD-like domain
PGSC0003DMG400026601	stu-miR5303g,stu-miR5303j,stu-miR5303h	Alpha-ketoglutarate-dependent dioxygenase AlkB-like
PGSC0003DMG400027151	stu-miR5303h,stu-miR5303g,stu-miR5303j,stu-miR7997c	Transcription factor, SBP-box||Ankyrin repeat-containing domain
PGSC0003DMG400027188	stu-miR5303j,stu-miR8045,stu-miR5303g,stu-miR5303h	Amino acid transporter, transmembrane
PGSC0003DMG400027240	stu-miR5303j,stu-miR5303g,stu-miR7997a,stu-miR5303h	Glycoside hydrolase family 3||Glycoside hydrolase, family 3, N-terminal||Glycoside hydrolase family 3 C-terminal domain||Glycoside hydrolase, superfamily
PGSC0003DMG400027276	stu-miR5303h,stu-miR7997a,stu-miR5303g,stu-miR7992-3p,stu-miR5303j,stu-miR7997c	Magnesium chelatase, subunit H, N-terminal||CobN/magnesium chelatase||Magnesium-chelatase, subunit H
PGSC0003DMG400027289	stu-miR5303j,stu-miR5303g,stu-miR5303h	UDP-glucuronosyl/UDP-glucosyltransferase
PGSC0003DMG400027448	stu-miR5303g,stu-miR5303h,stu-miR5303j,stu-miR7997a,stu-miR7997c	Conserved gene of unknown function
PGSC0003DMG400027747	stu-miR5303g,stu-miR5303h	Protein of unknown function DUF4516
PGSC0003DMG400028172	stu-miR5303h,stu-miR5303g	SANT/Myb domain||Myb-like domain
PGSC0003DMG400028196	stu-miR5303g,stu-miR5303h,stu-miR7997a,stu-miR7997c	RING zinc finger protein
PGSC0003DMG400028212	stu-miR5303h,stu-miR5303j,stu-miR5303g	Protein kinase, catalytic domain||Protein kinase-like domain||Concanavalin A-like lectin/glucanase, subgroup||Leucine-rich repeat||Serine-threonine/tyrosine-protein kinase catalytic domain
PGSC0003DMG400028228	stu-miR5303h,stu-miR7997a,stu-miR5303g,stu-miR5303j,stu-miR7997c	TPX2, C-terminal domain
PGSC0003DMG400028231	stu-miR7997a,stu-miR5303h,stu-miR7997c,stu-miR5303g	START-like domain
PGSC0003DMG400028259	stu-miR5303h,stu-miR7997a,stu-miR5303g,stu-miR5303j,stu-miR7997c	Glutamine-Leucine-Glutamine, QLQ||WRC
PGSC0003DMG400028276	stu-miR5303j,stu-miR5303g,stu-miR8039,stu-miR5303h	Glutamine synthetase, catalytic domain||Glutamine synthetase/guanido kinase, catalytic domain
PGSC0003DMG400028280	stu-miR5303g,stu-miR5303h	Ankyrin repeat||Ankyrin repeat-containing domain
PGSC0003DMG400028316	stu-miR5303h,stu-miR7997a,stu-miR5303g,stu-miR5303j,stu-miR7997c	Magnesium transporter MRS2/LPE10||Mg2+ transporter protein, CorA-like/Zinc transport protein ZntB
PGSC0003DMG400028326	stu-miR5303h,stu-miR7997a,stu-miR5303g,stu-miR5303j,stu-miR7997c	Ankyrin repeat-containing domain||Ankyrin repeat
PGSC0003DMG400028358	stu-miR5303h,stu-miR5303g,stu-miR5303j	Transcription factor, K-box||Transcription factor, MADS-box
PGSC0003DMG400028499	stu-miR5303h,stu-miR5303g	Domain of unknown function DUF862, eukaryotic
PGSC0003DMG400028815	stu-miR7997a,stu-miR5303h,stu-miR7997c,stu-miR5303j,stu-miR5303g	Reticulon
PGSC0003DMG400028823	stu-miR5303h,stu-miR5303j,stu-miR5303g	Sterile alpha motif, type 2||Sterile alpha motif domain||Sterile alpha motif/pointed domain
PGSC0003DMG400028958	stu-miR5303j,stu-miR5303g,stu-miR5303h	Multicopper oxidase, type 3||Cupredoxin||Multicopper oxidase, type 1||Multicopper oxidase, type 2
PGSC0003DMG400029089	stu-miR7997a,stu-miR5303h,stu-miR5303j,stu-miR7997c,stu-miR5303g	Domain of unknown function DUF250
PGSC0003DMG400029298	stu-miR5303h,stu-miR7997a,stu-miR5303g,stu-miR7997c,stu-miR5303j	UspA||Protein kinase, catalytic domain||Serine/threonine-protein kinase, active site||Rossmann-like alpha/beta/alpha sandwich fold||Protein kinase-like domain||Concanavalin A-like lectin/glucanase, subgroup
PGSC0003DMG400029324	stu-miR5303g,stu-miR5303h,stu-miR5303j	Conserved gene of unknown function
PGSC0003DMG400029368	stu-miR5303g,stu-miR5303j	Glycosyl transferase, family 31
PGSC0003DMG400029400	stu-miR5303g,stu-miR5303j	Proteinase inhibitor I29, cathepsin propeptide||Peptidase C1A, papain C-terminal||Peptidase C1A, papain||Cysteine peptidase, asparagine active site||Cysteine peptidase, histidine active site||Cysteine peptidase, cysteine active site
PGSC0003DMG400029418	stu-miR7997a,stu-miR5303h,stu-miR5303j,stu-miR7997c,stu-miR5303g	Major facilitator superfamily||Major facilitator superfamily domain||Tetracycline resistance protein, TetA/multidrug resistance protein MdtG||Major facilitator superfamily domain, general substrate transporter
PGSC0003DMG400029542	stu-miR5303g,stu-miR5303j,stu-miR7997c,stu-miR5303h,stu-miR7997a	Signal transduction histidine kinase, homodimeric||Signal transduction histidine kinase, core||CheY-like superfamily||Signal transduction response regulator, receiver domain||Signal transduction histidine kinase-related protein, C-terminal||Signal transduction histidine kinase, subgroup 1, dimerisation/phosphoacceptor domain||ATPase-like, ATP-binding domain
PGSC0003DMG400029834	stu-miR5303g,stu-miR7997c,stu-miR5303j,stu-miR5303h	BTB/POZ fold||BTB/POZ||Ankyrin repeat||Domain of unknown function DUF3420||Ankyrin repeat-containing domain||BTB/POZ-like
PGSC0003DMG400029844	stu-miR5303g,stu-miR5303j,stu-miR5303h	Domain of unknown function DUF250
PGSC0003DMG400029848	stu-miR7997a,stu-miR5303h,stu-miR5303j,stu-miR7997c,stu-miR5303g	Ataxin-2, C-terminal
PGSC0003DMG400029873	stu-miR7997c,stu-miR5303j,stu-miR5303g,stu-miR7997a,stu-miR5303h	-||Peptidase cysteine/serine, trypsin-like||Peptidase S1C, HrtA/DegP2/Q/S
PGSC0003DMG400029944	stu-miR5303h,stu-miR5303g,stu-miR5303j	Histone deacetylase superfamily||Histone deacetylase domain
PGSC0003DMG400030134	stu-miR5303g,stu-miR7997c,stu-miR5303j,stu-miR5303h,stu-miR7997a	Mlo-related protein
PGSC0003DMG400030327	stu-miR5303h,stu-miR5303j,stu-miR5303g	Armadillo-like helical||Pumilio RNA-binding repeat||Nucleic acid binding NABP||Armadillo-type fold
PGSC0003DMG400030454	stu-miR5303h,stu-miR5303j,stu-miR5303g	UDP-glucuronosyl/UDP-glucosyltransferase
PGSC0003DMG400030510	stu-miR5303g,stu-miR5303h,stu-miR5303j	Conserved gene of unknown function
PGSC0003DMG400030530	stu-miR5303h,stu-miR5303j,stu-miR5303g	Peptidase C26||Class I glutamine amidotransferase-like
PGSC0003DMG400030535	stu-miR5303g,stu-miR7997c,stu-miR5303j,stu-miR5303h,stu-miR7997a	Protein kinase, catalytic domain||Serine/threonine-protein kinase, active site||Protein kinase, ATP binding site||Protein kinase-like domain
PGSC0003DMG400030575	stu-miR5303h,stu-miR7997a,stu-miR5303g,stu-miR5303j,stu-miR7997c	Protein of unknown function DUF789
PGSC0003DMG400030714	stu-miR5303h,stu-miR5303g,stu-miR5303j	Zinc finger, C3HC4 RING-type||Zinc finger, RING/FYVE/PHD-type||Zinc finger, RING-type
PGSC0003DMG400030890	stu-miR5303h,stu-miR8020,stu-miR7997a,stu-miR5303g,stu-miR5303j,stu-miR7997c	Aldolase-type TIM barrel||NADH:flavin oxidoreductase/NADH oxidase, N-terminal
PGSC0003DMG400031250	stu-miR8020,stu-miR5303g,stu-miR5303j	Hydroxymethylglutaryl-CoA lyase, active site||Hydroxymethylglutaryl-CoA lyase||Pyruvate carboxyltransferase||Aldolase-type TIM barrel
PGSC0003DMG400031270	stu-miR5303g,stu-miR5303j,stu-miR7997c,stu-miR5303h,stu-miR7997a	CAAX amino terminal protease
PGSC0003DMG400031299	stu-miR7997a,stu-miR8007a-3p,stu-miR5303j,stu-miR7997c,stu-miR5303g	Homeodomain-like||Myb domain, plants||MYB-CC type transcription factor, LHEQLE-containing domain||SANT/Myb domain||Myb domain
PGSC0003DMG400031522	stu-miR5303j,stu-miR7997c,stu-miR5303g,stu-miR7997a,stu-miR5303h	Tetratricopeptide-like helical||Tetratricopeptide repeat||Tetratricopeptide repeat-containing domain||Peptidyl-prolyl cis-trans isomerase, FKBP-type||Elongated TPR repeat-containing domain||Peptidyl-prolyl cis-trans isomerase, FKBP-type, domain
PGSC0003DMG400032107	stu-miR5303g	PEP-utilising enzyme, conserved site||ATP-grasp fold, subdomain 2||PEP-utilising enzyme, mobile domain||Pyruvate phosphate dikinase, PEP/pyruvate-binding||Pyruvate, phosphate dikinase||Pyruvate/Phosphoenolpyruvate kinase||PEP-utilising enzyme, C-terminal||PEP-utilising enzyme, active site||ATP-grasp fold, subdomain 1
PGSC0003DMG400032136	stu-miR5303h,stu-miR7997a,stu-miR5303g,stu-miR7997c,stu-miR5303j	Lipase/lipooxygenase, PLAT/LH2||Lipoxygenase, LH2
PGSC0003DMG400032147	stu-miR5303g,stu-miR5303j,stu-miR7997c,stu-miR7997a	Haem peroxidase, plant/fungal/bacterial||Peroxidases heam-ligand binding site||Plant peroxidase||Haem peroxidase||Peroxidase, active site
PGSC0003DMG400032149	stu-miR5303j,stu-miR5303g	Plastid lipid-associated protein/fibrillin conserved domain
PGSC0003DMG400032151	stu-miR5303j,stu-miR5303g,stu-miR5303h	Zinc finger, RING/FYVE/PHD-type||Armadillo-type fold||U box domain
PGSC0003DMG400032154	stu-miR5303h,stu-miR5303g,stu-miR5303j	Alcohol dehydrogenase superfamily, zinc-type||GroES-like||Alcohol dehydrogenase, zinc-type, conserved site||Alcohol dehydrogenase GroES-like||NAD(P)-binding domain||Alcohol dehydrogenase, C-terminal
PGSC0003DMG400032157	stu-miR5303j,stu-miR5303g	Oxoglutarate/iron-dependent dioxygenase||Isopenicillin N synthase-like
PGSC0003DMG400032189	stu-miR5303h,stu-miR5303g,stu-miR5303j	Cation efflux protein||Cation efflux protein cytoplasmic domain||Cation efflux protein transmembrane domain
PGSC0003DMG400032206	stu-miR5303h,stu-miR5303j,stu-miR5303g	Tetratricopeptide-like helical||Pentatricopeptide repeat
PGSC0003DMG400033879	stu-miR5303j,stu-miR7997c,stu-miR8007a-5p,stu-miR5303g,stu-miR7997a,stu-miR8007a-3p	GH3 auxin-responsive promoter
PGSC0003DMG400033909	stu-miR5303g,stu-miR5303j	TB2/DP1/HVA22-related protein
PGSC0003DMG400037244	stu-miR5303g,stu-miR5303h,stu-miR5303j	Conserved gene of unknown function
PGSC0003DMG400037908	stu-miR5303g,stu-miR5303h,stu-miR5303j	Gene of unknown function
PGSC0003DMG400038188	stu-miR5303j,stu-miR5303g,stu-miR5303h	Saccharopine dehydrogenase / Homospermidine synthase||NAD(P)-binding domain
PGSC0003DMG400041941	stu-miR5303g,stu-miR5303j,stu-miR7997a,stu-miR7997c,stu-miR8001b-3p,stu-miR8007a-3p,stu-miR8007a-5p	Gene of unknown function
PGSC0003DMG400042091	stu-miR5303g,stu-miR5303h,stu-miR5303j,stu-miR7997a,stu-miR7997c	Gene of unknown function
PGSC0003DMG400043102	stu-miR5303g	BTB/POZ fold||NPH3 domain
PGSC0003DMG400043827	stu-miR5303h,stu-miR7997a,stu-miR5303g,stu-miR5303j,stu-miR7997c	Dolichol phosphate-mannose biosynthesis regulatory
PGSC0003DMG400043962	stu-miR5303j,stu-miR5303g,stu-miR5303h	Pectin lyase fold/virulence factor||Pectinesterase, catalytic||Pectin lyase fold
PGSC0003DMG400044859	stu-miR5303j,stu-miR5303g,stu-miR5303h	Glycoside hydrolase, family 3, N-terminal||Glycoside hydrolase family 3||Glycoside hydrolase, superfamily||Glycoside hydrolase family 3 C-terminal domain
PGSC0003DMG401001548	stu-miR5303g,stu-miR5303j,stu-miR7997c,stu-miR5303h,stu-miR7997a	Alpha/Beta hydrolase fold||Lipase, class 3
PGSC0003DMG401002053	stu-miR5303g	Galactose-binding domain-like||Carbohydrate-binding-like fold||Rhamnogalacturonan lyase, domain II||Carboxypeptidase, regulatory domain||Glycoside hydrolase-type carbohydrate-binding||Rhamnogalacturonan lyase, domain III||Rhamnogalacturonate lyase
PGSC0003DMG401008870	stu-miR5303g,stu-miR5303j,stu-miR5303h	PAK-box/P21-Rho-binding||Rho GTPase-activating protein domain||Rho GTPase activation protein
PGSC0003DMG401009415	stu-miR5303j,stu-miR5303g,stu-miR5303h	Serine-threonine/tyrosine-protein kinase catalytic domain||Protein kinase, ATP binding site||Legume lectin, beta chain, Mn/Ca-binding site||Concanavalin A-like lectin/glucanases superfamily||Legume lectin domain||Protein kinase-like domain||Concanavalin A-like lectin/glucanase, subgroup||Protein kinase, catalytic domain||Serine/threonine-protein kinase, active site
PGSC0003DMG401009486	stu-miR5303g,stu-miR5303h,stu-miR5303j	Gene of unknown function
PGSC0003DMG401012386	stu-miR5303h,stu-miR5303j,stu-miR5303g	Cytochrome P450, E-class, group I||Cytochrome P450
PGSC0003DMG401013295	stu-miR5303j,stu-miR7997c,stu-miR5303g,stu-miR7997a,stu-miR5303h	Myosin II heavy chain-like
PGSC0003DMG401014601	stu-miR5303j,stu-miR5303g	Tetratricopeptide-like helical||Pentatricopeptide repeat
PGSC0003DMG401015894	stu-miR5303g,stu-miR5303j,stu-miR5303h	Ammonium/urea transporter||Ammonium transporter, conserved site||Ammonium transporter AmtB-like||Blood group Rhesus C/E/D polypeptide||Ammonium transporter
PGSC0003DMG401016370	stu-miR5303j,stu-miR5303g,stu-miR7997a,stu-miR5303h	Alpha/Beta hydrolase fold
PGSC0003DMG401017409	stu-miR5303g,stu-miR5303j,stu-miR5303h,stu-miR7997a	Cornifin (SPRR1)||Nucleotide-binding, alpha-beta plait||RNA recognition motif domain
PGSC0003DMG401018664	stu-miR7997a,stu-miR5303h,stu-miR5303j,stu-miR7997c,stu-miR5303g	DNA-binding pseudobarrel domain||Auxin response factor||AUX/IAA protein||B3 DNA binding domain||Aux/IAA-ARF-dimerisation
PGSC0003DMG401018895	stu-miR5303g,stu-miR5303h,stu-miR5303j,stu-miR7997a,stu-miR7997c,stu-miR7992-5p	GPI-anchored protein
PGSC0003DMG401021870	stu-miR7997a,stu-miR5303h,stu-miR5303j,stu-miR5303g	Zinc finger, C2H2-like||Zinc finger, C2H2
PGSC0003DMG401022797	stu-miR7997a,stu-miR5303h,stu-miR7997c,stu-miR5303j,stu-miR5303g	CRAL-TRIO domain||CRAL/TRIO, N-terminal domain
PGSC0003DMG401023061	stu-miR7997a,stu-miR7997c,stu-miR5303j,stu-miR5303g	Zinc finger, FYVE-related||Brevis radix-like domain||Pleckstrin homology domain||Zinc finger, FYVE-type||Transcription factor BREVIS RADIX, N-terminal domain||Pleckstrin homology-like domain||Zinc finger, RING/FYVE/PHD-type||Regulator of chromosome condensation, RCC1||Regulator of chromosome condensation/beta-lactamase-inhibitor protein II||Zinc finger, FYVE/PHD-type
PGSC0003DMG401023373	stu-miR5303g,stu-miR5303j	No apical meristem (NAM) protein
PGSC0003DMG401024877	stu-miR5303j,stu-miR5303g,stu-miR5303h,stu-miR7988	Beta-glucosidase, GBA2 type, N-terminal
PGSC0003DMG401027132	stu-miR5303h,stu-miR5303g,stu-miR5303j	Protein of unknown function DUF620
PGSC0003DMG401028079	stu-miR7997c,stu-miR5303j,stu-miR7985,stu-miR5303g,stu-miR7997a,stu-miR5303h	ATPase, BadF/BadG/BcrA/BcrD type
PGSC0003DMG401028367	stu-miR5303g,stu-miR5303j,stu-miR5303h	Alpha/Beta hydrolase fold
PGSC0003DMG401028784	stu-miR5303j,stu-miR5303g	Serine-threonine/tyrosine-protein kinase catalytic domain||Protein kinase, catalytic domain||Serine/threonine-protein kinase, active site||Protein kinase-like domain||Protein kinase, ATP binding site
PGSC0003DMG401028974	stu-miR5303j,stu-miR8036-5p,stu-miR5303g,stu-miR5303h	MoaA/nifB/pqqE, iron-sulphur binding, conserved site||Radical SAM||Elongator protein 3/MiaB/NifB||Aldolase-type TIM barrel||Molybdenum cofactor synthesis C-terminal||Molybdenum cofactor biosynthesis protein A||-
[truncated: 2,083 more rows]
