# Supplementary material for: Genome-wide miRNA expression profiling in potato (Solanum tuberosum L.) reveals TOR-dependent post-transcriptional gene regulatory networks in diverse metabolic pathway
Source: PeerJ. 2021 Jan 14;9:e10704. doi: 10.7717/peerj.10704 (PMC7811781; doi:10.7717/peerj.10704)
Supplement: Supplemental Information 9 — (A) GO functional enrichments of differentially expressed miRNAs. (B) KEGG pathway enrichments of differentially expressed miRNAs. [file peerj-09-10704-s009.xls]

## Sheet: Table S8A
Table S8A GO functional enrichments of DE miRNAs
GO_accession	Description	Term_type	Over_represented_pValue	Corrected_pValue	DEG_item	DEG_list	Bg_item	Bg_list	Gene_names
GO:0022804	active transmembrane transporter activity	molecular_function	0.00039342	1	56	1801	379	23018	PGSC0003DMG400003078,PGSC0003DMG400009839,PGSC0003DMG400018616,PGSC0003DMG400011312,PGSC0003DMG400029157,PGSC0003DMG400003739,PGSC0003DMG400024527,PGSC0003DMG400028031,PGSC0003DMG400011278,PGSC0003DMG400022921,PGSC0003DMG400001909,PGSC0003DMG400024466,PGSC0003DMG400010706,PGSC0003DMG400028117,EPlSTUG00000001096,PGSC0003DMG400022403,PGSC0003DMG400015576,PGSC0003DMG400013458,PGSC0003DMG402013112,PG…
GO:0009404	toxin metabolic process	biological_process	0.0017695	1	7	1801	19	23018	PGSC0003DMG400009698,PGSC0003DMG400041146,PGSC0003DMG400001464,PGSC0003DMG400029542,PGSC0003DMG400015180,PGSC0003DMG400005787,PGSC0003DMG400004705
GO:0006855	drug transmembrane transport	biological_process	0.0017958	1	17	1801	83	23018	PGSC0003DMG400007358,PGSC0003DMG400018616,PGSC0003DMG400030304,PGSC0003DMG400011312,PGSC0003DMG400001909,PGSC0003DMG400028117,PGSC0003DMG400010706,PGSC0003DMG400025433,PGSC0003DMG400021261,PGSC0003DMG400016683,PGSC0003DMG400023681,PGSC0003DMG400035636,PGSC0003DMG401030515,PGSC0003DMG400018015,PGSC0003DMG400025180,PGSC0003DMG402025043,PGSC0003DMG400005967
GO:0015238	drug transmembrane transporter activity	molecular_function	0.0017958	1	17	1801	83	23018	PGSC0003DMG401030515,PGSC0003DMG400018015,PGSC0003DMG400025180,PGSC0003DMG400035636,PGSC0003DMG400023681,PGSC0003DMG400021261,PGSC0003DMG400016683,PGSC0003DMG400025433,PGSC0003DMG400005967,PGSC0003DMG402025043,PGSC0003DMG400011312,PGSC0003DMG400018616,PGSC0003DMG400030304,PGSC0003DMG400007358,PGSC0003DMG400028117,PGSC0003DMG400010706,PGSC0003DMG400001909
GO:0050897	cobalt ion binding	molecular_function	0.0018913	1	4	1801	7	23018	PGSC0003DMG402022694,PGSC0003DMG400005432,PGSC0003DMG401022694,PGSC0003DMG400030407
GO:0045132	meiotic chromosome segregation	biological_process	0.002052	1	3	1801	6	23018	EPlSTUG00000003658,EPlSTUG00000002880,EPlSTUG00000001151
GO:0015893	drug transport	biological_process	0.002242	1	17	1801	84	23018	PGSC0003DMG400001909,PGSC0003DMG400028117,PGSC0003DMG400010706,PGSC0003DMG400030304,PGSC0003DMG400018616,PGSC0003DMG400011312,PGSC0003DMG400007358,PGSC0003DMG402025043,PGSC0003DMG400005967,PGSC0003DMG400035636,PGSC0003DMG400025180,PGSC0003DMG400018015,PGSC0003DMG401030515,PGSC0003DMG400025433,PGSC0003DMG400021261,PGSC0003DMG400016683,PGSC0003DMG400023681
GO:0090484	drug transporter activity	molecular_function	0.002242	1	17	1801	84	23018	PGSC0003DMG400001909,PGSC0003DMG400010706,PGSC0003DMG400028117,PGSC0003DMG400007358,PGSC0003DMG400018616,PGSC0003DMG400030304,PGSC0003DMG400011312,PGSC0003DMG402025043,PGSC0003DMG400005967,PGSC0003DMG400025433,PGSC0003DMG400021261,PGSC0003DMG400023681,PGSC0003DMG400016683,PGSC0003DMG400035636,PGSC0003DMG401030515,PGSC0003DMG400018015,PGSC0003DMG400025180
GO:0042493	response to drug	biological_process	0.0025166	1	17	1801	86	23018	PGSC0003DMG400005967,PGSC0003DMG402025043,PGSC0003DMG400016683,PGSC0003DMG400021261,PGSC0003DMG400023681,PGSC0003DMG400025433,PGSC0003DMG401030515,PGSC0003DMG400018015,PGSC0003DMG400025180,PGSC0003DMG400035636,PGSC0003DMG400028117,PGSC0003DMG400010706,PGSC0003DMG400001909,PGSC0003DMG400007358,PGSC0003DMG400011312,PGSC0003DMG400018616,PGSC0003DMG400030304
GO:0016703	oxidoreductase activity, acting on single donors with incorporation of molecular oxygen, incorporation of one atom of oxygen (internal monooxygenases or internal mixed function oxidases)	molecular_function	0.0026586	1	7	1801	21	23018	PGSC0003DMG400021248,PGSC0003DMG402000895,PGSC0003DMG400000457,PGSC0003DMG400015491,PGSC0003DMG400007514,PGSC0003DMG400018481,PGSC0003DMG401022901
GO:0016020	membrane	cellular_component	0.0034072	1	485	1801	4960	23018	PGSC0003DMG400015491,PGSC0003DMG402017989,PGSC0003DMG400023853,PGSC0003DMG400008824,PGSC0003DMG400015576,PGSC0003DMG400020502,PGSC0003DMG400002852,PGSC0003DMG400031270,PGSC0003DMG400002495,PGSC0003DMG400001118,PGSC0003DMG400028137,PGSC0003DMG400025500,PGSC0003DMG400028031,PGSC0003DMG400025435,PGSC0003DMG401000567,PGSC0003DMG400028234,PGSC0003DMG400002759,PGSC0003DMG400029712,PGSC0003DMG400025020,…
GO:0000775	chromosome, centromeric region	cellular_component	0.003431	1	21	1801	133	23018	PGSC0003DMG400002669,PGSC0003DMG400021331,EPlSTUG00000001151,PGSC0003DMG400022320,PGSC0003DMG400001838,PGSC0003DMG400001703,PGSC0003DMG400036713,PGSC0003DMG400002485,PGSC0003DMG400004995,PGSC0003DMG400013903,PGSC0003DMG400020074,PGSC0003DMG400010002,PGSC0003DMG400012806,PGSC0003DMG400033360,EPlSTUG00000002880,PGSC0003DMG400030734,PGSC0003DMG400024511,EPlSTUG00000003658,PGSC0003DMG400011101,PGSC00…
GO:0004185	serine-type carboxypeptidase activity	molecular_function	0.0040513	1	13	1801	53	23018	PGSC0003DMG400029158,PGSC0003DMG400004613,PGSC0003DMG401000860,PGSC0003DMG402025899,PGSC0003DMG402007028,PGSC0003DMG400002319,PGSC0003DMG400000869,PGSC0003DMG401007028,PGSC0003DMG400011141,PGSC0003DMG400014250,PGSC0003DMG400022611,PGSC0003DMG400008018,PGSC0003DMG400024804
GO:0008277	regulation of G-protein coupled receptor protein signaling pathway	biological_process	0.0043606	1	4	1801	14	23018	PGSC0003DMG400004705,PGSC0003DMG401019343,PGSC0003DMG400011317,PGSC0003DMG401010743
GO:0072686	mitotic spindle	cellular_component	0.0048473	1	10	1801	50	23018	PGSC0003DMG400001703,PGSC0003DMG400036713,PGSC0003DMG400030734,PGSC0003DMG400021331,PGSC0003DMG400012806,PGSC0003DMG400009300,PGSC0003DMG400011101,PGSC0003DMG400013903,PGSC0003DMG400020074,PGSC0003DMG400004995
GO:0015291	secondary active transmembrane transporter activity	molecular_function	0.0051322	1	29	1801	193	23018	PGSC0003DMG400007358,PGSC0003DMG400011312,PGSC0003DMG400018616,PGSC0003DMG400030304,PGSC0003DMG400028031,PGSC0003DMG400007056,PGSC0003DMG400028117,PGSC0003DMG400010706,PGSC0003DMG400004715,PGSC0003DMG400017572,PGSC0003DMG400001909,PGSC0003DMG400023681,PGSC0003DMG400022699,PGSC0003DMG400011649,PGSC0003DMG400021261,PGSC0003DMG400016683,PGSC0003DMG400018689,PGSC0003DMG400025433,PGSC0003DMG401030515,…
GO:0009403	toxin biosynthetic process	biological_process	0.0060921	1	3	1801	7	23018	PGSC0003DMG400004705,PGSC0003DMG400001464,PGSC0003DMG400041146
GO:0015662	ATPase activity, coupled to transmembrane movement of ions, phosphorylative mechanism	molecular_function	0.0065549	1	5	1801	15	23018	PGSC0003DMG400024527,PGSC0003DMG400015576,PGSC0003DMG401023104,EPlSTUG00000001096,PGSC0003DMG400017091
GO:0070008	serine-type exopeptidase activity	molecular_function	0.0066234	1	16	1801	74	23018	PGSC0003DMG402007028,PGSC0003DMG400028369,PGSC0003DMG400002319,PGSC0003DMG400000869,PGSC0003DMG400029158,PGSC0003DMG400004613,PGSC0003DMG400024804,PGSC0003DMG400011141,PGSC0003DMG402025899,PGSC0003DMG400009079,PGSC0003DMG400031071,PGSC0003DMG401000860,PGSC0003DMG400022611,PGSC0003DMG400014250,PGSC0003DMG400008018,PGSC0003DMG401007028
GO:0009607	response to biotic stimulus	biological_process	0.0067143	1	26	1801	239	23018	PGSC0003DMG400028172,PGSC0003DMG400003897,PGSC0003DMG400007515,PGSC0003DMG400012436,PGSC0003DMG401012482,PGSC0003DMG400032530,PGSC0003DMG400029524,PGSC0003DMG400025766,PGSC0003DMG400014140,PGSC0003DMG400007760,PGSC0003DMG400001495,PGSC0003DMG400020321,PGSC0003DMG400027776,PGSC0003DMG400022094,PGSC0003DMG400002639,PGSC0003DMG400011432,PGSC0003DMG400025433,PGSC0003DMG400016068,PGSC0003DMG400009483,…
GO:0004180	carboxypeptidase activity	molecular_function	0.006862	1	13	1801	55	23018	PGSC0003DMG400024804,PGSC0003DMG400008018,PGSC0003DMG400022611,PGSC0003DMG400014250,PGSC0003DMG400011141,PGSC0003DMG401007028,PGSC0003DMG400000869,PGSC0003DMG400002319,PGSC0003DMG402025899,PGSC0003DMG402007028,PGSC0003DMG401000860,PGSC0003DMG400004613,PGSC0003DMG400029158
GO:0016597	amino acid binding	molecular_function	0.0070749	1	11	1801	44	23018	PGSC0003DMG400025692,PGSC0003DMG400015845,PGSC0003DMG400012513,PGSC0003DMG400013736,PGSC0003DMG400016478,PGSC0003DMG400003868,PGSC0003DMG400018939,PGSC0003DMG400031817,PGSC0003DMG400029865,PGSC0003DMG400016242,PGSC0003DMG402006673
GO:0032270	positive regulation of cellular protein metabolic process	biological_process	0.0078776	1	4	1801	13	23018	PGSC0003DMG400028228,PGSC0003DMG400011137,PGSC0003DMG400026829,PGSC0003DMG400006429
GO:0051247	positive regulation of protein metabolic process	biological_process	0.0078776	1	4	1801	13	23018	PGSC0003DMG400026829,PGSC0003DMG400006429,PGSC0003DMG400011137,PGSC0003DMG400028228
GO:0031406	carboxylic acid binding	molecular_function	0.0081662	1	12	1801	53	23018	PGSC0003DMG400018939,PGSC0003DMG400015845,PGSC0003DMG400012513,PGSC0003DMG400025692,PGSC0003DMG400003868,PGSC0003DMG400013736,PGSC0003DMG400016478,PGSC0003DMG400016242,PGSC0003DMG402006673,PGSC0003DMG400031817,PGSC0003DMG400030547,PGSC0003DMG400029865
GO:0042221	response to chemical stimulus	biological_process	0.0087804	1	30	1801	211	23018	PGSC0003DMG400015356,PGSC0003DMG400035636,PGSC0003DMG400018015,PGSC0003DMG400025180,PGSC0003DMG401030515,PGSC0003DMG400025433,PGSC0003DMG400007679,PGSC0003DMG400006429,PGSC0003DMG400023681,PGSC0003DMG400016683,PGSC0003DMG400021261,PGSC0003DMG402025043,PGSC0003DMG400005967,PGSC0003DMG400014467,PGSC0003DMG400030304,PGSC0003DMG401018664,PGSC0003DMG400018616,PGSC0003DMG400011312,PGSC0003DMG400029564,…
GO:0007051	spindle organization	biological_process	0.0097371	1	3	1801	10	23018	PGSC0003DMG400020074,PGSC0003DMG400020996,PGSC0003DMG400011101
GO:0016798	hydrolase activity, acting on glycosyl bonds	molecular_function	0.012968	1	63	1801	541	23018	PGSC0003DMG400026530,PGSC0003DMG400045801,PGSC0003DMG400007426,PGSC0003DMG400027239,PGSC0003DMG400000608,PGSC0003DMG400012297,PGSC0003DMG400004525,PGSC0003DMG400009300,PGSC0003DMG402011400,PGSC0003DMG400027776,PGSC0003DMG400013088,PGSC0003DMG400018831,PGSC0003DMG400026430,PGSC0003DMG400013135,PGSC0003DMG400014823,PGSC0003DMG401011400,PGSC0003DMG400022933,PGSC0003DMG400021630,PGSC0003DMG400022791,…
GO:0051259	protein oligomerization	biological_process	0.014315	1	6	1801	28	23018	PGSC0003DMG400012711,PGSC0003DMG400021337,PGSC0003DMG400012131,PGSC0003DMG400035291,PGSC0003DMG400012201,PGSC0003DMG400030613
GO:0005694	chromosome	cellular_component	0.015614	1	33	1801	272	23018	PGSC0003DMG400001838,PGSC0003DMG400001083,PGSC0003DMG400027786,PGSC0003DMG400021331,PGSC0003DMG400027155,PGSC0003DMG400010002,PGSC0003DMG401015894,PGSC0003DMG400020074,PGSC0003DMG400004995,PGSC0003DMG400030734,PGSC0003DMG400001326,EPlSTUG00000002880,PGSC0003DMG400012806,PGSC0003DMG400011101,PGSC0003DMG400009046,EPlSTUG00000003658,PGSC0003DMG400023719,PGSC0003DMG400002485,PGSC0003DMG400001703,PGSC…
GO:0015297	antiporter activity	molecular_function	0.017144	1	20	1801	130	23018	PGSC0003DMG400028117,PGSC0003DMG400010706,PGSC0003DMG400001909,PGSC0003DMG400011312,PGSC0003DMG400018616,PGSC0003DMG400030304,PGSC0003DMG400007358,PGSC0003DMG400005967,PGSC0003DMG402025043,PGSC0003DMG401030515,PGSC0003DMG400025180,PGSC0003DMG400018015,PGSC0003DMG400035636,PGSC0003DMG401021988,PGSC0003DMG400011649,PGSC0003DMG400016683,PGSC0003DMG400023681,PGSC0003DMG400021261,PGSC0003DMG400018689,…
GO:0000176	nuclear exosome (RNase complex)	cellular_component	0.017403	1	3	1801	6	23018	PGSC0003DMG400014709,PGSC0003DMG400016203,PGSC0003DMG400011324
GO:0016901	oxidoreductase activity, acting on the CH-OH group of donors, quinone or similar compound as acceptor	molecular_function	0.01743	1	3	1801	6	23018	PGSC0003DMG400022597,PGSC0003DMG400015728,PGSC0003DMG400033065
GO:0016830	carbon-carbon lyase activity	molecular_function	0.01772	1	25	1801	177	23018	PGSC0003DMG400001554,PGSC0003DMG400008709,PGSC0003DMG400021248,PGSC0003DMG402021462,PGSC0003DMG400024220,PGSC0003DMG400001501,PGSC0003DMG400026325,PGSC0003DMG400006731,PGSC0003DMG400022263,PGSC0003DMG400020700,PGSC0003DMG400013331,PGSC0003DMG400016009,PGSC0003DMG402007356,PGSC0003DMG401022901,PGSC0003DMG400012800,PGSC0003DMG400015385,PGSC0003DMG402016322,PGSC0003DMG402023481,PGSC0003DMG400007514,…
GO:0007052	mitotic spindle organization	biological_process	0.018207	1	2	1801	8	23018	PGSC0003DMG400011101,PGSC0003DMG400020074
GO:0030472	mitotic spindle organization in nucleus	biological_process	0.018207	1	2	1801	8	23018	PGSC0003DMG400011101,PGSC0003DMG400020074
GO:0000778	condensed nuclear chromosome kinetochore	cellular_component	0.018302	1	10	1801	61	23018	PGSC0003DMG400021331,PGSC0003DMG400012806,PGSC0003DMG400036713,PGSC0003DMG400001703,PGSC0003DMG400030734,PGSC0003DMG400004995,PGSC0003DMG400013903,PGSC0003DMG400020074,PGSC0003DMG400011101,PGSC0003DMG400009300
GO:0000780	condensed nuclear chromosome, centromeric region	cellular_component	0.018302	1	10	1801	61	23018	PGSC0003DMG400020074,PGSC0003DMG400013903,PGSC0003DMG400004995,PGSC0003DMG400009300,PGSC0003DMG400011101,PGSC0003DMG400021331,PGSC0003DMG400012806,PGSC0003DMG400001703,PGSC0003DMG400036713,PGSC0003DMG400030734
GO:0000940	condensed chromosome outer kinetochore	cellular_component	0.018302	1	10	1801	61	23018	PGSC0003DMG400021331,PGSC0003DMG400012806,PGSC0003DMG400001703,PGSC0003DMG400036713,PGSC0003DMG400030734,PGSC0003DMG400020074,PGSC0003DMG400013903,PGSC0003DMG400004995,PGSC0003DMG400009300,PGSC0003DMG400011101
GO:0000942	condensed nuclear chromosome outer kinetochore	cellular_component	0.018302	1	10	1801	61	23018	PGSC0003DMG400001703,PGSC0003DMG400036713,PGSC0003DMG400030734,PGSC0003DMG400021331,PGSC0003DMG400012806,PGSC0003DMG400009300,PGSC0003DMG400011101,PGSC0003DMG400013903,PGSC0003DMG400020074,PGSC0003DMG400004995
GO:0042729	DASH complex	cellular_component	0.018302	1	10	1801	61	23018	PGSC0003DMG400013903,PGSC0003DMG400020074,PGSC0003DMG400004995,PGSC0003DMG400009300,PGSC0003DMG400011101,PGSC0003DMG400021331,PGSC0003DMG400012806,PGSC0003DMG400001703,PGSC0003DMG400036713,PGSC0003DMG400030734
GO:0016762	xyloglucan:xyloglucosyl transferase activity	molecular_function	0.018586	1	6	1801	32	23018	PGSC0003DMG400022791,PGSC0003DMG400014823,PGSC0003DMG400004670,PGSC0003DMG402018740,PGSC0003DMG400009300,PGSC0003DMG400003866
GO:0048046	apoplast	cellular_component	0.018586	1	6	1801	32	23018	PGSC0003DMG400004670,PGSC0003DMG400009300,PGSC0003DMG402018740,PGSC0003DMG400003866,PGSC0003DMG400022791,PGSC0003DMG400014823
GO:0010277	chlorophyllide a oxygenase [overall] activity	molecular_function	0.019478	1	3	1801	7	23018	PGSC0003DMG400018481,PGSC0003DMG402000895,PGSC0003DMG400000457
GO:0032775	DNA methylation on adenine	biological_process	0.020125	1	2	1801	3	23018	PGSC0003DMG402015580,PGSC0003DMG400015440
GO:0009539	photosystem II reaction center	cellular_component	0.021303	1	8	1801	44	23018	PGSC0003DMG400017562,PGSC0003DMG400021370,PGSC0003DMG400037908,PGSC0003DMG400008356,PGSC0003DMG400035145,PGSC0003DMG400002689,PGSC0003DMG400008692,PGSC0003DMG401028807
GO:0019748	secondary metabolic process	biological_process	0.021386	1	8	1801	38	23018	PGSC0003DMG400005787,PGSC0003DMG400015180,PGSC0003DMG400004705,PGSC0003DMG400001464,PGSC0003DMG400029542,PGSC0003DMG400025861,PGSC0003DMG400009698,PGSC0003DMG400041146
GO:0016872	intramolecular lyase activity	molecular_function	0.022568	1	3	1801	8	23018	PGSC0003DMG400011655,PGSC0003DMG400021831,PGSC0003DMG400007056
GO:0042626	ATPase activity, coupled to transmembrane movement of substances	molecular_function	0.02338	1	24	1801	153	23018	PGSC0003DMG400003078,PGSC0003DMG400009839,PGSC0003DMG400029157,PGSC0003DMG402029631,PGSC0003DMG400003739,PGSC0003DMG400024527,PGSC0003DMG400024466,PGSC0003DMG400011278,PGSC0003DMG400013420,EPlSTUG00000001096,PGSC0003DMG400015576,PGSC0003DMG400013458,PGSC0003DMG400022403,PGSC0003DMG400005483,PGSC0003DMG402013112,PGSC0003DMG400012167,PGSC0003DMG400030547,PGSC0003DMG400029409,PGSC0003DMG400026508,PG…
GO:0043492	ATPase activity, coupled to movement of substances	molecular_function	0.02338	1	24	1801	153	23018	PGSC0003DMG400003078,PGSC0003DMG402029631,PGSC0003DMG400029157,PGSC0003DMG400009839,PGSC0003DMG400024527,PGSC0003DMG400003739,PGSC0003DMG400013420,EPlSTUG00000001096,PGSC0003DMG400024466,PGSC0003DMG400011278,PGSC0003DMG400012167,PGSC0003DMG402013112,PGSC0003DMG400005483,PGSC0003DMG400030547,PGSC0003DMG400015576,PGSC0003DMG400013458,PGSC0003DMG400022403,PGSC0003DMG400003889,PGSC0003DMG400026508,PG…
GO:0000777	condensed chromosome kinetochore	cellular_component	0.023703	1	10	1801	63	23018	PGSC0003DMG400013903,PGSC0003DMG400020074,PGSC0003DMG400004995,PGSC0003DMG400009300,PGSC0003DMG400011101,PGSC0003DMG400021331,PGSC0003DMG400012806,PGSC0003DMG400036713,PGSC0003DMG400001703,PGSC0003DMG400030734
GO:0000779	condensed chromosome, centromeric region	cellular_component	0.023703	1	10	1801	63	23018	PGSC0003DMG400021331,PGSC0003DMG400012806,PGSC0003DMG400001703,PGSC0003DMG400036713,PGSC0003DMG400030734,PGSC0003DMG400004995,PGSC0003DMG400020074,PGSC0003DMG400013903,PGSC0003DMG400011101,PGSC0003DMG400009300
GO:0008556	potassium-transporting ATPase activity	molecular_function	0.023833	1	4	1801	12	23018	PGSC0003DMG400024527,PGSC0003DMG400015576,PGSC0003DMG401023104,PGSC0003DMG400017091
GO:0001539	ciliary or bacterial-type flagellar motility	biological_process	0.023981	1	5	1801	20	23018	PGSC0003DMG400022830,PGSC0003DMG400012586,PGSC0003DMG400001688,PGSC0003DMG400025968,PGSC0003DMG400005787
GO:0044427	chromosomal part	cellular_component	0.024275	1	26	1801	223	23018	PGSC0003DMG400010002,PGSC0003DMG400004995,PGSC0003DMG400013903,PGSC0003DMG400020074,PGSC0003DMG400036713,PGSC0003DMG400001703,PGSC0003DMG400002485,PGSC0003DMG400001838,PGSC0003DMG400021331,PGSC0003DMG400027155,PGSC0003DMG400022320,EPlSTUG00000001151,PGSC0003DMG400002669,PGSC0003DMG401000860,PGSC0003DMG400011101,PGSC0003DMG400009300,PGSC0003DMG400031826,PGSC0003DMG400006912,EPlSTUG00000003658,PGSC…
GO:0019319	hexose biosynthetic process	biological_process	0.025336	1	6	1801	23	23018	EPlSTUG00000001683,PGSC0003DMG400002042,PGSC0003DMG400021341,PGSC0003DMG400020700,PGSC0003DMG400001501,PGSC0003DMG400001554
GO:0046364	monosaccharide biosynthetic process	biological_process	0.025336	1	6	1801	23	23018	EPlSTUG00000001683,PGSC0003DMG400002042,PGSC0003DMG400021341,PGSC0003DMG400020700,PGSC0003DMG400001554,PGSC0003DMG400001501
GO:0004152	dihydroorotate dehydrogenase activity	molecular_function	0.02622	1	4	1801	11	23018	PGSC0003DMG400021248,PGSC0003DMG401022901,PGSC0003DMG401016396,PGSC0003DMG400007514
GO:0006222	UMP biosynthetic process	biological_process	0.02622	1	4	1801	11	23018	PGSC0003DMG401022901,PGSC0003DMG401016396,PGSC0003DMG400007514,PGSC0003DMG400021248
GO:0016635	oxidoreductase activity, acting on the CH-CH group of donors, quinone or related compound as acceptor	molecular_function	0.02622	1	4	1801	11	23018	PGSC0003DMG400021248,PGSC0003DMG401022901,PGSC0003DMG401016396,PGSC0003DMG400007514
GO:0046049	UMP metabolic process	biological_process	0.02622	1	4	1801	11	23018	PGSC0003DMG400021248,PGSC0003DMG401016396,PGSC0003DMG401022901,PGSC0003DMG400007514
GO:0016701	oxidoreductase activity, acting on single donors with incorporation of molecular oxygen	molecular_function	0.026325	1	13	1801	89	23018	PGSC0003DMG400007514,PGSC0003DMG400017465,PGSC0003DMG400018481,PGSC0003DMG402000895,PGSC0003DMG400000457,PGSC0003DMG400007793,PGSC0003DMG400032242,PGSC0003DMG400018365,PGSC0003DMG401022901,PGSC0003DMG400021248,PGSC0003DMG400013248,PGSC0003DMG400000754,PGSC0003DMG400015491
GO:0006094	gluconeogenesis	biological_process	0.026361	1	5	1801	18	23018	PGSC0003DMG400002042,EPlSTUG00000001683,PGSC0003DMG400020700,PGSC0003DMG400001501,PGSC0003DMG400001554
GO:0004612	phosphoenolpyruvate carboxykinase (ATP) activity	molecular_function	0.026904	1	4	1801	10	23018	PGSC0003DMG400001501,PGSC0003DMG400001554,PGSC0003DMG400020700,PGSC0003DMG400002042
GO:0044454	nuclear chromosome part	cellular_component	0.027961	1	14	1801	103	23018	PGSC0003DMG400011101,PGSC0003DMG401000860,PGSC0003DMG400009300,PGSC0003DMG400023719,PGSC0003DMG400004995,PGSC0003DMG400020074,PGSC0003DMG400013903,PGSC0003DMG400009046,PGSC0003DMG400030734,PGSC0003DMG400036713,PGSC0003DMG400001703,PGSC0003DMG400012806,PGSC0003DMG400027155,PGSC0003DMG400021331
GO:0006221	pyrimidine nucleotide biosynthetic process	biological_process	0.028758	1	8	1801	47	23018	PGSC0003DMG400034813,PGSC0003DMG400007514,PGSC0003DMG401016396,PGSC0003DMG400013634,PGSC0003DMG400021248,PGSC0003DMG400008847,PGSC0003DMG401022901,PGSC0003DMG400021499
GO:0005173	stem cell factor receptor binding	molecular_function	0.029065	1	2	1801	5	23018	PGSC0003DMG400004163,PGSC0003DMG400022858
GO:0005819	spindle	cellular_component	0.029119	1	10	1801	64	23018	PGSC0003DMG400012806,PGSC0003DMG400021331,PGSC0003DMG400030734,PGSC0003DMG400001703,PGSC0003DMG400036713,PGSC0003DMG400020074,PGSC0003DMG400013903,PGSC0003DMG400004995,PGSC0003DMG400009300,PGSC0003DMG400011101
GO:0019867	outer membrane	cellular_component	0.029878	1	24	1801	182	23018	PGSC0003DMG400012711,PGSC0003DMG400002871,PGSC0003DMG400005367,PGSC0003DMG400002985,PGSC0003DMG400014179,PGSC0003DMG400025020,PGSC0003DMG400002105,PGSC0003DMG401013687,PGSC0003DMG400030304,PGSC0003DMG400005848,PGSC0003DMG401009270,PGSC0003DMG400019236,PGSC0003DMG400009454,PGSC0003DMG400043600,PGSC0003DMG400012815,PGSC0003DMG400000864,PGSC0003DMG400011135,PGSC0003DMG400027276,PGSC0003DMG400011432,…
GO:0010024	phytochromobilin biosynthetic process	biological_process	0.031297	1	2	1801	4	23018	PGSC0003DMG401022694,PGSC0003DMG402022694
GO:0016636	oxidoreductase activity, acting on the CH-CH group of donors, iron-sulfur protein as acceptor	molecular_function	0.031297	1	2	1801	4	23018	PGSC0003DMG402022694,PGSC0003DMG401022694
GO:0051202	phytochromobilin metabolic process	biological_process	0.031297	1	2	1801	4	23018	PGSC0003DMG401022694,PGSC0003DMG402022694
GO:0033176	proton-transporting V-type ATPase complex	cellular_component	0.031815	1	21	1801	161	23018	PGSC0003DMG400001594,PGSC0003DMG400029409,PGSC0003DMG400002669,PGSC0003DMG402027528,PGSC0003DMG400018605,PGSC0003DMG400025375,PGSC0003DMG400022403,PGSC0003DMG400008824,PGSC0003DMG400030547,PGSC0003DMG400016651,PGSC0003DMG400034509,PGSC0003DMG400013903,PGSC0003DMG400001082,PGSC0003DMG400020655,PGSC0003DMG400016794,PGSC0003DMG400017494,PGSC0003DMG400016203,PGSC0003DMG400027954,PGSC0003DMG400002759,…
GO:0005856	cytoskeleton	cellular_component	0.033522	1	29	1801	219	23018	PGSC0003DMG400013544,PGSC0003DMG402004570,PGSC0003DMG400021331,PGSC0003DMG400022957,PGSC0003DMG400028316,PGSC0003DMG400034509,PGSC0003DMG400003393,PGSC0003DMG400001703,PGSC0003DMG400036713,PGSC0003DMG400014709,PGSC0003DMG400009053,PGSC0003DMG400020074,PGSC0003DMG400013903,PGSC0003DMG400004995,PGSC0003DMG400022830,PGSC0003DMG401023061,PGSC0003DMG400010002,PGSC0003DMG400044852,PGSC0003DMG400022027,…
GO:0009288	bacterial-type flagellum	cellular_component	0.03358	1	7	1801	38	23018	PGSC0003DMG400022830,PGSC0003DMG400012586,PGSC0003DMG400001688,PGSC0003DMG400025968,PGSC0003DMG400005787,PGSC0003DMG400028316,PGSC0003DMG400010002
GO:0005750	mitochondrial respiratory chain complex III	cellular_component	0.033993	1	3	1801	8	23018	PGSC0003DMG400026342,PGSC0003DMG400030714,PGSC0003DMG400014565
GO:0006122	mitochondrial electron transport, ubiquinol to cytochrome c	biological_process	0.033993	1	3	1801	8	23018	PGSC0003DMG400014565,PGSC0003DMG400030714,PGSC0003DMG400026342
GO:0045275	respiratory chain complex III	cellular_component	0.033993	1	3	1801	8	23018	PGSC0003DMG400030714,PGSC0003DMG400026342,PGSC0003DMG400014565
GO:0022904	respiratory electron transport chain	biological_process	0.034834	1	11	1801	75	23018	PGSC0003DMG400002500,PGSC0003DMG400025509,PGSC0003DMG400039741,PGSC0003DMG400028031,PGSC0003DMG400026342,PGSC0003DMG400030714,PGSC0003DMG400000803,PGSC0003DMG400014565,PGSC0003DMG400004163,PGSC0003DMG402023481,PGSC0003DMG400042091
GO:0000746	conjugation	biological_process	0.034856	1	5	1801	21	23018	PGSC0003DMG400032135,PGSC0003DMG401009270,PGSC0003DMG400000457,PGSC0003DMG400014179,PGSC0003DMG400011324
GO:0004650	polygalacturonase activity	molecular_function	0.035782	1	10	1801	61	23018	PGSC0003DMG400002931,PGSC0003DMG400031065,PGSC0003DMG400000608,PGSC0003DMG400027239,PGSC0003DMG400029502,PGSC0003DMG400012934,PGSC0003DMG400002892,PGSC0003DMG402012324,PGSC0003DMG400021630,PGSC0003DMG400021658
GO:0009007	site-specific DNA-methyltransferase (adenine-specific) activity	molecular_function	0.036807	1	2	1801	5	23018	PGSC0003DMG402015580,PGSC0003DMG400015440
GO:0009008	DNA-methyltransferase activity	molecular_function	0.036807	1	2	1801	5	23018	PGSC0003DMG400015440,PGSC0003DMG402015580
GO:0019646	aerobic electron transport chain	biological_process	0.037067	1	2	1801	6	23018	PGSC0003DMG400042091,PGSC0003DMG400002500
GO:0008982	protein-N(PI)-phosphohistidine-sugar phosphotransferase activity	molecular_function	0.037697	1	4	1801	16	23018	PGSC0003DMG400014383,PGSC0003DMG400045226,PGSC0003DMG400022699,PGSC0003DMG400015491
GO:0000776	kinetochore	cellular_component	0.038	1	12	1801	84	23018	PGSC0003DMG400011101,PGSC0003DMG400009300,PGSC0003DMG400004995,PGSC0003DMG400020074,PGSC0003DMG400013903,PGSC0003DMG400001838,PGSC0003DMG400030734,PGSC0003DMG400001703,PGSC0003DMG400036713,PGSC0003DMG400012806,PGSC0003DMG400021331,PGSC0003DMG400022320
GO:0048038	quinone binding	molecular_function	0.039043	1	5	1801	25	23018	PGSC0003DMG400023173,PGSC0003DMG400033065,PGSC0003DMG400022597,PGSC0003DMG400013073,PGSC0003DMG400015728
GO:0001934	positive regulation of protein phosphorylation	biological_process	0.03913	1	2	1801	5	23018	PGSC0003DMG400028228,PGSC0003DMG400006429
GO:0010562	positive regulation of phosphorus metabolic process	biological_process	0.03913	1	2	1801	5	23018	PGSC0003DMG400028228,PGSC0003DMG400006429
GO:0031401	positive regulation of protein modification process	biological_process	0.03913	1	2	1801	5	23018	PGSC0003DMG400028228,PGSC0003DMG400006429
GO:0042327	positive regulation of phosphorylation	biological_process	0.03913	1	2	1801	5	23018	PGSC0003DMG400006429,PGSC0003DMG400028228
GO:0045937	positive regulation of phosphate metabolic process	biological_process	0.03913	1	2	1801	5	23018	PGSC0003DMG400006429,PGSC0003DMG400028228
GO:0000105	histidine biosynthetic process	biological_process	0.039418	1	7	1801	29	23018	PGSC0003DMG401022901,PGSC0003DMG400018605,PGSC0003DMG400007514,PGSC0003DMG400026453,PGSC0003DMG400023338,PGSC0003DMG400018616,PGSC0003DMG400021248
GO:0006836	neurotransmitter transport	biological_process	0.040625	1	2	1801	3	23018	PGSC0003DMG400004715,PGSC0003DMG400003502
GO:0006547	histidine metabolic process	biological_process	0.040813	1	7	1801	30	23018	PGSC0003DMG400026453,PGSC0003DMG400007514,PGSC0003DMG400018605,PGSC0003DMG401022901,PGSC0003DMG400021248,PGSC0003DMG400023338,PGSC0003DMG400018616
GO:0052803	imidazole-containing compound metabolic process	biological_process	0.040813	1	7	1801	30	23018	PGSC0003DMG400018605,PGSC0003DMG401022901,PGSC0003DMG400026453,PGSC0003DMG400007514,PGSC0003DMG400018616,PGSC0003DMG400023338,PGSC0003DMG400021248
GO:0005215	transporter activity	molecular_function	0.041988	1	174	1801	1749	23018	PGSC0003DMG400011278,PGSC0003DMG400022921,PGSC0003DMG400008075,PGSC0003DMG400016198,PGSC0003DMG400028117,PGSC0003DMG400029157,PGSC0003DMG400016794,PGSC0003DMG400001780,PGSC0003DMG400013903,PGSC0003DMG400010703,PGSC0003DMG401019343,PGSC0003DMG400011613,PGSC0003DMG400001594,PGSC0003DMG401021988,PGSC0003DMG400010161,PGSC0003DMG400017620,PGSC0003DMG400002669,PGSC0003DMG400007683,PGSC0003DMG401030515,…
GO:0015399	primary active transmembrane transporter activity	molecular_function	0.042282	1	24	1801	163	23018	PGSC0003DMG400029409,PGSC0003DMG400026508,PGSC0003DMG400003889,PGSC0003DMG400022403,PGSC0003DMG400015576,PGSC0003DMG400013458,PGSC0003DMG400030547,PGSC0003DMG402013112,PGSC0003DMG400005483,PGSC0003DMG400012167,PGSC0003DMG400018795,PGSC0003DMG400017091,PGSC0003DMG401023104,PGSC0003DMG400011613,PGSC0003DMG400009839,PGSC0003DMG402029631,PGSC0003DMG400029157,PGSC0003DMG400003078,PGSC0003DMG400011278,…
GO:0015405	P-P-bond-hydrolysis-driven transmembrane transporter activity	molecular_function	0.042282	1	24	1801	163	23018	PGSC0003DMG400003739,PGSC0003DMG400024527,PGSC0003DMG400024466,PGSC0003DMG400011278,EPlSTUG00000001096,PGSC0003DMG400013420,PGSC0003DMG400003078,PGSC0003DMG400009839,PGSC0003DMG402029631,PGSC0003DMG400029157,PGSC0003DMG401023104,PGSC0003DMG400011613,PGSC0003DMG400017091,PGSC0003DMG400018795,PGSC0003DMG400015576,PGSC0003DMG400013458,PGSC0003DMG400022403,PGSC0003DMG400005483,PGSC0003DMG402013112,PG…
GO:0019048	modulation by virus of host morphology or physiology	biological_process	0.042388	1	10	1801	76	23018	PGSC0003DMG400022911,PGSC0003DMG400006339,EPlSTUG00000000520,PGSC0003DMG400029873,PGSC0003DMG400021331,PGSC0003DMG400014140,PGSC0003DMG400017779,PGSC0003DMG400013493,PGSC0003DMG400012436,PGSC0003DMG400022589
GO:0046983	protein dimerization activity	molecular_function	0.042451	1	41	1801	475	23018	PGSC0003DMG400016608,PGSC0003DMG400044997,PGSC0003DMG400000335,PGSC0003DMG400025778,PGSC0003DMG400001919,PGSC0003DMG400025020,PGSC0003DMG400024511,PGSC0003DMG400041221,PGSC0003DMG400011266,PGSC0003DMG400006539,PGSC0003DMG400023852,PGSC0003DMG400019659,PGSC0003DMG400013903,PGSC0003DMG400016372,PGSC0003DMG400001594,PGSC0003DMG400013346,PGSC0003DMG400020066,PGSC0003DMG400029634,PGSC0003DMG400022957,…
GO:0048522	positive regulation of cellular process	biological_process	0.042846	1	22	1801	184	23018	PGSC0003DMG400026829,PGSC0003DMG400026426,PGSC0003DMG400006429,PGSC0003DMG400022957,PGSC0003DMG402004570,PGSC0003DMG400012586,PGSC0003DMG400011324,PGSC0003DMG400005918,PGSC0003DMG400030376,PGSC0003DMG400021546,PGSC0003DMG400022830,PGSC0003DMG400028228,PGSC0003DMG400013903,PGSC0003DMG400000818,PGSC0003DMG400022355,PGSC0003DMG400005367,PGSC0003DMG400017577,PGSC0003DMG400013344,PGSC0003DMG400017494,…
GO:0050896	response to stimulus	biological_process	0.043306	1	242	1801	2593	23018	PGSC0003DMG400021594,PGSC0003DMG400032147,PGSC0003DMG400041221,PGSC0003DMG400015872,PGSC0003DMG400027776,PGSC0003DMG400016198,PGSC0003DMG400008081,PGSC0003DMG400001495,PGSC0003DMG400015771,PGSC0003DMG400028117,PGSC0003DMG400015830,PGSC0003DMG400022573,PGSC0003DMG400022955,PGSC0003DMG401030515,PGSC0003DMG400018490,PGSC0003DMG400023681,PGSC0003DMG400001501,PGSC0003DMG400001780,PGSC0003DMG400024018,…
GO:0018580	nitronate monooxygenase activity	molecular_function	0.043575	1	4	1801	14	23018	PGSC0003DMG400021248,PGSC0003DMG400015491,PGSC0003DMG400007514,PGSC0003DMG401022901
GO:0005741	mitochondrial outer membrane	cellular_component	0.043668	1	13	1801	93	23018	PGSC0003DMG400002105,PGSC0003DMG400025020,PGSC0003DMG400013473,PGSC0003DMG400021448,PGSC0003DMG401013687,PGSC0003DMG400005848,PGSC0003DMG400035636,PGSC0003DMG400030304,PGSC0003DMG400019236,PGSC0003DMG400005367,PGSC0003DMG400012711,PGSC0003DMG400000864,PGSC0003DMG400043600
GO:0031968	organelle outer membrane	cellular_component	0.043668	1	13	1801	93	23018	PGSC0003DMG400013473,PGSC0003DMG400025020,PGSC0003DMG400002105,PGSC0003DMG400021448,PGSC0003DMG400035636,PGSC0003DMG400005848,PGSC0003DMG400030304,PGSC0003DMG401013687,PGSC0003DMG400005367,PGSC0003DMG400019236,PGSC0003DMG400012711,PGSC0003DMG400000864,PGSC0003DMG400043600
GO:0008440	inositol-1,4,5-trisphosphate 3-kinase activity	molecular_function	0.043699	1	2	1801	4	23018	PGSC0003DMG400027760,PGSC0003DMG400014467
GO:0051766	inositol trisphosphate kinase activity	molecular_function	0.043861	1	3	1801	12	23018	PGSC0003DMG400014467,PGSC0003DMG400027760,PGSC0003DMG401011539
GO:0033179	proton-transporting V-type ATPase, V0 domain	cellular_component	0.04411	1	16	1801	129	23018	PGSC0003DMG400002669,PGSC0003DMG400001594,PGSC0003DMG400034509,PGSC0003DMG400016651,PGSC0003DMG400018605,PGSC0003DMG400025375,PGSC0003DMG402027528,PGSC0003DMG400013903,PGSC0003DMG400001082,PGSC0003DMG400016794,PGSC0003DMG400020655,PGSC0003DMG400027954,PGSC0003DMG400016203,PGSC0003DMG400017494,PGSC0003DMG400012711,PGSC0003DMG400000449
GO:0006783	heme biosynthetic process	biological_process	0.045293	1	10	1801	54	23018	PGSC0003DMG401015240,PGSC0003DMG400016115,PGSC0003DMG400023975,PGSC0003DMG400000486,PGSC0003DMG402004220,PGSC0003DMG402028101,PGSC0003DMG400023169,PGSC0003DMG400003324,PGSC0003DMG400013638,PGSC0003DMG400030951
GO:0006275	regulation of DNA replication	biological_process	0.04554	1	4	1801	13	23018	PGSC0003DMG400011044,PGSC0003DMG400023975,PGSC0003DMG400016651,PGSC0003DMG400031371
GO:0051052	regulation of DNA metabolic process	biological_process	0.045714	1	5	1801	26	23018	PGSC0003DMG400016651,PGSC0003DMG400031371,PGSC0003DMG401028774,PGSC0003DMG400011044,PGSC0003DMG400023975
GO:0038023	signaling receptor activity	molecular_function	0.046016	1	24	1801	174	23018	PGSC0003DMG400026312,PGSC0003DMG400021101,PGSC0003DMG402029631,PGSC0003DMG400016363,PGSC0003DMG401024607,PGSC0003DMG400003681,PGSC0003DMG400002495,PGSC0003DMG400019836,PGSC0003DMG400025500,PGSC0003DMG400018763,PGSC0003DMG400024275,PGSC0003DMG400029542,PGSC0003DMG400021658,PGSC0003DMG400021261,PGSC0003DMG400000027,PGSC0003DMG400014411,PGSC0003DMG401024850,PGSC0003DMG400022027,PGSC0003DMG400017396,…
GO:0016863	intramolecular oxidoreductase activity, transposing C=C bonds	molecular_function	0.046136	1	2	1801	4	23018	PGSC0003DMG402028565,PGSC0003DMG400006912
GO:0004601	peroxidase activity	molecular_function	0.046397	1	17	1801	166	23018	PGSC0003DMG400006993,PGSC0003DMG400015106,PGSC0003DMG400024053,PGSC0003DMG400022955,PGSC0003DMG400005872,PGSC0003DMG402004978,PGSC0003DMG400020795,PGSC0003DMG400032147,PGSC0003DMG400026282,PGSC0003DMG400010715,PGSC0003DMG400022541,PGSC0003DMG400024139,PGSC0003DMG400021382,PGSC0003DMG400020801,PGSC0003DMG400005738,PGSC0003DMG401025083,PGSC0003DMG400001570
GO:0016684	oxidoreductase activity, acting on peroxide as acceptor	molecular_function	0.046397	1	17	1801	166	23018	PGSC0003DMG400022541,PGSC0003DMG400024139,PGSC0003DMG400026282,PGSC0003DMG400010715,PGSC0003DMG400032147,PGSC0003DMG400001570,PGSC0003DMG401025083,PGSC0003DMG400005738,PGSC0003DMG400020801,PGSC0003DMG400021382,PGSC0003DMG400022955,PGSC0003DMG400006993,PGSC0003DMG400015106,PGSC0003DMG400024053,PGSC0003DMG402004978,PGSC0003DMG400020795,PGSC0003DMG400005872
GO:0008238	exopeptidase activity	molecular_function	0.046681	1	22	1801	142	23018	PGSC0003DMG400008018,PGSC0003DMG400013444,PGSC0003DMG400022611,PGSC0003DMG400014250,PGSC0003DMG401007028,PGSC0003DMG400009079,PGSC0003DMG402025899,PGSC0003DMG400020952,PGSC0003DMG401022901,PGSC0003DMG401000860,PGSC0003DMG400031071,PGSC0003DMG400024804,PGSC0003DMG400011141,PGSC0003DMG400032153,PGSC0003DMG400000869,PGSC0003DMG400007831,PGSC0003DMG402007028,PGSC0003DMG400010257,PGSC0003DMG400028369,…
GO:0017053	transcriptional repressor complex	cellular_component	0.047573	1	3	1801	7	23018	PGSC0003DMG400032120,PGSC0003DMG400014661,PGSC0003DMG402032161
GO:0000272	polysaccharide catabolic process	biological_process	0.048446	1	6	1801	30	23018	PGSC0003DMG402020509,PGSC0003DMG400005339,PGSC0003DMG400022298,PGSC0003DMG400009936,PGSC0003DMG400024139,PGSC0003DMG400000169
GO:0016627	oxidoreductase activity, acting on the CH-CH group of donors	molecular_function	0.048633	1	21	1801	144	23018	PGSC0003DMG402022694,PGSC0003DMG400016115,PGSC0003DMG400022716,PGSC0003DMG400021248,PGSC0003DMG402004220,PGSC0003DMG400003324,PGSC0003DMG400004705,PGSC0003DMG400030951,PGSC0003DMG401022901,PGSC0003DMG401015240,PGSC0003DMG400011132,PGSC0003DMG400038188,PGSC0003DMG400023975,PGSC0003DMG401022694,PGSC0003DMG400000486,PGSC0003DMG401016396,PGSC0003DMG400023169,PGSC0003DMG402028101,PGSC0003DMG400007514,…
GO:0016052	carbohydrate catabolic process	biological_process	0.049367	1	22	1801	161	23018	PGSC0003DMG400023169,PGSC0003DMG400006590,PGSC0003DMG400012882,PGSC0003DMG400025298,PGSC0003DMG400024139,PGSC0003DMG400022298,PGSC0003DMG400011044,PGSC0003DMG400005339,PGSC0003DMG400019734,PGSC0003DMG400003324,PGSC0003DMG400012948,PGSC0003DMG400009290,PGSC0003DMG400022263,PGSC0003DMG400009936,PGSC0003DMG400016208,EPlSTUG00000001683,PGSC0003DMG400016115,PGSC0003DMG400000169,PGSC0003DMG400018365,PG…
GO:0006979	response to oxidative stress	biological_process	0.049452	1	15	1801	150	23018	PGSC0003DMG401025083,PGSC0003DMG400005738,PGSC0003DMG402004978,PGSC0003DMG400020795,PGSC0003DMG400020801,PGSC0003DMG400012562,PGSC0003DMG400005872,PGSC0003DMG400022541,PGSC0003DMG400022955,PGSC0003DMG400015106,PGSC0003DMG400006993,PGSC0003DMG400024053,PGSC0003DMG400026282,PGSC0003DMG400010715,PGSC0003DMG400032147
GO:0007059	chromosome segregation	biological_process	0.050186	1	17	1801	114	23018	PGSC0003DMG400030734,PGSC0003DMG400012806,EPlSTUG00000002880,PGSC0003DMG400035128,PGSC0003DMG400041999,EPlSTUG00000003658,PGSC0003DMG401014160,PGSC0003DMG400005483,PGSC0003DMG400012167,PGSC0003DMG400036713,EPlSTUG00000001151,PGSC0003DMG400017062,PGSC0003DMG400021331,PGSC0003DMG400013903,PGSC0003DMG400004995,PGSC0003DMG400023918,PGSC0003DMG400030710
GO:0051130	positive regulation of cellular component organization	biological_process	0.050189	1	3	1801	11	23018	PGSC0003DMG402004570,PGSC0003DMG400011137,PGSC0003DMG400026829
GO:0004329	formate-tetrahydrofolate ligase activity	molecular_function	0.050488	1	2	1801	4	23018	PGSC0003DMG400032146,PGSC0003DMG400008076
GO:0006493	protein O-linked glycosylation	biological_process	0.05057	1	2	1801	4	23018	PGSC0003DMG400014556,PGSC0003DMG400018427
GO:0036355	2-iminoacetate synthase activity	molecular_function	0.051089	1	4	1801	15	23018	PGSC0003DMG401022901,PGSC0003DMG400008709,PGSC0003DMG400007514,PGSC0003DMG400021248
GO:0005137	interleukin-5 receptor binding	molecular_function	0.051175	1	1	1801	1	23018	PGSC0003DMG400008944
GO:0006304	DNA modification	biological_process	0.051251	1	10	1801	67	23018	PGSC0003DMG400011324,PGSC0003DMG400025778,PGSC0003DMG400029361,PGSC0003DMG401028774,PGSC0003DMG400032510,PGSC0003DMG400002585,PGSC0003DMG400021242,PGSC0003DMG400015440,PGSC0003DMG402015580,PGSC0003DMG400026759
GO:0030153	bacteriocin immunity	biological_process	0.051676	1	4	1801	12	23018	PGSC0003DMG400029542,PGSC0003DMG400015180,PGSC0003DMG400005787,PGSC0003DMG400009698
GO:0004553	hydrolase activity, hydrolyzing O-glycosyl compounds	molecular_function	0.052195	1	56	1801	513	23018	PGSC0003DMG400026758,PGSC0003DMG400029502,PGSC0003DMG400022298,PGSC0003DMG400029988,PGSC0003DMG400027954,PGSC0003DMG400003013,PGSC0003DMG402018740,PGSC0003DMG400006590,PGSC0003DMG400044859,PGSC0003DMG400018523,PGSC0003DMG400019638,PGSC0003DMG402012324,PGSC0003DMG400024139,PGSC0003DMG402027811,PGSC0003DMG402024654,PGSC0003DMG401015669,PGSC0003DMG400013275,PGSC0003DMG400026359,PGSC0003DMG400004670,…
GO:0006220	pyrimidine nucleotide metabolic process	biological_process	0.052403	1	8	1801	53	23018	PGSC0003DMG401016396,PGSC0003DMG400007514,PGSC0003DMG400034813,PGSC0003DMG401022901,PGSC0003DMG400021499,PGSC0003DMG400008847,PGSC0003DMG400021248,PGSC0003DMG400013634
GO:0000030	mannosyltransferase activity	molecular_function	0.055674	1	2	1801	5	23018	PGSC0003DMG400014556,PGSC0003DMG400018427
GO:0009129	pyrimidine nucleoside monophosphate metabolic process	biological_process	0.056388	1	6	1801	38	23018	PGSC0003DMG400021248,PGSC0003DMG400008847,PGSC0003DMG400007514,PGSC0003DMG400034813,PGSC0003DMG401016396,PGSC0003DMG401022901
GO:0009130	pyrimidine nucleoside monophosphate biosynthetic process	biological_process	0.056388	1	6	1801	38	23018	PGSC0003DMG401016396,PGSC0003DMG401022901,PGSC0003DMG400007514,PGSC0003DMG400034813,PGSC0003DMG400008847,PGSC0003DMG400021248
GO:1901264	carbohydrate derivative transport	biological_process	0.05682	1	3	1801	14	23018	PGSC0003DMG400047156,PGSC0003DMG400024796,PGSC0003DMG401020076
GO:0008565	protein transporter activity	molecular_function	0.056856	1	9	1801	60	23018	PGSC0003DMG400002759,PGSC0003DMG400010703,PGSC0003DMG400008484,PGSC0003DMG400041924,PGSC0003DMG401019343,PGSC0003DMG400011317,PGSC0003DMG400010161,PGSC0003DMG400004705,PGSC0003DMG402020229
GO:0016053	organic acid biosynthetic process	biological_process	0.056966	1	40	1801	340	23018	PGSC0003DMG400007514,PGSC0003DMG400021376,PGSC0003DMG400016275,PGSC0003DMG401022901,PGSC0003DMG400016016,PGSC0003DMG400003844,PGSC0003DMG400014592,PGSC0003DMG400016478,PGSC0003DMG400001058,PGSC0003DMG400004170,PGSC0003DMG400014838,PGSC0003DMG401012873,PGSC0003DMG400006556,PGSC0003DMG400012890,PGSC0003DMG402021462,PGSC0003DMG402028101,PGSC0003DMG400028599,PGSC0003DMG400014549,PGSC0003DMG400029178,…
GO:0046394	carboxylic acid biosynthetic process	biological_process	0.056966	1	40	1801	340	23018	PGSC0003DMG400016275,PGSC0003DMG400007514,PGSC0003DMG400021376,PGSC0003DMG400016016,PGSC0003DMG400003844,PGSC0003DMG401022901,PGSC0003DMG400014592,PGSC0003DMG400006556,PGSC0003DMG401012873,PGSC0003DMG400012890,PGSC0003DMG400014838,PGSC0003DMG402021462,PGSC0003DMG400004170,PGSC0003DMG400001058,PGSC0003DMG400016478,PGSC0003DMG400016337,PGSC0003DMG400018616,PGSC0003DMG400007879,PGSC0003DMG400014549,…
GO:0006952	defense response	biological_process	0.05732	1	31	1801	329	23018	PGSC0003DMG400009967,PGSC0003DMG400001780,PGSC0003DMG400002585,PGSC0003DMG402012482,PGSC0003DMG400027914,PGSC0003DMG400016115,PGSC0003DMG400008794,PGSC0003DMG402023644,PGSC0003DMG400025626,PGSC0003DMG400011324,PGSC0003DMG400016068,PGSC0003DMG400011432,PGSC0003DMG400009483,PGSC0003DMG400027776,PGSC0003DMG400001495,PGSC0003DMG400020321,PGSC0003DMG400022094,PGSC0003DMG400026759,PGSC0003DMG400007760,…
GO:0019354	siroheme biosynthetic process	biological_process	0.05741	1	9	1801	48	23018	PGSC0003DMG402028101,PGSC0003DMG400003324,PGSC0003DMG400023169,PGSC0003DMG402004220,PGSC0003DMG400000486,PGSC0003DMG400030951,PGSC0003DMG400013638,PGSC0003DMG401015240,PGSC0003DMG400016115
GO:0043115	precorrin-2 dehydrogenase activity	molecular_function	0.05741	1	9	1801	48	23018	PGSC0003DMG400013638,PGSC0003DMG400030951,PGSC0003DMG400000486,PGSC0003DMG402004220,PGSC0003DMG402028101,PGSC0003DMG400023169,PGSC0003DMG400003324,PGSC0003DMG401015240,PGSC0003DMG400016115
GO:0046156	siroheme metabolic process	biological_process	0.05741	1	9	1801	48	23018	PGSC0003DMG401015240,PGSC0003DMG400016115,PGSC0003DMG400000486,PGSC0003DMG402004220,PGSC0003DMG402028101,PGSC0003DMG400023169,PGSC0003DMG400003324,PGSC0003DMG400013638,PGSC0003DMG400030951
GO:0015996	chlorophyll catabolic process	biological_process	0.057857	1	5	1801	45	23018	PGSC0003DMG400022379,PGSC0003DMG400021666,PGSC0003DMG400020762,PGSC0003DMG401012699,PGSC0003DMG402023438
GO:0047746	chlorophyllase activity	molecular_function	0.057857	1	5	1801	45	23018	PGSC0003DMG402023438,PGSC0003DMG401012699,PGSC0003DMG400021666,PGSC0003DMG400020762,PGSC0003DMG400022379
GO:0034227	tRNA thio-modification	biological_process	0.057956	1	2	1801	6	23018	PGSC0003DMG400007010,PGSC0003DMG400019276
GO:0004635	phosphoribosyl-AMP cyclohydrolase activity	molecular_function	0.058426	1	3	1801	7	23018	PGSC0003DMG400018605,PGSC0003DMG400026453,PGSC0003DMG400018616
GO:0004497	monooxygenase activity	molecular_function	0.058903	1	10	1801	65	23018	PGSC0003DMG401022901,PGSC0003DMG400021248,PGSC0003DMG400015491,PGSC0003DMG400013577,PGSC0003DMG400003324,PGSC0003DMG400007514,PGSC0003DMG400018481,PGSC0003DMG400000457,PGSC0003DMG402000895,PGSC0003DMG400022025
GO:0004096	catalase activity	molecular_function	0.060484	1	3	1801	7	23018	PGSC0003DMG400021382,PGSC0003DMG400024139,PGSC0003DMG400001570
GO:0048037	cofactor binding	molecular_function	0.060556	1	76	1801	711	23018	PGSC0003DMG400007358,PGSC0003DMG400029524,PGSC0003DMG400020269,PGSC0003DMG400015728,PGSC0003DMG400003691,PGSC0003DMG400021582,PGSC0003DMG400021382,PGSC0003DMG403007406,PGSC0003DMG400015860,PGSC0003DMG400033065,PGSC0003DMG400005065,PGSC0003DMG400008356,PGSC0003DMG400015356,PGSC0003DMG400016115,PGSC0003DMG400018458,PGSC0003DMG400018622,PGSC0003DMG402023929,PGSC0003DMG400025021,PGSC0003DMG400022278,…
GO:0048518	positive regulation of biological process	biological_process	0.060704	1	22	1801	189	23018	PGSC0003DMG400005367,PGSC0003DMG400022355,PGSC0003DMG401020104,PGSC0003DMG400006339,PGSC0003DMG400011137,PGSC0003DMG400017577,PGSC0003DMG400013344,PGSC0003DMG400017494,PGSC0003DMG400000818,PGSC0003DMG400021546,PGSC0003DMG400005918,PGSC0003DMG400030376,PGSC0003DMG400013903,PGSC0003DMG400022830,PGSC0003DMG400028228,PGSC0003DMG400022957,PGSC0003DMG400026829,PGSC0003DMG400006429,PGSC0003DMG400026426,…
GO:0015293	symporter activity	molecular_function	0.06077	1	9	1801	58	23018	PGSC0003DMG400004715,PGSC0003DMG400007056,PGSC0003DMG400023332,PGSC0003DMG400015491,PGSC0003DMG400022911,PGSC0003DMG400018256,PGSC0003DMG400017572,PGSC0003DMG400028031,PGSC0003DMG400022699
GO:0015294	solute:cation symporter activity	molecular_function	0.06077	1	9	1801	58	23018	PGSC0003DMG400007056,PGSC0003DMG400023332,PGSC0003DMG400004715,PGSC0003DMG400017572,PGSC0003DMG400018256,PGSC0003DMG400015491,PGSC0003DMG400022911,PGSC0003DMG400028031,PGSC0003DMG400022699
GO:0042168	heme metabolic process	biological_process	0.060941	1	10	1801	57	23018	PGSC0003DMG400003324,PGSC0003DMG402028101,PGSC0003DMG400023169,PGSC0003DMG400000486,PGSC0003DMG402004220,PGSC0003DMG400030951,PGSC0003DMG400013638,PGSC0003DMG401015240,PGSC0003DMG400016115,PGSC0003DMG400023975
GO:0006631	fatty acid metabolic process	biological_process	0.060967	1	23	1801	192	23018	PGSC0003DMG402021462,PGSC0003DMG401012873,PGSC0003DMG400001932,PGSC0003DMG400006556,PGSC0003DMG400001058,PGSC0003DMG400018458,PGSC0003DMG400016115,PGSC0003DMG400016644,PGSC0003DMG400016177,PGSC0003DMG400003324,PGSC0003DMG401014160,PGSC0003DMG400008551,PGSC0003DMG400000978,PGSC0003DMG400022827,PGSC0003DMG400020325,PGSC0003DMG400012711,PGSC0003DMG400018583,PGSC0003DMG400007879,PGSC0003DMG400020620,…
GO:0019321	pentose metabolic process	biological_process	0.061127	1	3	1801	12	23018	PGSC0003DMG402024654,PGSC0003DMG400012948,PGSC0003DMG400012297
GO:0006813	potassium ion transport	biological_process	0.061877	1	18	1801	121	23018	PGSC0003DMG400033906,PGSC0003DMG400005284,PGSC0003DMG400015576,PGSC0003DMG400012585,PGSC0003DMG400003324,PGSC0003DMG400001780,PGSC0003DMG400017091,PGSC0003DMG401023104,PGSC0003DMG400014467,PGSC0003DMG400023319,PGSC0003DMG400023169,PGSC0003DMG400004113,PGSC0003DMG400038188,PGSC0003DMG400032154,PGSC0003DMG400011606,PGSC0003DMG400033905,PGSC0003DMG400003691,PGSC0003DMG401015240
GO:0003883	CTP synthase activity	molecular_function	0.062099	1	2	1801	3	23018	PGSC0003DMG400021499,PGSC0003DMG400013634
GO:0008073	ornithine decarboxylase inhibitor activity	molecular_function	0.062108	1	1	1801	2	23018	PGSC0003DMG400020078
GO:0042979	ornithine decarboxylase regulator activity	molecular_function	0.062108	1	1	1801	2	23018	PGSC0003DMG400020078
GO:0000793	condensed chromosome	cellular_component	0.062534	1	12	1801	98	23018	PGSC0003DMG400001703,PGSC0003DMG400036713,PGSC0003DMG400030734,PGSC0003DMG400021331,PGSC0003DMG400012806,PGSC0003DMG400009300,PGSC0003DMG401000860,PGSC0003DMG400011101,PGSC0003DMG400006912,PGSC0003DMG400013903,PGSC0003DMG400020074,PGSC0003DMG400004995
GO:0000228	nuclear chromosome	cellular_component	0.063052	1	15	1801	120	23018	PGSC0003DMG400027155,PGSC0003DMG400021331,PGSC0003DMG400012806,PGSC0003DMG400036713,PGSC0003DMG400001703,PGSC0003DMG400030734,PGSC0003DMG400027786,PGSC0003DMG400009046,PGSC0003DMG400020074,PGSC0003DMG400013903,PGSC0003DMG400023719,PGSC0003DMG400004995,PGSC0003DMG400009300,PGSC0003DMG400011101,PGSC0003DMG401000860
GO:0003008	system process	biological_process	0.063379	1	7	1801	50	23018	PGSC0003DMG400029542,PGSC0003DMG400004816,PGSC0003DMG400002495,PGSC0003DMG400006855,PGSC0003DMG400000027,PGSC0003DMG402024882,PGSC0003DMG400001606
GO:0044430	cytoskeletal part	cellular_component	0.063421	1	24	1801	193	23018	PGSC0003DMG400022027,PGSC0003DMG400010002,PGSC0003DMG401023061,PGSC0003DMG400022830,PGSC0003DMG400004995,PGSC0003DMG400020074,PGSC0003DMG400009053,PGSC0003DMG400013903,PGSC0003DMG400014709,PGSC0003DMG400036713,PGSC0003DMG400001703,PGSC0003DMG400003393,PGSC0003DMG400034509,PGSC0003DMG400028316,PGSC0003DMG400022957,PGSC0003DMG400021331,PGSC0003DMG402004570,PGSC0003DMG400011101,PGSC0003DMG400009300,…
GO:0001071	nucleic acid binding transcription factor activity	molecular_function	0.063968	1	78	1801	915	23018	PGSC0003DMG400019706,PGSC0003DMG400029368,PGSC0003DMG401002683,PGSC0003DMG400011256,PGSC0003DMG400023707,PGSC0003DMG400008148,PGSC0003DMG400014709,PGSC0003DMG400021365,PGSC0003DMG400018469,PGSC0003DMG400024623,PGSC0003DMG400023360,PGSC0003DMG400021323,PGSC0003DMG400002660,PGSC0003DMG401019343,PGSC0003DMG400031111,PGSC0003DMG401008915,PGSC0003DMG400019030,PGSC0003DMG400013903,PGSC0003DMG400002105,…
GO:0003700	sequence-specific DNA binding transcription factor activity	molecular_function	0.063968	1	78	1801	915	23018	PGSC0003DMG401023373,PGSC0003DMG400004820,PGSC0003DMG400008824,PGSC0003DMG400028121,PGSC0003DMG400011430,PGSC0003DMG400012137,PGSC0003DMG401023061,PGSC0003DMG400030737,PGSC0003DMG400022589,PGSC0003DMG400009388,PGSC0003DMG400011944,PGSC0003DMG400012038,PGSC0003DMG400006155,PGSC0003DMG400009449,PGSC0003DMG400025778,PGSC0003DMG400004953,PGSC0003DMG400012711,PGSC0003DMG400006482,PGSC0003DMG400003501,…
GO:0019087	transformation of host cell by virus	biological_process	0.06441	1	6	1801	34	23018	PGSC0003DMG400022911,PGSC0003DMG400029873,EPlSTUG00000000520,PGSC0003DMG400006339,PGSC0003DMG400017779,PGSC0003DMG400013493
GO:0030151	molybdenum ion binding	molecular_function	0.065235	1	4	1801	13	23018	PGSC0003DMG400015860,PGSC0003DMG400020212,PGSC0003DMG400007358,PGSC0003DMG400012851
GO:0006006	glucose metabolic process	biological_process	0.065503	1	19	1801	130	23018	PGSC0003DMG400002042,PGSC0003DMG400020269,PGSC0003DMG400006590,PGSC0003DMG400023169,PGSC0003DMG400025298,PGSC0003DMG400011044,PGSC0003DMG400019734,PGSC0003DMG400020700,EPlSTUG00000001683,PGSC0003DMG400016208,PGSC0003DMG400001501,PGSC0003DMG400012948,PGSC0003DMG400003324,PGSC0003DMG400022263,PGSC0003DMG400009290,PGSC0003DMG400001932,PGSC0003DMG400024220,PGSC0003DMG400016115,PGSC0003DMG400001554
GO:0007010	cytoskeleton organization	biological_process	0.066064	1	26	1801	222	23018	PGSC0003DMG400012806,PGSC0003DMG400025036,PGSC0003DMG400030734,PGSC0003DMG400020996,PGSC0003DMG400005254,PGSC0003DMG400033911,PGSC0003DMG401013295,PGSC0003DMG400026042,PGSC0003DMG400011101,PGSC0003DMG400029110,PGSC0003DMG400009217,PGSC0003DMG402016370,PGSC0003DMG401016370,PGSC0003DMG400025040,PGSC0003DMG400021331,PGSC0003DMG402004570,PGSC0003DMG400034509,PGSC0003DMG400028121,PGSC0003DMG400036713,…
GO:0055085	transmembrane transport	biological_process	0.067387	1	129	1801	1236	23018	PGSC0003DMG401000567,PGSC0003DMG400002759,PGSC0003DMG400017494,PGSC0003DMG400012711,PGSC0003DMG400001656,PGSC0003DMG402028565,PGSC0003DMG400002495,PGSC0003DMG400011312,PGSC0003DMG400012523,PGSC0003DMG400009839,PGSC0003DMG400018616,PGSC0003DMG400007792,PGSC0003DMG400023853,PGSC0003DMG402017989,PGSC0003DMG400022403,PGSC0003DMG400008824,PGSC0003DMG400014179,PGSC0003DMG400000449,PGSC0003DMG400003848,…
GO:0000794	condensed nuclear chromosome	cellular_component	0.067663	1	11	1801	85	23018	PGSC0003DMG400001703,PGSC0003DMG400036713,PGSC0003DMG400030734,PGSC0003DMG400021331,PGSC0003DMG400012806,PGSC0003DMG400011101,PGSC0003DMG401000860,PGSC0003DMG400009300,PGSC0003DMG400004995,PGSC0003DMG400013903,PGSC0003DMG400020074
GO:0015643	toxic substance binding	molecular_function	0.067934	1	4	1801	13	23018	PGSC0003DMG400005787,PGSC0003DMG400015180,PGSC0003DMG400029542,PGSC0003DMG400009698
GO:0044711	single-organism biosynthetic process	biological_process	0.069251	1	49	1801	436	23018	PGSC0003DMG400003844,PGSC0003DMG400016016,PGSC0003DMG400041146,PGSC0003DMG401022901,PGSC0003DMG400016275,PGSC0003DMG400021376,PGSC0003DMG400002105,PGSC0003DMG400007514,PGSC0003DMG400021831,PGSC0003DMG402021462,PGSC0003DMG400014838,PGSC0003DMG401012873,PGSC0003DMG400006556,PGSC0003DMG400012890,PGSC0003DMG400008709,PGSC0003DMG400016478,PGSC0003DMG400001058,PGSC0003DMG400004170,PGSC0003DMG400014592,…
GO:0046149	pigment catabolic process	biological_process	0.069882	1	5	1801	46	23018	PGSC0003DMG402023438,PGSC0003DMG401012699,PGSC0003DMG400021666,PGSC0003DMG400020762,PGSC0003DMG400022379
GO:0003954	NADH dehydrogenase activity	molecular_function	0.070134	1	10	1801	77	23018	PGSC0003DMG400024493,PGSC0003DMG400026758,PGSC0003DMG400028031,PGSC0003DMG400039741,PGSC0003DMG400025509,PGSC0003DMG400015298,PGSC0003DMG401027355,PGSC0003DMG402023481,PGSC0003DMG400004163,PGSC0003DMG403016183
GO:0009758	carbohydrate utilization	biological_process	0.070468	1	1	1801	1	23018	PGSC0003DMG400011511
GO:0050053	levansucrase activity	molecular_function	0.070468	1	1	1801	1	23018	PGSC0003DMG400011511
GO:0009893	positive regulation of metabolic process	biological_process	0.071226	1	18	1801	155	23018	PGSC0003DMG400021546,PGSC0003DMG400005918,PGSC0003DMG400013903,PGSC0003DMG400022830,PGSC0003DMG400028228,PGSC0003DMG400022957,PGSC0003DMG400026426,PGSC0003DMG400026829,PGSC0003DMG400006429,PGSC0003DMG400012586,PGSC0003DMG400005367,PGSC0003DMG401020104,PGSC0003DMG400011137,PGSC0003DMG400006339,PGSC0003DMG400017577,PGSC0003DMG400017494,PGSC0003DMG400013344,PGSC0003DMG400000818
GO:0031325	positive regulation of cellular metabolic process	biological_process	0.071226	1	18	1801	155	23018	PGSC0003DMG400000818,PGSC0003DMG401020104,PGSC0003DMG400011137,PGSC0003DMG400006339,PGSC0003DMG400017494,PGSC0003DMG400013344,PGSC0003DMG400017577,PGSC0003DMG400005367,PGSC0003DMG400012586,PGSC0003DMG400022957,PGSC0003DMG400006429,PGSC0003DMG400026829,PGSC0003DMG400026426,PGSC0003DMG400013903,PGSC0003DMG400028228,PGSC0003DMG400022830,PGSC0003DMG400021546,PGSC0003DMG400005918
GO:0008374	O-acyltransferase activity	molecular_function	0.071713	1	10	1801	70	23018	PGSC0003DMG400009219,PGSC0003DMG400015968,PGSC0003DMG400000466,PGSC0003DMG400025778,PGSC0003DMG400001016,PGSC0003DMG400000295,PGSC0003DMG400003747,PGSC0003DMG401028367,PGSC0003DMG400022911,PGSC0003DMG400022921
GO:0016820	hydrolase activity, acting on acid anhydrides, catalyzing transmembrane movement of substances	molecular_function	0.073314	1	27	1801	192	23018	PGSC0003DMG400030547,PGSC0003DMG402013112,PGSC0003DMG400012167,PGSC0003DMG400005483,PGSC0003DMG400022403,PGSC0003DMG400008824,PGSC0003DMG400013458,PGSC0003DMG400015576,PGSC0003DMG400026508,PGSC0003DMG400003889,PGSC0003DMG400029409,PGSC0003DMG400011613,PGSC0003DMG401023104,PGSC0003DMG400018795,PGSC0003DMG400017091,PGSC0003DMG400003078,PGSC0003DMG400029157,PGSC0003DMG402029631,PGSC0003DMG400009839,…
GO:0001932	regulation of protein phosphorylation	biological_process	0.073442	1	3	1801	16	23018	PGSC0003DMG400028228,PGSC0003DMG400012887,PGSC0003DMG400006429
GO:0031399	regulation of protein modification process	biological_process	0.073442	1	3	1801	16	23018	PGSC0003DMG400012887,PGSC0003DMG400028228,PGSC0003DMG400006429
GO:0006119	oxidative phosphorylation	biological_process	0.07417	1	8	1801	53	23018	PGSC0003DMG402023481,PGSC0003DMG400004163,PGSC0003DMG400014565,PGSC0003DMG400026342,PGSC0003DMG400028031,PGSC0003DMG400030714,PGSC0003DMG400025509,PGSC0003DMG400039741
GO:0042773	ATP synthesis coupled electron transport	biological_process	0.07417	1	8	1801	53	23018	PGSC0003DMG402023481,PGSC0003DMG400004163,PGSC0003DMG400014565,PGSC0003DMG400028031,PGSC0003DMG400026342,PGSC0003DMG400030714,PGSC0003DMG400025509,PGSC0003DMG400039741
GO:0004594	pantothenate kinase activity	molecular_function	0.074518	1	2	1801	2	23018	PGSC0003DMG400018148,PGSC0003DMG400013511
GO:0004871	signal transducer activity	molecular_function	0.074927	1	45	1801	377	23018	PGSC0003DMG400005483,PGSC0003DMG400029542,PGSC0003DMG400029514,PGSC0003DMG400021658,PGSC0003DMG400004345,PGSC0003DMG400000027,PGSC0003DMG400037133,PGSC0003DMG400014411,PGSC0003DMG401012873,PGSC0003DMG400009984,PGSC0003DMG400022830,PGSC0003DMG400018795,PGSC0003DMG400028694,PGSC0003DMG400021101,PGSC0003DMG400026312,PGSC0003DMG402029631,PGSC0003DMG400019836,PGSC0003DMG401024607,PGSC0003DMG400003681,…
GO:0060089	molecular transducer activity	molecular_function	0.074927	1	45	1801	377	23018	PGSC0003DMG400005483,PGSC0003DMG400029514,PGSC0003DMG400029542,PGSC0003DMG400021658,PGSC0003DMG400004345,PGSC0003DMG400000027,PGSC0003DMG400037133,PGSC0003DMG400014411,PGSC0003DMG400009984,PGSC0003DMG401012873,PGSC0003DMG400028694,PGSC0003DMG400018795,PGSC0003DMG400022830,PGSC0003DMG400021101,PGSC0003DMG400026312,PGSC0003DMG402029631,PGSC0003DMG400019836,PGSC0003DMG401024607,PGSC0003DMG400003681,…
GO:0007126	meiosis	biological_process	0.075271	1	5	1801	31	23018	PGSC0003DMG400018622,PGSC0003DMG400010666,EPlSTUG00000003658,EPlSTUG00000001151,EPlSTUG00000002880
GO:0051321	meiotic cell cycle	biological_process	0.075271	1	5	1801	31	23018	EPlSTUG00000001151,EPlSTUG00000003658,EPlSTUG00000002880,PGSC0003DMG400010666,PGSC0003DMG400018622
GO:0044003	modification by symbiont of host morphology or physiology	biological_process	0.075889	1	11	1801	90	23018	PGSC0003DMG400017779,PGSC0003DMG400013493,PGSC0003DMG400012436,PGSC0003DMG400022589,PGSC0003DMG400029873,PGSC0003DMG400021331,PGSC0003DMG400014140,PGSC0003DMG400026112,PGSC0003DMG400022911,PGSC0003DMG400006339,EPlSTUG00000000520
GO:0051817	modification of morphology or physiology of other organism involved in symbiotic interaction	biological_process	0.075889	1	11	1801	90	23018	PGSC0003DMG400014140,PGSC0003DMG400021331,PGSC0003DMG400029873,PGSC0003DMG400022589,PGSC0003DMG400013493,PGSC0003DMG400012436,PGSC0003DMG400017779,EPlSTUG00000000520,PGSC0003DMG400006339,PGSC0003DMG400022911,PGSC0003DMG400026112
GO:0016311	dephosphorylation	biological_process	0.076139	1	6	1801	29	23018	PGSC0003DMG400026120,PGSC0003DMG400030092,PGSC0003DMG400023092,PGSC0003DMG400023475,PGSC0003DMG400040404,PGSC0003DMG400027948
GO:0090066	regulation of anatomical structure size	biological_process	0.076434	1	5	1801	23	23018	PGSC0003DMG402004570,PGSC0003DMG400001606,PGSC0003DMG400026042,PGSC0003DMG400004816,PGSC0003DMG400009217
GO:0035821	modification of morphology or physiology of other organism	biological_process	0.076599	1	11	1801	91	23018	PGSC0003DMG400017779,PGSC0003DMG400013493,PGSC0003DMG400012436,PGSC0003DMG400022589,PGSC0003DMG400029873,PGSC0003DMG400021331,PGSC0003DMG400014140,PGSC0003DMG400026112,PGSC0003DMG400022911,PGSC0003DMG400006339,EPlSTUG00000000520
GO:0006082	organic acid metabolic process	biological_process	0.077215	1	82	1801	773	23018	PGSC0003DMG400021376,PGSC0003DMG400012882,PGSC0003DMG400002037,PGSC0003DMG400023169,PGSC0003DMG400006683,PGSC0003DMG401022901,PGSC0003DMG400012800,PGSC0003DMG400017577,PGSC0003DMG400006731,PGSC0003DMG400014592,PGSC0003DMG400016644,PGSC0003DMG402021462,PGSC0003DMG400006556,PGSC0003DMG400012890,PGSC0003DMG400014838,PGSC0003DMG400013235,PGSC0003DMG400000486,PGSC0003DMG400023353,PGSC0003DMG400014549,…
GO:0046132	pyrimidine ribonucleoside biosynthetic process	biological_process	0.077973	1	4	1801	17	23018	PGSC0003DMG400007514,PGSC0003DMG401022901,PGSC0003DMG401016396,PGSC0003DMG400021248
GO:0046134	pyrimidine nucleoside biosynthetic process	biological_process	0.077973	1	4	1801	17	23018	PGSC0003DMG400007514,PGSC0003DMG401022901,PGSC0003DMG401016396,PGSC0003DMG400021248
GO:0009636	response to toxic substance	biological_process	0.078192	1	5	1801	24	23018	PGSC0003DMG400029564,PGSC0003DMG400015356,PGSC0003DMG400014467,PGSC0003DMG400020212,PGSC0003DMG400007679
GO:0008138	protein tyrosine/serine/threonine phosphatase activity	molecular_function	0.078464	1	4	1801	15	23018	PGSC0003DMG400026120,PGSC0003DMG400023475,PGSC0003DMG400023092,PGSC0003DMG400030092
GO:0016614	oxidoreductase activity, acting on CH-OH group of donors	molecular_function	0.078626	1	41	1801	363	23018	PGSC0003DMG400018458,PGSC0003DMG400016115,PGSC0003DMG402023929,PGSC0003DMG400008356,PGSC0003DMG400016644,PGSC0003DMG400005065,PGSC0003DMG400033065,PGSC0003DMG401014805,PGSC0003DMG403007406,PGSC0003DMG403008663,PGSC0003DMG400011606,PGSC0003DMG400031071,PGSC0003DMG400003691,PGSC0003DMG400020269,PGSC0003DMG400015728,PGSC0003DMG400023169,PGSC0003DMG400014871,PGSC0003DMG400001932,PGSC0003DMG400000021,…
GO:0016884	carbon-nitrogen ligase activity, with glutamine as amido-N-donor	molecular_function	0.07905	1	6	1801	25	23018	PGSC0003DMG400003844,PGSC0003DMG400029988,PGSC0003DMG400008518,PGSC0003DMG400005752,PGSC0003DMG400016669,PGSC0003DMG400004170
GO:0000149	SNARE binding	molecular_function	0.079214	1	2	1801	4	23018	PGSC0003DMG400003502,PGSC0003DMG400012711
GO:0019905	syntaxin binding	molecular_function	0.079214	1	2	1801	4	23018	PGSC0003DMG400012711,PGSC0003DMG400003502
GO:0022402	cell cycle process	biological_process	0.079472	1	25	1801	216	23018	EPlSTUG00000001151,PGSC0003DMG400001594,PGSC0003DMG400018605,PGSC0003DMG400001703,PGSC0003DMG400017632,PGSC0003DMG400020074,PGSC0003DMG400001999,PGSC0003DMG400017654,PGSC0003DMG400018622,PGSC0003DMG400010002,EPlSTUG00000002880,PGSC0003DMG400008384,PGSC0003DMG400032544,PGSC0003DMG400009449,PGSC0003DMG400024511,PGSC0003DMG400020996,PGSC0003DMG400017577,EPlSTUG00000003658,PGSC0003DMG400011256,PGSC00…
GO:0030284	estrogen receptor activity	molecular_function	0.080081	1	2	1801	4	23018	PGSC0003DMG400003681,PGSC0003DMG400024275
GO:0008284	positive regulation of cell proliferation	biological_process	0.081051	1	2	1801	6	23018	PGSC0003DMG400011324,PGSC0003DMG400028228
GO:0042127	regulation of cell proliferation	biological_process	0.081051	1	2	1801	6	23018	PGSC0003DMG400028228,PGSC0003DMG400011324
GO:0009084	glutamine family amino acid biosynthetic process	biological_process	0.081387	1	6	1801	24	23018	PGSC0003DMG400014592,PGSC0003DMG400021248,PGSC0003DMG400009698,PGSC0003DMG400013235,PGSC0003DMG401022901,PGSC0003DMG400007514
GO:0008483	transaminase activity	molecular_function	0.081574	1	4	1801	14	23018	PGSC0003DMG400012800,PGSC0003DMG400022742,PGSC0003DMG400024275,PGSC0003DMG400029872
GO:0016769	transferase activity, transferring nitrogenous groups	molecular_function	0.081574	1	4	1801	14	23018	PGSC0003DMG400012800,PGSC0003DMG400029872,PGSC0003DMG400022742,PGSC0003DMG400024275
GO:0009173	pyrimidine ribonucleoside monophosphate metabolic process	biological_process	0.081852	1	4	1801	16	23018	PGSC0003DMG400021248,PGSC0003DMG400007514,PGSC0003DMG401016396,PGSC0003DMG401022901
GO:0009174	pyrimidine ribonucleoside monophosphate biosynthetic process	biological_process	0.081852	1	4	1801	16	23018	PGSC0003DMG401022901,PGSC0003DMG401016396,PGSC0003DMG400007514,PGSC0003DMG400021248
GO:0019752	carboxylic acid metabolic process	biological_process	0.082883	1	81	1801	766	23018	PGSC0003DMG400027873,PGSC0003DMG400001932,PGSC0003DMG400013634,PGSC0003DMG401023061,PGSC0003DMG400022033,PGSC0003DMG400032242,PGSC0003DMG400023338,PGSC0003DMG400022025,PGSC0003DMG400021276,PGSC0003DMG400016177,PGSC0003DMG400018605,PGSC0003DMG401014160,PGSC0003DMG400003324,PGSC0003DMG400038188,PGSC0003DMG400009698,PGSC0003DMG400022827,PGSC0003DMG400010740,PGSC0003DMG400012711,PGSC0003DMG400018583,…
GO:0004144	diacylglycerol O-acyltransferase activity	molecular_function	0.082967	1	4	1801	19	23018	PGSC0003DMG400001016,PGSC0003DMG400000295,PGSC0003DMG400015968,PGSC0003DMG400025778
GO:0016411	acylglycerol O-acyltransferase activity	molecular_function	0.082967	1	4	1801	19	23018	PGSC0003DMG400025778,PGSC0003DMG400001016,PGSC0003DMG400000295,PGSC0003DMG400015968
GO:0009401	phosphoenolpyruvate-dependent sugar phosphotransferase system	biological_process	0.0831	1	6	1801	39	23018	PGSC0003DMG400018256,PGSC0003DMG400017662,PGSC0003DMG400015491,PGSC0003DMG400023332,PGSC0003DMG400022699,PGSC0003DMG400045226
GO:0003989	acetyl-CoA carboxylase activity	molecular_function	0.083572	1	4	1801	14	23018	PGSC0003DMG401012873,PGSC0003DMG400020325,PGSC0003DMG400012711,PGSC0003DMG400008551
GO:0016421	CoA carboxylase activity	molecular_function	0.083572	1	4	1801	14	23018	PGSC0003DMG400020325,PGSC0003DMG400012711,PGSC0003DMG400008551,PGSC0003DMG401012873
GO:0016885	ligase activity, forming carbon-carbon bonds	molecular_function	0.083572	1	4	1801	14	23018	PGSC0003DMG400008551,PGSC0003DMG400012711,PGSC0003DMG400020325,PGSC0003DMG401012873
GO:0031625	ubiquitin protein ligase binding	molecular_function	0.084474	1	4	1801	18	23018	PGSC0003DMG400018611,PGSC0003DMG400008740,PGSC0003DMG400018437,PGSC0003DMG400014708
GO:0044389	small conjugating protein ligase binding	molecular_function	0.084474	1	4	1801	18	23018	PGSC0003DMG400008740,PGSC0003DMG400018437,PGSC0003DMG400014708,PGSC0003DMG400018611
GO:0044057	regulation of system process	biological_process	0.084948	1	3	1801	12	23018	PGSC0003DMG400001606,PGSC0003DMG400006855,PGSC0003DMG400004816
GO:0000178	exosome (RNase complex)	cellular_component	0.086084	1	3	1801	9	23018	PGSC0003DMG400014709,PGSC0003DMG400016203,PGSC0003DMG400011324
GO:0008608	attachment of spindle microtubules to kinetochore	biological_process	0.086101	1	6	1801	38	23018	PGSC0003DMG400004995,PGSC0003DMG400012806,PGSC0003DMG400013903,PGSC0003DMG400021331,PGSC0003DMG400030734,PGSC0003DMG400036713
GO:0043436	oxoacid metabolic process	biological_process	0.086539	1	81	1801	769	23018	PGSC0003DMG400028599,PGSC0003DMG402028101,PGSC0003DMG400014549,PGSC0003DMG400000486,PGSC0003DMG400023353,PGSC0003DMG400013235,PGSC0003DMG400018616,PGSC0003DMG400012711,PGSC0003DMG400010740,PGSC0003DMG400020325,PGSC0003DMG400018583,PGSC0003DMG400022827,PGSC0003DMG400009698,PGSC0003DMG400038188,PGSC0003DMG400003324,PGSC0003DMG401014160,PGSC0003DMG400016177,PGSC0003DMG400018605,PGSC0003DMG400021276,…
GO:0032268	regulation of cellular protein metabolic process	biological_process	0.087406	1	6	1801	40	23018	PGSC0003DMG400006429,PGSC0003DMG400026829,PGSC0003DMG400028228,PGSC0003DMG400012887,PGSC0003DMG400027776,PGSC0003DMG400011137
GO:0000278	mitotic cell cycle	biological_process	0.087643	1	9	1801	62	23018	PGSC0003DMG400010002,PGSC0003DMG400009300,PGSC0003DMG400011101,PGSC0003DMG400020074,PGSC0003DMG400017632,PGSC0003DMG400024511,PGSC0003DMG400001703,PGSC0003DMG400032544,PGSC0003DMG400009449
GO:0006449	regulation of translational termination	biological_process	0.08771	1	2	1801	8	23018	PGSC0003DMG400011137,PGSC0003DMG400026829
GO:0006452	translational frameshifting	biological_process	0.08771	1	2	1801	8	23018	PGSC0003DMG400026829,PGSC0003DMG400011137
GO:0043243	positive regulation of protein complex disassembly	biological_process	0.08771	1	2	1801	8	23018	PGSC0003DMG400011137,PGSC0003DMG400026829
GO:0045727	positive regulation of translation	biological_process	0.08771	1	2	1801	8	23018	PGSC0003DMG400026829,PGSC0003DMG400011137
GO:0045901	positive regulation of translational elongation	biological_process	0.08771	1	2	1801	8	23018	PGSC0003DMG400026829,PGSC0003DMG400011137
GO:0045905	positive regulation of translational termination	biological_process	0.08771	1	2	1801	8	23018	PGSC0003DMG400026829,PGSC0003DMG400011137
GO:0006787	porphyrin-containing compound catabolic process	biological_process	0.090014	1	5	1801	48	23018	PGSC0003DMG401012699,PGSC0003DMG402023438,PGSC0003DMG400022379,PGSC0003DMG400020762,PGSC0003DMG400021666
GO:0033015	tetrapyrrole catabolic process	biological_process	0.090014	1	5	1801	48	23018	PGSC0003DMG400020762,PGSC0003DMG400021666,PGSC0003DMG400022379,PGSC0003DMG402023438,PGSC0003DMG401012699
GO:0051187	cofactor catabolic process	biological_process	0.090014	1	5	1801	48	23018	PGSC0003DMG400022379,PGSC0003DMG400020762,PGSC0003DMG400021666,PGSC0003DMG401012699,PGSC0003DMG402023438
GO:0006486	protein glycosylation	biological_process	0.090423	1	11	1801	70	23018	PGSC0003DMG400018405,PGSC0003DMG400014556,PGSC0003DMG400029368,PGSC0003DMG400018611,PGSC0003DMG400015238,PGSC0003DMG400027154,PGSC0003DMG400028961,PGSC0003DMG400003492,PGSC0003DMG400018427,PGSC0003DMG400000060,PGSC0003DMG401006223
GO:0009101	glycoprotein biosynthetic process	biological_process	0.090423	1	11	1801	70	23018	PGSC0003DMG400000060,PGSC0003DMG400018427,PGSC0003DMG401006223,PGSC0003DMG400015238,PGSC0003DMG400027154,PGSC0003DMG400028961,PGSC0003DMG400003492,PGSC0003DMG400018611,PGSC0003DMG400014556,PGSC0003DMG400018405,PGSC0003DMG400029368
GO:0043413	macromolecule glycosylation	biological_process	0.090423	1	11	1801	70	23018	PGSC0003DMG400018611,PGSC0003DMG400029368,PGSC0003DMG400018405,PGSC0003DMG400014556,PGSC0003DMG401006223,PGSC0003DMG400018427,PGSC0003DMG400000060,PGSC0003DMG400003492,PGSC0003DMG400028961,PGSC0003DMG400027154,PGSC0003DMG400015238
GO:0017089	glycolipid transporter activity	molecular_function	0.091084	1	2	1801	9	23018	PGSC0003DMG401020076,PGSC0003DMG400024796
GO:0046836	glycolipid transport	biological_process	0.091084	1	2	1801	9	23018	PGSC0003DMG401020076,PGSC0003DMG400024796
GO:0051861	glycolipid binding	molecular_function	0.091084	1	2	1801	9	23018	PGSC0003DMG400024796,PGSC0003DMG401020076
GO:0051239	regulation of multicellular organismal process	biological_process	0.091375	1	5	1801	29	23018	PGSC0003DMG400022830,PGSC0003DMG400001606,PGSC0003DMG400006855,PGSC0003DMG400004816,PGSC0003DMG400005787
GO:0046131	pyrimidine ribonucleoside metabolic process	biological_process	0.092104	1	4	1801	19	23018	PGSC0003DMG400007514,PGSC0003DMG401022901,PGSC0003DMG401016396,PGSC0003DMG400021248
GO:0051087	chaperone binding	molecular_function	0.092888	1	6	1801	35	23018	PGSC0003DMG400023607,PGSC0003DMG400021345,PGSC0003DMG401014575,PGSC0003DMG400000079,PGSC0003DMG400006539,PGSC0003DMG401014601
GO:0010604	positive regulation of macromolecule metabolic process	biological_process	0.093136	1	10	1801	72	23018	PGSC0003DMG400005918,PGSC0003DMG400005367,PGSC0003DMG400013344,PGSC0003DMG400028228,PGSC0003DMG400006339,PGSC0003DMG401020104,PGSC0003DMG400011137,PGSC0003DMG400006429,PGSC0003DMG400026829,PGSC0003DMG400000818
GO:0003726	double-stranded RNA adenosine deaminase activity	molecular_function	0.096749	1	2	1801	6	23018	PGSC0003DMG400028234,PGSC0003DMG400000957
GO:0005388	calcium-transporting ATPase activity	molecular_function	0.098007	1	1	1801	3	23018	EPlSTUG00000001096
GO:0030150	protein import into mitochondrial matrix	biological_process	0.098209	1	2	1801	8	23018	PGSC0003DMG401013687,PGSC0003DMG400005253
GO:0006020	inositol metabolic process	biological_process	0.098634	1	2	1801	7	23018	PGSC0003DMG400021831,PGSC0003DMG400018365
GO:0008378	galactosyltransferase activity	molecular_function	0.099105	1	5	1801	26	23018	PGSC0003DMG400018405,PGSC0003DMG400029368,PGSC0003DMG400028961,PGSC0003DMG400027154,PGSC0003DMG400000060
GO:0008519	ammonium transmembrane transporter activity	molecular_function	0.099888	1	3	1801	13	23018	PGSC0003DMG401015894,PGSC0003DMG400028137,PGSC0003DMG400003959
GO:0015101	organic cation transmembrane transporter activity	molecular_function	0.099888	1	3	1801	13	23018	PGSC0003DMG400028137,PGSC0003DMG400003959,PGSC0003DMG401015894
GO:0015696	ammonium transport	biological_process	0.099888	1	3	1801	13	23018	PGSC0003DMG401015894,PGSC0003DMG400003959,PGSC0003DMG400028137
GO:0003908	methylated-DNA-[protein]-cysteine S-methyltransferase activity	molecular_function	0.10111	1	1	1801	1	23018	PGSC0003DMG400021498
GO:0005507	copper ion binding	molecular_function	0.10136	1	17	1801	166	23018	PGSC0003DMG400027914,PGSC0003DMG400005515,PGSC0003DMG400030376,PGSC0003DMG400015364,PGSC0003DMG400020355,PGSC0003DMG400025038,PGSC0003DMG400004789,PGSC0003DMG400032510,PGSC0003DMG402009541,PGSC0003DMG400023173,PGSC0003DMG401008903,PGSC0003DMG400000761,PGSC0003DMG400001437,PGSC0003DMG400003512,PGSC0003DMG400000537,PGSC0003DMG400028958,PGSC0003DMG400013073
GO:0015988	energy coupled proton transmembrane transport, against electrochemical gradient	biological_process	0.1015	1	22	1801	187	23018	PGSC0003DMG400020655,PGSC0003DMG400016794,PGSC0003DMG400000449,PGSC0003DMG400012711,PGSC0003DMG400017494,PGSC0003DMG400016203,PGSC0003DMG400027954,PGSC0003DMG400002759,PGSC0003DMG402027528,PGSC0003DMG400025375,PGSC0003DMG400022403,PGSC0003DMG400018605,PGSC0003DMG400008824,PGSC0003DMG400030547,PGSC0003DMG400034509,PGSC0003DMG400016651,PGSC0003DMG400001594,PGSC0003DMG400029409,PGSC0003DMG400003629,…
GO:0015991	ATP hydrolysis coupled proton transport	biological_process	0.1015	1	22	1801	187	23018	PGSC0003DMG400016794,PGSC0003DMG400020655,PGSC0003DMG400012711,PGSC0003DMG400000449,PGSC0003DMG400027954,PGSC0003DMG400002759,PGSC0003DMG400016203,PGSC0003DMG400017494,PGSC0003DMG400016651,PGSC0003DMG400034509,PGSC0003DMG400030547,PGSC0003DMG400008824,PGSC0003DMG400025375,PGSC0003DMG402027528,PGSC0003DMG400018605,PGSC0003DMG400022403,PGSC0003DMG400002669,PGSC0003DMG400003629,PGSC0003DMG400029409,…
GO:0019829	cation-transporting ATPase activity	molecular_function	0.10322	1	9	1801	66	23018	PGSC0003DMG400024527,PGSC0003DMG401023104,EPlSTUG00000001096,PGSC0003DMG400017091,PGSC0003DMG400030547,PGSC0003DMG400015576,PGSC0003DMG400022403,PGSC0003DMG400026508,PGSC0003DMG400029409
GO:0042625	ATPase activity, coupled to transmembrane movement of ions	molecular_function	0.10322	1	9	1801	66	23018	PGSC0003DMG400017091,EPlSTUG00000001096,PGSC0003DMG401023104,PGSC0003DMG400024527,PGSC0003DMG400029409,PGSC0003DMG400026508,PGSC0003DMG400015576,PGSC0003DMG400022403,PGSC0003DMG400030547
GO:0044283	small molecule biosynthetic process	biological_process	0.10429	1	46	1801	418	23018	PGSC0003DMG400016337,PGSC0003DMG400007879,PGSC0003DMG400018616,PGSC0003DMG400016219,PGSC0003DMG400028599,PGSC0003DMG402028101,PGSC0003DMG400014549,PGSC0003DMG400029178,PGSC0003DMG400013235,PGSC0003DMG400009698,PGSC0003DMG400038188,PGSC0003DMG400012210,PGSC0003DMG400029273,PGSC0003DMG400012711,PGSC0003DMG400020325,PGSC0003DMG400009217,PGSC0003DMG400022827,PGSC0003DMG400032110,PGSC0003DMG400023338,…
GO:0009523	photosystem II	cellular_component	0.10501	1	14	1801	130	23018	PGSC0003DMG400008356,PGSC0003DMG400021370,PGSC0003DMG400037908,PGSC0003DMG400014402,PGSC0003DMG400017562,PGSC0003DMG400026653,PGSC0003DMG400028982,PGSC0003DMG400032138,PGSC0003DMG401028807,PGSC0003DMG400008692,PGSC0003DMG400012800,PGSC0003DMG401012338,PGSC0003DMG400002689,PGSC0003DMG400035145
GO:0009100	glycoprotein metabolic process	biological_process	0.10565	1	11	1801	73	23018	PGSC0003DMG400029368,PGSC0003DMG400018405,PGSC0003DMG400014556,PGSC0003DMG400018611,PGSC0003DMG400028961,PGSC0003DMG400003492,PGSC0003DMG400027154,PGSC0003DMG400015238,PGSC0003DMG401006223,PGSC0003DMG400018427,PGSC0003DMG400000060
GO:0007165	signal transduction	biological_process	0.10588	1	120	1801	1234	23018	PGSC0003DMG400029712,PGSC0003DMG400005610,PGSC0003DMG400025435,PGSC0003DMG400027325,PGSC0003DMG400031083,PGSC0003DMG401007403,PGSC0003DMG400011317,PGSC0003DMG402031196,PGSC0003DMG400014414,PGSC0003DMG400026627,PGSC0003DMG402002917,PGSC0003DMG400003078,PGSC0003DMG400021593,PGSC0003DMG400001805,PGSC0003DMG400004233,PGSC0003DMG400003564,PGSC0003DMG400018256,PGSC0003DMG400013895,PGSC0003DMG401023061,…
GO:0007166	cell surface receptor signaling pathway	biological_process	0.10759	1	27	1801	241	23018	PGSC0003DMG400031103,PGSC0003DMG400011317,PGSC0003DMG401024607,PGSC0003DMG400003089,PGSC0003DMG400002678,PGSC0003DMG400013420,PGSC0003DMG401010743,PGSC0003DMG400029712,PGSC0003DMG400020100,PGSC0003DMG400003078,PGSC0003DMG400004113,PGSC0003DMG400001805,PGSC0003DMG400028308,PGSC0003DMG401024850,PGSC0003DMG400005918,PGSC0003DMG401019343,PGSC0003DMG400011613,PGSC0003DMG401028367,PGSC0003DMG400018795,…
GO:0008704	5-carboxymethyl-2-hydroxymuconate delta-isomerase activity	molecular_function	0.1079	1	1	1801	1	23018	PGSC0003DMG400006912
GO:0019566	arabinose metabolic process	biological_process	0.10832	1	2	1801	6	23018	PGSC0003DMG400012297,PGSC0003DMG402024654
GO:0046373	L-arabinose metabolic process	biological_process	0.10832	1	2	1801	6	23018	PGSC0003DMG402024654,PGSC0003DMG400012297
GO:0046556	alpha-N-arabinofuranosidase activity	molecular_function	0.10832	1	2	1801	6	23018	PGSC0003DMG400012297,PGSC0003DMG402024654
GO:0051205	protein insertion into membrane	biological_process	0.1088	1	3	1801	13	23018	PGSC0003DMG400002871,PGSC0003DMG400019747,PGSC0003DMG400010740
GO:0051668	localization within membrane	biological_process	0.1088	1	3	1801	13	23018	PGSC0003DMG400019747,PGSC0003DMG400010740,PGSC0003DMG400002871
GO:0004308	exo-alpha-sialidase activity	molecular_function	0.10932	1	2	1801	8	23018	PGSC0003DMG400001083,PGSC0003DMG400045801
GO:0016997	alpha-sialidase activity	molecular_function	0.10932	1	2	1801	8	23018	PGSC0003DMG400001083,PGSC0003DMG400045801
GO:0009020	tRNA (guanosine-2'-O-)-methyltransferase activity	molecular_function	0.10957	1	1	1801	1	23018	PGSC0003DMG400037001
GO:0004848	ureidoglycolate hydrolase activity	molecular_function	0.1098	1	1	1801	1	23018	PGSC0003DMG400031257
GO:0008137	NADH dehydrogenase (ubiquinone) activity	molecular_function	0.11101	1	9	1801	72	23018	PGSC0003DMG400015298,PGSC0003DMG401027355,PGSC0003DMG402023481,PGSC0003DMG400004163,PGSC0003DMG403016183,PGSC0003DMG400026758,PGSC0003DMG400028031,PGSC0003DMG400039741,PGSC0003DMG400025509
GO:0050136	NADH dehydrogenase (quinone) activity	molecular_function	0.11101	1	9	1801	72	23018	PGSC0003DMG400015298,PGSC0003DMG401027355,PGSC0003DMG402023481,PGSC0003DMG400004163,PGSC0003DMG403016183,PGSC0003DMG400026758,PGSC0003DMG400028031,PGSC0003DMG400039741,PGSC0003DMG400025509
GO:0004560	alpha-L-fucosidase activity	molecular_function	0.11123	1	1	1801	1	23018	PGSC0003DMG400019638
GO:0015928	fucosidase activity	molecular_function	0.11123	1	1	1801	1	23018	PGSC0003DMG400019638
GO:0007218	neuropeptide signaling pathway	biological_process	0.11142	1	4	1801	23	23018	PGSC0003DMG400002678,PGSC0003DMG400020100,PGSC0003DMG400029712,PGSC0003DMG400004113
GO:0006213	pyrimidine nucleoside metabolic process	biological_process	0.11194	1	4	1801	21	23018	PGSC0003DMG400021248,PGSC0003DMG400007514,PGSC0003DMG401016396,PGSC0003DMG401022901
GO:0006066	alcohol metabolic process	biological_process	0.11255	1	7	1801	49	23018	PGSC0003DMG402028565,PGSC0003DMG400018365,PGSC0003DMG400009219,PGSC0003DMG400021831,PGSC0003DMG400003747,PGSC0003DMG403020240,PGSC0003DMG401011539
GO:0051090	regulation of sequence-specific DNA binding transcription factor activity	biological_process	0.1139	1	2	1801	5	23018	PGSC0003DMG400014413,PGSC0003DMG400008824
GO:1901505	carbohydrate derivative transporter activity	molecular_function	0.11463	1	4	1801	25	23018	PGSC0003DMG400047156,PGSC0003DMG401020076,PGSC0003DMG400024796,PGSC0003DMG400011278
GO:0004611	phosphoenolpyruvate carboxykinase activity	molecular_function	0.11558	1	5	1801	22	23018	PGSC0003DMG400020700,PGSC0003DMG400002042,PGSC0003DMG400001554,PGSC0003DMG400001501,PGSC0003DMG400015385
GO:0034453	microtubule anchoring	biological_process	0.1162	1	6	1801	40	23018	PGSC0003DMG400021331,PGSC0003DMG400012806,PGSC0003DMG400004995,PGSC0003DMG400013903,PGSC0003DMG400036713,PGSC0003DMG400030734
GO:0009055	electron carrier activity	molecular_function	0.1168	1	20	1801	255	23018	PGSC0003DMG400015424,PGSC0003DMG402009541,PGSC0003DMG400005334,PGSC0003DMG401018708,PGSC0003DMG400016573,PGSC0003DMG400032510,PGSC0003DMG400013729,PGSC0003DMG400015364,PGSC0003DMG400017632,PGSC0003DMG400002500,PGSC0003DMG400008076,PGSC0003DMG400026833,EPlSTUG00000000346,PGSC0003DMG400002953,PGSC0003DMG400042091,PGSC0003DMG400020212,PGSC0003DMG400001437,PGSC0003DMG400010306,PGSC0003DMG400008710,PG…
GO:0030597	RNA glycosylase activity	molecular_function	0.117	1	1	1801	1	23018	PGSC0003DMG400027776
GO:0030598	rRNA N-glycosylase activity	molecular_function	0.117	1	1	1801	1	23018	PGSC0003DMG400027776
GO:0072528	pyrimidine-containing compound biosynthetic process	biological_process	0.11704	1	9	1801	73	23018	PGSC0003DMG400021499,PGSC0003DMG401022901,PGSC0003DMG400008709,PGSC0003DMG400021248,PGSC0003DMG400013634,PGSC0003DMG400008847,PGSC0003DMG400007514,PGSC0003DMG400034813,PGSC0003DMG401016396
GO:0006536	glutamate metabolic process	biological_process	0.11712	1	4	1801	12	23018	PGSC0003DMG400009698,PGSC0003DMG400021248,PGSC0003DMG400007514,PGSC0003DMG401022901
GO:0006537	glutamate biosynthetic process	biological_process	0.11712	1	4	1801	12	23018	PGSC0003DMG400009698,PGSC0003DMG400021248,PGSC0003DMG401022901,PGSC0003DMG400007514
GO:0043650	dicarboxylic acid biosynthetic process	biological_process	0.11712	1	4	1801	12	23018	PGSC0003DMG400007514,PGSC0003DMG401022901,PGSC0003DMG400021248,PGSC0003DMG400009698
GO:0005773	vacuole	cellular_component	0.1176	1	6	1801	31	23018	PGSC0003DMG400030547,PGSC0003DMG400008824,PGSC0003DMG400022403,PGSC0003DMG400002759,PGSC0003DMG400002319,PGSC0003DMG400029409
GO:0051246	regulation of protein metabolic process	biological_process	0.11829	1	6	1801	43	23018	PGSC0003DMG400027776,PGSC0003DMG400028228,PGSC0003DMG400012887,PGSC0003DMG400011137,PGSC0003DMG400026829,PGSC0003DMG400006429
GO:0005326	neurotransmitter transporter activity	molecular_function	0.11874	1	1	1801	1	23018	PGSC0003DMG400004715
GO:0005328	neurotransmitter:sodium symporter activity	molecular_function	0.11874	1	1	1801	1	23018	PGSC0003DMG400004715
GO:0005335	serotonin:sodium symporter activity	molecular_function	0.11874	1	1	1801	1	23018	PGSC0003DMG400004715
GO:0000226	microtubule cytoskeleton organization	biological_process	0.11902	1	10	1801	81	23018	PGSC0003DMG400012806,PGSC0003DMG400021331,PGSC0003DMG400030734,PGSC0003DMG400020996,PGSC0003DMG400036713,PGSC0003DMG400004995,PGSC0003DMG400020074,PGSC0003DMG400013903,PGSC0003DMG400011101,PGSC0003DMG400029110
GO:0004888	transmembrane signaling receptor activity	molecular_function	0.12015	1	14	1801	113	23018	PGSC0003DMG400009984,PGSC0003DMG400001780,PGSC0003DMG400004337,PGSC0003DMG400025500,PGSC0003DMG400014411,PGSC0003DMG401024850,PGSC0003DMG401024607,PGSC0003DMG400002495,PGSC0003DMG402029631,PGSC0003DMG400016363,PGSC0003DMG400000027,PGSC0003DMG400021261,PGSC0003DMG400021101,PGSC0003DMG400026312
GO:0042325	regulation of phosphorylation	biological_process	0.12027	1	3	1801	18	23018	PGSC0003DMG400028228,PGSC0003DMG400012887,PGSC0003DMG400006429
GO:0016161	beta-amylase activity	molecular_function	0.12053	1	3	1801	12	23018	PGSC0003DMG400000169,PGSC0003DMG400024139,PGSC0003DMG402020509
GO:0000186	activation of MAPKK activity	biological_process	0.12064	1	1	1801	2	23018	PGSC0003DMG400006429
GO:0001678	cellular glucose homeostasis	biological_process	0.12064	1	1	1801	2	23018	PGSC0003DMG400006429
GO:0008343	adult feeding behavior	biological_process	0.12064	1	1	1801	2	23018	PGSC0003DMG400006429
GO:0030534	adult behavior	biological_process	0.12064	1	1	1801	2	23018	PGSC0003DMG400006429
GO:0032094	response to food	biological_process	0.12064	1	1	1801	2	23018	PGSC0003DMG400006429
GO:0032095	regulation of response to food	biological_process	0.12064	1	1	1801	2	23018	PGSC0003DMG400006429
GO:0032096	negative regulation of response to food	biological_process	0.12064	1	1	1801	2	23018	PGSC0003DMG400006429
GO:0032098	regulation of appetite	biological_process	0.12064	1	1	1801	2	23018	PGSC0003DMG400006429
GO:0032099	negative regulation of appetite	biological_process	0.12064	1	1	1801	2	23018	PGSC0003DMG400006429
GO:0032102	negative regulation of response to external stimulus	biological_process	0.12064	1	1	1801	2	23018	PGSC0003DMG400006429
GO:0032104	regulation of response to extracellular stimulus	biological_process	0.12064	1	1	1801	2	23018	PGSC0003DMG400006429
GO:0032105	negative regulation of response to extracellular stimulus	biological_process	0.12064	1	1	1801	2	23018	PGSC0003DMG400006429
GO:0032107	regulation of response to nutrient levels	biological_process	0.12064	1	1	1801	2	23018	PGSC0003DMG400006429
GO:0032108	negative regulation of response to nutrient levels	biological_process	0.12064	1	1	1801	2	23018	PGSC0003DMG400006429
GO:0032147	activation of protein kinase activity	biological_process	0.12064	1	1	1801	2	23018	PGSC0003DMG400006429
GO:0033500	carbohydrate homeostasis	biological_process	0.12064	1	1	1801	2	23018	PGSC0003DMG400006429
GO:0033674	positive regulation of kinase activity	biological_process	0.12064	1	1	1801	2	23018	PGSC0003DMG400006429
GO:0042593	glucose homeostasis	biological_process	0.12064	1	1	1801	2	23018	PGSC0003DMG400006429
GO:0045860	positive regulation of protein kinase activity	biological_process	0.12064	1	1	1801	2	23018	PGSC0003DMG400006429
GO:0004797	thymidine kinase activity	molecular_function	0.12254	1	4	1801	20	23018	PGSC0003DMG400013288,PGSC0003DMG400044831,PGSC0003DMG402007356,PGSC0003DMG400012503
GO:0019136	deoxynucleoside kinase activity	molecular_function	0.12254	1	4	1801	20	23018	PGSC0003DMG400013288,PGSC0003DMG400044831,PGSC0003DMG402007356,PGSC0003DMG400012503
GO:0019206	nucleoside kinase activity	molecular_function	0.12254	1	4	1801	20	23018	PGSC0003DMG400013288,PGSC0003DMG400012503,PGSC0003DMG402007356,PGSC0003DMG400044831
GO:0006772	thiamine metabolic process	biological_process	0.12295	1	4	1801	22	23018	PGSC0003DMG400021248,PGSC0003DMG400007514,PGSC0003DMG401022901,PGSC0003DMG400008709
GO:0009228	thiamine biosynthetic process	biological_process	0.12295	1	4	1801	22	23018	PGSC0003DMG400007514,PGSC0003DMG400008709,PGSC0003DMG401022901,PGSC0003DMG400021248
GO:0042723	thiamine-containing compound metabolic process	biological_process	0.12295	1	4	1801	22	23018	PGSC0003DMG400021248,PGSC0003DMG401022901,PGSC0003DMG400008709,PGSC0003DMG400007514
GO:0042724	thiamine-containing compound biosynthetic process	biological_process	0.12295	1	4	1801	22	23018	PGSC0003DMG400021248,PGSC0003DMG400007514,PGSC0003DMG401022901,PGSC0003DMG400008709
GO:0051707	response to other organism	biological_process	0.12318	1	14	1801	121	23018	PGSC0003DMG400020321,PGSC0003DMG400027776,PGSC0003DMG402012482,PGSC0003DMG400027914,PGSC0003DMG400014140,PGSC0003DMG400025766,PGSC0003DMG400025626,PGSC0003DMG400009483,PGSC0003DMG400011432,PGSC0003DMG400028172,PGSC0003DMG400003897,PGSC0003DMG400020553,PGSC0003DMG400012436,PGSC0003DMG401012482
GO:0005996	monosaccharide metabolic process	biological_process	0.12369	1	23	1801	175	23018	PGSC0003DMG400001932,PGSC0003DMG400024220,PGSC0003DMG400001554,PGSC0003DMG400016115,PGSC0003DMG402024654,PGSC0003DMG400020700,PGSC0003DMG400016208,EPlSTUG00000001683,PGSC0003DMG400003324,PGSC0003DMG400012948,PGSC0003DMG400001501,PGSC0003DMG400009290,PGSC0003DMG400022263,PGSC0003DMG400011044,PGSC0003DMG400019734,PGSC0003DMG400012297,PGSC0003DMG400021341,PGSC0003DMG400020269,PGSC0003DMG400002042,PG…
GO:0023052	signaling	biological_process	0.12369	1	120	1801	1243	23018	PGSC0003DMG400033335,PGSC0003DMG400008154,PGSC0003DMG400024018,PGSC0003DMG400008457,PGSC0003DMG400008692,PGSC0003DMG402026486,PGSC0003DMG400028308,PGSC0003DMG400011613,PGSC0003DMG401024850,PGSC0003DMG401019343,PGSC0003DMG400015561,PGSC0003DMG400005186,PGSC0003DMG400027268,PGSC0003DMG400018490,PGSC0003DMG400018763,PGSC0003DMG400015830,PGSC0003DMG400015771,PGSC0003DMG400025361,PGSC0003DMG400022573,…
GO:0044700	single organism signaling	biological_process	0.12369	1	120	1801	1243	23018	PGSC0003DMG401031064,PGSC0003DMG400012484,PGSC0003DMG400007650,PGSC0003DMG401024607,PGSC0003DMG400003681,PGSC0003DMG401010743,PGSC0003DMG400013420,PGSC0003DMG403013914,PGSC0003DMG400019159,PGSC0003DMG400008176,PGSC0003DMG400002482,PGSC0003DMG402007810,PGSC0003DMG400032558,PGSC0003DMG400004163,PGSC0003DMG400021342,PGSC0003DMG400011597,PGSC0003DMG400007743,PGSC0003DMG401012873,PGSC0003DMG401028367,…
GO:0016021	integral to membrane	cellular_component	0.12386	1	217	1801	2331	23018	PGSC0003DMG400005997,PGSC0003DMG400026428,PGSC0003DMG400030134,PGSC0003DMG400026552,PGSC0003DMG400023568,PGSC0003DMG400025509,PGSC0003DMG400024466,PGSC0003DMG400000912,PGSC0003DMG400018947,PGSC0003DMG400014340,PGSC0003DMG400013331,PGSC0003DMG400017621,PGSC0003DMG400013458,PGSC0003DMG400028231,PGSC0003DMG400004657,PGSC0003DMG400006169,PGSC0003DMG402023624,PGSC0003DMG400023566,PGSC0003DMG400008457,…
GO:0017004	cytochrome complex assembly	biological_process	0.1243	1	6	1801	35	23018	PGSC0003DMG400006169,PGSC0003DMG400030516,PGSC0003DMG400015424,PGSC0003DMG400002038,PGSC0003DMG400040220,EPlSTUG00000000346
GO:0006629	lipid metabolic process	biological_process	0.12439	1	116	1801	1225	23018	PGSC0003DMG400026427,PGSC0003DMG400027289,PGSC0003DMG400005955,PGSC0003DMG400007879,PGSC0003DMG400023732,PGSC0003DMG400020620,PGSC0003DMG402028807,PGSC0003DMG400004844,PGSC0003DMG400004445,PGSC0003DMG400023658,PGSC0003DMG400022921,PGSC0003DMG402024038,PGSC0003DMG400000978,PGSC0003DMG400015872,PGSC0003DMG400008690,PGSC0003DMG400008407,PGSC0003DMG400008551,PGSC0003DMG400019886,PGSC0003DMG403013422,…
GO:0005637	nuclear inner membrane	cellular_component	0.12465	1	2	1801	8	23018	PGSC0003DMG400013699,PGSC0003DMG401015894
GO:0005639	integral to nuclear inner membrane	cellular_component	0.12465	1	2	1801	8	23018	PGSC0003DMG400013699,PGSC0003DMG401015894
GO:0031229	intrinsic to nuclear inner membrane	cellular_component	0.12465	1	2	1801	8	23018	PGSC0003DMG400013699,PGSC0003DMG401015894
GO:0044453	nuclear membrane part	cellular_component	0.12465	1	2	1801	8	23018	PGSC0003DMG401015894,PGSC0003DMG400013699
GO:0006595	polyamine metabolic process	biological_process	0.12473	1	2	1801	9	23018	PGSC0003DMG400000653,PGSC0003DMG400016009
GO:0006596	polyamine biosynthetic process	biological_process	0.12473	1	2	1801	9	23018	PGSC0003DMG400016009,PGSC0003DMG400000653
GO:1901615	organic hydroxy compound metabolic process	biological_process	0.12474	1	7	1801	52	23018	PGSC0003DMG401011539,PGSC0003DMG402028565,PGSC0003DMG400009219,PGSC0003DMG400018365,PGSC0003DMG403020240,PGSC0003DMG400003747,PGSC0003DMG400021831
GO:0004673	protein histidine kinase activity	molecular_function	0.12492	1	10	1801	63	23018	PGSC0003DMG400024804,PGSC0003DMG400029542,PGSC0003DMG400021658,PGSC0003DMG400031498,PGSC0003DMG400028694,PGSC0003DMG400004233,PGSC0003DMG400018763,PGSC0003DMG400022027,PGSC0003DMG400017396,PGSC0003DMG400019836
GO:0055114	oxidation-reduction process	biological_process	0.12662	1	194	1801	2386	23018	PGSC0003DMG400027914,PGSC0003DMG400032242,PGSC0003DMG400020525,PGSC0003DMG400020355,PGSC0003DMG400015491,PGSC0003DMG402004220,PGSC0003DMG400016177,PGSC0003DMG400023819,PGSC0003DMG402018475,PGSC0003DMG400030890,PGSC0003DMG401014160,PGSC0003DMG400003324,PGSC0003DMG400033906,PGSC0003DMG400016402,PGSC0003DMG400026456,PGSC0003DMG401008903,PGSC0003DMG400000360,PGSC0003DMG400022827,PGSC0003DMG400017211,…
GO:0008652	cellular amino acid biosynthetic process	biological_process	0.12673	1	27	1801	219	23018	PGSC0003DMG400018616,PGSC0003DMG400016337,PGSC0003DMG400013235,PGSC0003DMG400029178,PGSC0003DMG400028599,PGSC0003DMG402028101,PGSC0003DMG400007514,PGSC0003DMG400016016,PGSC0003DMG400003844,PGSC0003DMG400038188,PGSC0003DMG400012210,PGSC0003DMG400009698,PGSC0003DMG401022901,PGSC0003DMG400009217,PGSC0003DMG400022025,PGSC0003DMG400023338,PGSC0003DMG400014592,PGSC0003DMG400007859,PGSC0003DMG400018605,…
GO:0016799	hydrolase activity, hydrolyzing N-glycosyl compounds	molecular_function	0.12737	1	3	1801	15	23018	PGSC0003DMG400027776,PGSC0003DMG400041941,PGSC0003DMG400027857
GO:0003830	beta-1,4-mannosylglycoprotein 4-beta-N-acetylglucosaminyltransferase activity	molecular_function	0.12836	1	2	1801	7	23018	PGSC0003DMG400018611,PGSC0003DMG400015238
GO:0032787	monocarboxylic acid metabolic process	biological_process	0.12841	1	24	1801	229	23018	PGSC0003DMG400016644,PGSC0003DMG400003324,PGSC0003DMG401014160,PGSC0003DMG400008551,PGSC0003DMG400016177,PGSC0003DMG400006556,PGSC0003DMG401012873,PGSC0003DMG400001932,PGSC0003DMG402021462,PGSC0003DMG400016115,PGSC0003DMG400018458,PGSC0003DMG400001058,PGSC0003DMG400007879,PGSC0003DMG400020620,PGSC0003DMG400016275,PGSC0003DMG400023169,PGSC0003DMG400014549,PGSC0003DMG400012882,PGSC0003DMG400000486,…
GO:0006096	glycolysis	biological_process	0.12853	1	9	1801	52	23018	PGSC0003DMG400016208,EPlSTUG00000001683,PGSC0003DMG400006590,PGSC0003DMG400022263,PGSC0003DMG400009290,PGSC0003DMG400025298,PGSC0003DMG400011044,PGSC0003DMG400024220,PGSC0003DMG400019734
GO:0032507	maintenance of protein location in cell	biological_process	0.1286	1	9	1801	67	23018	PGSC0003DMG400005254,PGSC0003DMG400013903,PGSC0003DMG400004995,PGSC0003DMG401023061,PGSC0003DMG400021331,PGSC0003DMG400012806,PGSC0003DMG400026760,PGSC0003DMG400036713,PGSC0003DMG400030734
GO:0045185	maintenance of protein location	biological_process	0.1286	1	9	1801	67	23018	PGSC0003DMG401023061,PGSC0003DMG400005254,PGSC0003DMG400013903,PGSC0003DMG400004995,PGSC0003DMG400030734,PGSC0003DMG400036713,PGSC0003DMG400026760,PGSC0003DMG400012806,PGSC0003DMG400021331
GO:0051235	maintenance of location	biological_process	0.1286	1	9	1801	67	23018	PGSC0003DMG400012806,PGSC0003DMG400021331,PGSC0003DMG400030734,PGSC0003DMG400026760,PGSC0003DMG400036713,PGSC0003DMG400013903,PGSC0003DMG400005254,PGSC0003DMG400004995,PGSC0003DMG401023061
GO:0051651	maintenance of location in cell	biological_process	0.1286	1	9	1801	67	23018	PGSC0003DMG400012806,PGSC0003DMG400021331,PGSC0003DMG400030734,PGSC0003DMG400026760,PGSC0003DMG400036713,PGSC0003DMG400004995,PGSC0003DMG400005254,PGSC0003DMG400013903,PGSC0003DMG401023061
GO:0042803	protein homodimerization activity	molecular_function	0.13011	1	11	1801	88	23018	PGSC0003DMG400031876,PGSC0003DMG400022957,PGSC0003DMG400021345,PGSC0003DMG400024511,PGSC0003DMG400012586,PGSC0003DMG400012806,PGSC0003DMG400030516,PGSC0003DMG400025778,PGSC0003DMG401019059,PGSC0003DMG401014575,PGSC0003DMG400006539
GO:0006448	regulation of translational elongation	biological_process	0.13166	1	2	1801	11	23018	PGSC0003DMG400026829,PGSC0003DMG400011137
GO:0009317	acetyl-CoA carboxylase complex	cellular_component	0.13217	1	3	1801	10	23018	PGSC0003DMG400012711,PGSC0003DMG400020325,PGSC0003DMG401012873
GO:0004833	tryptophan 2,3-dioxygenase activity	molecular_function	0.13274	1	1	1801	1	23018	PGSC0003DMG400000754
GO:0006569	tryptophan catabolic process	biological_process	0.13274	1	1	1801	1	23018	PGSC0003DMG400000754
GO:0009310	amine catabolic process	biological_process	0.13274	1	1	1801	1	23018	PGSC0003DMG400000754
GO:0019441	tryptophan catabolic process to kynurenine	biological_process	0.13274	1	1	1801	1	23018	PGSC0003DMG400000754
GO:0042402	cellular biogenic amine catabolic process	biological_process	0.13274	1	1	1801	1	23018	PGSC0003DMG400000754
GO:0042436	indole-containing compound catabolic process	biological_process	0.13274	1	1	1801	1	23018	PGSC0003DMG400000754
GO:0042537	benzene-containing compound metabolic process	biological_process	0.13274	1	1	1801	1	23018	PGSC0003DMG400000754
GO:0046218	indolalkylamine catabolic process	biological_process	0.13274	1	1	1801	1	23018	PGSC0003DMG400000754
GO:0070189	kynurenine metabolic process	biological_process	0.13274	1	1	1801	1	23018	PGSC0003DMG400000754
GO:0000165	MAPK cascade	biological_process	0.13279	1	1	1801	3	23018	PGSC0003DMG400006429
GO:0043408	regulation of MAPK cascade	biological_process	0.13279	1	1	1801	3	23018	PGSC0003DMG400006429
GO:0005634	nucleus	cellular_component	0.13368	1	195	1801	2143	23018	PGSC0003DMG401018664,PGSC0003DMG400002671,PGSC0003DMG400029391,PGSC0003DMG400002086,PGSC0003DMG400009129,PGSC0003DMG400011225,PGSC0003DMG400024466,PGSC0003DMG400031826,PGSC0003DMG401002683,PGSC0003DMG400026019,PGSC0003DMG400001557,PGSC0003DMG400005367,PGSC0003DMG400006807,PGSC0003DMG400014266,PGSC0003DMG400018469,PGSC0003DMG400014661,PGSC0003DMG400002660,PGSC0003DMG400045817,PGSC0003DMG400022824,…
GO:0006487	protein N-linked glycosylation	biological_process	0.13433	1	2	1801	8	23018	PGSC0003DMG400015238,PGSC0003DMG400018611
GO:0004318	enoyl-[acyl-carrier-protein] reductase (NADH) activity	molecular_function	0.13495	1	1	1801	2	23018	PGSC0003DMG400022716
GO:0003871	5-methyltetrahydropteroyltriglutamate-homocysteine S-methyltransferase activity	molecular_function	0.13514	1	2	1801	6	23018	PGSC0003DMG400029178,PGSC0003DMG400014838
GO:0042085	5-methyltetrahydropteroyltri-L-glutamate-dependent methyltransferase activity	molecular_function	0.13514	1	2	1801	6	23018	PGSC0003DMG400029178,PGSC0003DMG400014838
GO:0045087	innate immune response	biological_process	0.1364	1	2	1801	6	23018	PGSC0003DMG400020321,PGSC0003DMG402023644
GO:0006824	cobalt ion transport	biological_process	0.1375	1	2	1801	7	23018	PGSC0003DMG400006169,PGSC0003DMG400032110
GO:0015087	cobalt ion transmembrane transporter activity	molecular_function	0.1375	1	2	1801	7	23018	PGSC0003DMG400032110,PGSC0003DMG400006169
GO:0051701	interaction with host	biological_process	0.13763	1	19	1801	174	23018	PGSC0003DMG400021331,PGSC0003DMG400026112,PGSC0003DMG400012815,PGSC0003DMG400009053,PGSC0003DMG400022911,PGSC0003DMG400013493,PGSC0003DMG400012436,PGSC0003DMG400022589,PGSC0003DMG400004129,PGSC0003DMG400017779,PGSC0003DMG400009772,PGSC0003DMG400014140,PGSC0003DMG400011793,PGSC0003DMG400029873,PGSC0003DMG400025385,PGSC0003DMG400006339,PGSC0003DMG400023568,EPlSTUG00000000520,PGSC0003DMG403019442
GO:0031224	intrinsic to membrane	cellular_component	0.13804	1	219	1801	2367	23018	PGSC0003DMG400012800,PGSC0003DMG400041272,PGSC0003DMG400019515,PGSC0003DMG403019442,PGSC0003DMG401022694,PGSC0003DMG400016002,PGSC0003DMG400043827,PGSC0003DMG400020231,PGSC0003DMG400014512,PGSC0003DMG400007515,PGSC0003DMG402018758,PGSC0003DMG400000657,PGSC0003DMG400008750,PGSC0003DMG400029865,PGSC0003DMG400003848,PGSC0003DMG400013699,PGSC0003DMG400010236,PGSC0003DMG402011364,PGSC0003DMG400003081,…
GO:0019033	viral tegument	cellular_component	0.13826	1	4	1801	31	23018	PGSC0003DMG400016009,PGSC0003DMG400006912,PGSC0003DMG400011446,PGSC0003DMG400008415
GO:0008033	tRNA processing	biological_process	0.13866	1	33	1801	294	23018	PGSC0003DMG400000957,PGSC0003DMG400021248,PGSC0003DMG400043272,PGSC0003DMG400022268,PGSC0003DMG401024074,PGSC0003DMG400036951,PGSC0003DMG400011051,PGSC0003DMG400004235,PGSC0003DMG400032145,PGSC0003DMG400003324,PGSC0003DMG402013112,PGSC0003DMG400013114,PGSC0003DMG402015580,PGSC0003DMG402025960,PGSC0003DMG400029405,PGSC0003DMG400022243,PGSC0003DMG400017211,PGSC0003DMG400014414,PGSC0003DMG400000486,…
GO:0044710	single-organism metabolic process	biological_process	0.13906	1	384	1801	4471	23018	PGSC0003DMG400025861,PGSC0003DMG400008709,PGSC0003DMG400011022,PGSC0003DMG400029420,PGSC0003DMG400032102,PGSC0003DMG400026543,PGSC0003DMG400006556,PGSC0003DMG400029085,PGSC0003DMG400020762,PGSC0003DMG402007356,PGSC0003DMG401018708,PGSC0003DMG400012800,PGSC0003DMG400006683,PGSC0003DMG400029247,PGSC0003DMG401017409,PGSC0003DMG401022694,PGSC0003DMG400021373,PGSC0003DMG400023463,PGSC0003DMG400042091,…
GO:0020012	evasion or tolerance of host immune response	biological_process	0.13922	1	2	1801	9	23018	PGSC0003DMG400014140,PGSC0003DMG400012436
GO:0030683	evasion or tolerance by virus of host immune response	biological_process	0.13922	1	2	1801	9	23018	PGSC0003DMG400014140,PGSC0003DMG400012436
GO:0051805	evasion or tolerance of immune response of other organism involved in symbiotic interaction	biological_process	0.13922	1	2	1801	9	23018	PGSC0003DMG400012436,PGSC0003DMG400014140
GO:0052564	response to immune response of other organism involved in symbiotic interaction	biological_process	0.13922	1	2	1801	9	23018	PGSC0003DMG400012436,PGSC0003DMG400014140
GO:0052572	response to host immune response	biological_process	0.13922	1	2	1801	9	23018	PGSC0003DMG400012436,PGSC0003DMG400014140
GO:0003012	muscle system process	biological_process	0.13928	1	1	1801	1	23018	PGSC0003DMG400006855
GO:0006936	muscle contraction	biological_process	0.13928	1	1	1801	1	23018	PGSC0003DMG400006855
GO:0006937	regulation of muscle contraction	biological_process	0.13928	1	1	1801	1	23018	PGSC0003DMG400006855
GO:0006939	smooth muscle contraction	biological_process	0.13928	1	1	1801	1	23018	PGSC0003DMG400006855
GO:0006940	regulation of smooth muscle contraction	biological_process	0.13928	1	1	1801	1	23018	PGSC0003DMG400006855
GO:0090257	regulation of muscle system process	biological_process	0.13928	1	1	1801	1	23018	PGSC0003DMG400006855
GO:0005960	glycine cleavage complex	cellular_component	0.13931	1	2	1801	8	23018	PGSC0003DMG400020515,PGSC0003DMG400027873
GO:0000155	phosphorelay sensor kinase activity	molecular_function	0.1396	1	8	1801	46	23018	PGSC0003DMG400018763,PGSC0003DMG400004233,PGSC0003DMG400028694,PGSC0003DMG400019836,PGSC0003DMG400022027,PGSC0003DMG400017396,PGSC0003DMG400029542,PGSC0003DMG400021658
GO:0008158	hedgehog receptor activity	molecular_function	0.14019	1	2	1801	4	23018	PGSC0003DMG400009984,PGSC0003DMG400021101
GO:0033926	glycopeptide alpha-N-acetylgalactosaminidase activity	molecular_function	0.14056	1	3	1801	10	23018	PGSC0003DMG400013088,PGSC0003DMG400026530,PGSC0003DMG400009936
GO:0009267	cellular response to starvation	biological_process	0.1407	1	3	1801	14	23018	PGSC0003DMG400006429,PGSC0003DMG402012477,PGSC0003DMG402022314
GO:0031667	response to nutrient levels	biological_process	0.1407	1	3	1801	14	23018	PGSC0003DMG400006429,PGSC0003DMG402012477,PGSC0003DMG402022314
GO:0031669	cellular response to nutrient levels	biological_process	0.1407	1	3	1801	14	23018	PGSC0003DMG402012477,PGSC0003DMG402022314,PGSC0003DMG400006429
GO:0042594	response to starvation	biological_process	0.1407	1	3	1801	14	23018	PGSC0003DMG400006429,PGSC0003DMG402012477,PGSC0003DMG402022314
GO:0004222	metalloendopeptidase activity	molecular_function	0.14074	1	12	1801	89	23018	PGSC0003DMG400030613,PGSC0003DMG400005819,PGSC0003DMG400011703,PGSC0003DMG401016333,PGSC0003DMG400008828,PGSC0003DMG400011056,PGSC0003DMG400015319,PGSC0003DMG401016926,PGSC0003DMG403022797,PGSC0003DMG400031017,PGSC0003DMG400026760,PGSC0003DMG400022766
GO:0004872	receptor activity	molecular_function	0.14114	1	24	1801	202	23018	PGSC0003DMG401024850,PGSC0003DMG400014411,PGSC0003DMG400017396,PGSC0003DMG400022027,PGSC0003DMG400009984,PGSC0003DMG400004233,PGSC0003DMG400004337,PGSC0003DMG400028694,PGSC0003DMG400001780,PGSC0003DMG400021261,PGSC0003DMG400021658,PGSC0003DMG400029542,PGSC0003DMG400000027,PGSC0003DMG400019836,PGSC0003DMG400025500,PGSC0003DMG400002495,PGSC0003DMG400003681,PGSC0003DMG401024607,PGSC0003DMG400018763,…
GO:0006414	translational elongation	biological_process	0.14123	1	8	1801	64	23018	PGSC0003DMG400033631,PGSC0003DMG400027390,PGSC0003DMG400022300,PGSC0003DMG400029524,PGSC0003DMG400026829,PGSC0003DMG400023424,PGSC0003DMG400011137,PGSC0003DMG400003138
GO:0015930	glutamate synthase activity	molecular_function	0.14176	1	4	1801	16	23018	PGSC0003DMG400021248,PGSC0003DMG400009698,PGSC0003DMG401022901,PGSC0003DMG400007514
GO:0009512	cytochrome b6f complex	cellular_component	0.14187	1	3	1801	20	23018	EPlSTUG00000000346,PGSC0003DMG400006208,PGSC0003DMG400015424
GO:0007049	cell cycle	biological_process	0.14203	1	45	1801	424	23018	PGSC0003DMG400024511,PGSC0003DMG400020996,PGSC0003DMG402031196,PGSC0003DMG400009449,PGSC0003DMG400032544,PGSC0003DMG401000860,PGSC0003DMG400009300,PGSC0003DMG400029110,PGSC0003DMG400035128,PGSC0003DMG400012711,PGSC0003DMG400011256,PGSC0003DMG400012887,PGSC0003DMG400010666,PGSC0003DMG400043423,PGSC0003DMG400018605,PGSC0003DMG400001703,PGSC0003DMG401014160,PGSC0003DMG400014661,PGSC0003DMG400001594,…
GO:0008715	CDP-diacylglycerol diphosphatase activity	molecular_function	0.14204	1	1	1801	1	23018	PGSC0003DMG400021373
GO:0005351	sugar:hydrogen symporter activity	molecular_function	0.14213	1	6	1801	41	23018	PGSC0003DMG400028031,PGSC0003DMG400022699,PGSC0003DMG400015491,PGSC0003DMG400017572,PGSC0003DMG400018256,PGSC0003DMG400023332
GO:0005402	cation:sugar symporter activity	molecular_function	0.14213	1	6	1801	41	23018	PGSC0003DMG400023332,PGSC0003DMG400018256,PGSC0003DMG400017572,PGSC0003DMG400015491,PGSC0003DMG400028031,PGSC0003DMG400022699
GO:0015295	solute:hydrogen symporter activity	molecular_function	0.14213	1	6	1801	41	23018	PGSC0003DMG400015491,PGSC0003DMG400018256,PGSC0003DMG400017572,PGSC0003DMG400023332,PGSC0003DMG400022699,PGSC0003DMG400028031
GO:0045300	acyl-[acyl-carrier-protein] desaturase activity	molecular_function	0.14282	1	2	1801	11	23018	PGSC0003DMG400016177,PGSC0003DMG400000978
GO:0004066	asparagine synthase (glutamine-hydrolyzing) activity	molecular_function	0.14327	1	2	1801	5	23018	PGSC0003DMG400004170,PGSC0003DMG400003844
GO:0006528	asparagine metabolic process	biological_process	0.14327	1	2	1801	5	23018	PGSC0003DMG400003844,PGSC0003DMG400004170
GO:0006529	asparagine biosynthetic process	biological_process	0.14327	1	2	1801	5	23018	PGSC0003DMG400004170,PGSC0003DMG400003844
GO:0022857	transmembrane transporter activity	molecular_function	0.14513	1	143	1801	1463	23018	PGSC0003DMG400021331,PGSC0003DMG400025433,PGSC0003DMG400034509,PGSC0003DMG400018795,PGSC0003DMG400001082,PGSC0003DMG401023104,PGSC0003DMG400005967,PGSC0003DMG401015894,PGSC0003DMG400027434,PGSC0003DMG400030304,PGSC0003DMG400020655,PGSC0003DMG400026312,PGSC0003DMG400021101,PGSC0003DMG400004113,PGSC0003DMG400017572,PGSC0003DMG400016203,PGSC0003DMG400007056,PGSC0003DMG400045226,PGSC0003DMG400003889,…
GO:0044724	single-organism carbohydrate catabolic process	biological_process	0.14515	1	17	1801	134	23018	PGSC0003DMG400011044,PGSC0003DMG400019734,PGSC0003DMG400023169,PGSC0003DMG400006590,PGSC0003DMG400025298,PGSC0003DMG400012882,PGSC0003DMG400001932,PGSC0003DMG400024220,PGSC0003DMG400016115,PGSC0003DMG400018365,PGSC0003DMG400009936,EPlSTUG00000001683,PGSC0003DMG400016208,PGSC0003DMG400012948,PGSC0003DMG400003324,PGSC0003DMG400022263,PGSC0003DMG400009290
GO:0006399	tRNA metabolic process	biological_process	0.14543	1	48	1801	431	23018	PGSC0003DMG400004170,PGSC0003DMG400026543,PGSC0003DMG400013577,PGSC0003DMG400023490,PGSC0003DMG401012873,PGSC0003DMG400020078,PGSC0003DMG402007649,PGSC0003DMG400000333,PGSC0003DMG400021382,PGSC0003DMG401022901,PGSC0003DMG400006683,PGSC0003DMG400017577,PGSC0003DMG400003844,PGSC0003DMG400007010,PGSC0003DMG400030911,PGSC0003DMG400021342,PGSC0003DMG400013638,PGSC0003DMG400034379,PGSC0003DMG400019276,…
GO:0015204	urea transmembrane transporter activity	molecular_function	0.14559	1	1	1801	2	23018	PGSC0003DMG400010236
GO:0015840	urea transport	biological_process	0.14559	1	1	1801	2	23018	PGSC0003DMG400010236
GO:0019755	one-carbon compound transport	biological_process	0.14559	1	1	1801	2	23018	PGSC0003DMG400010236
GO:0042887	amide transmembrane transporter activity	molecular_function	0.14559	1	1	1801	2	23018	PGSC0003DMG400010236
GO:0071918	urea transmembrane transport	biological_process	0.14559	1	1	1801	2	23018	PGSC0003DMG400010236
GO:0019238	cyclohydrolase activity	molecular_function	0.14599	1	4	1801	19	23018	PGSC0003DMG400026453,PGSC0003DMG400018605,PGSC0003DMG400018616,PGSC0003DMG400016219
GO:0019211	phosphatase activator activity	molecular_function	0.14615	1	1	1801	3	23018	PGSC0003DMG402016396
GO:0004652	polynucleotide adenylyltransferase activity	molecular_function	0.14652	1	3	1801	14	23018	PGSC0003DMG400029059,PGSC0003DMG401023061,PGSC0003DMG400029391
GO:0042612	MHC class I protein complex	cellular_component	0.14666	1	1	1801	3	23018	PGSC0003DMG402023481
GO:0050380	undecaprenyl-diphosphatase activity	molecular_function	0.14742	1	1	1801	1	23018	PGSC0003DMG400027948
GO:0044425	membrane part	cellular_component	0.1476	1	280	1801	3033	23018	PGSC0003DMG400005253,PGSC0003DMG400010869,PGSC0003DMG402024038,PGSC0003DMG400011278,PGSC0003DMG400014497,PGSC0003DMG400021308,PGSC0003DMG400025796,PGSC0003DMG400007683,PGSC0003DMG400010703,PGSC0003DMG400029030,PGSC0003DMG400001780,PGSC0003DMG400017632,PGSC0003DMG400008687,PGSC0003DMG400000803,PGSC0003DMG400011613,PGSC0003DMG400002482,PGSC0003DMG400005254,PGSC0003DMG401028807,PGSC0003DMG400011169,…
GO:0008156	negative regulation of DNA replication	biological_process	0.14788	1	1	1801	1	23018	PGSC0003DMG400031371
GO:0045005	maintenance of fidelity involved in DNA-dependent DNA replication	biological_process	0.14788	1	1	1801	1	23018	PGSC0003DMG400031371
GO:0048478	replication fork protection	biological_process	0.14788	1	1	1801	1	23018	PGSC0003DMG400031371
GO:0051053	negative regulation of DNA metabolic process	biological_process	0.14788	1	1	1801	1	23018	PGSC0003DMG400031371
GO:0090329	regulation of DNA-dependent DNA replication	biological_process	0.14788	1	1	1801	1	23018	PGSC0003DMG400031371
GO:2000104	negative regulation of DNA-dependent DNA replication	biological_process	0.14788	1	1	1801	1	23018	PGSC0003DMG400031371
GO:0031974	membrane-enclosed lumen	cellular_component	0.14847	1	42	1801	425	23018	PGSC0003DMG400032120,PGSC0003DMG400023414,PGSC0003DMG400005918,PGSC0003DMG400000295,PGSC0003DMG401008915,PGSC0003DMG400013903,PGSC0003DMG400014709,PGSC0003DMG400036713,PGSC0003DMG400001703,PGSC0003DMG400001963,PGSC0003DMG400025038,PGSC0003DMG400014661,PGSC0003DMG400040125,PGSC0003DMG400009300,PGSC0003DMG401000860,PGSC0003DMG400005367,PGSC0003DMG400000465,PGSC0003DMG400002086,PGSC0003DMG400001688,…
GO:0005985	sucrose metabolic process	biological_process	0.14852	1	3	1801	11	23018	PGSC0003DMG400006672,PGSC0003DMG400021341,PGSC0003DMG400026428
GO:0005126	cytokine receptor binding	molecular_function	0.14885	1	6	1801	56	23018	PGSC0003DMG400044997,PGSC0003DMG400041221,PGSC0003DMG400008944,PGSC0003DMG400028228,PGSC0003DMG400022858,PGSC0003DMG400004163
GO:0044764	multi-organism cellular process	biological_process	0.14989	1	56	1801	537	23018	PGSC0003DMG400011793,PGSC0003DMG400029442,PGSC0003DMG400029873,PGSC0003DMG400012436,PGSC0003DMG400030911,PGSC0003DMG400013493,PGSC0003DMG400017779,PGSC0003DMG400009772,PGSC0003DMG400004129,PGSC0003DMG400027954,EPlSTUG00000000520,PGSC0003DMG400014179,PGSC0003DMG400006339,PGSC0003DMG403019442,PGSC0003DMG400022489,PGSC0003DMG400012586,PGSC0003DMG400011324,PGSC0003DMG400003629,PGSC0003DMG400021331,PG…
GO:0009982	pseudouridine synthase activity	molecular_function	0.15166	1	4	1801	20	23018	PGSC0003DMG400031154,PGSC0003DMG400031733,PGSC0003DMG402009562,PGSC0003DMG400018825
GO:0003956	NAD(P)+-protein-arginine ADP-ribosyltransferase activity	molecular_function	0.15175	1	1	1801	1	23018	PGSC0003DMG400003492
GO:0045158	electron transporter, transferring electrons within cytochrome b6/f complex of photosystem II activity	molecular_function	0.1526	1	2	1801	8	23018	PGSC0003DMG400015424,EPlSTUG00000000346
GO:0004000	adenosine deaminase activity	molecular_function	0.15284	1	2	1801	7	23018	PGSC0003DMG400028234,PGSC0003DMG400000957
GO:0046365	monosaccharide catabolic process	biological_process	0.15327	1	15	1801	116	23018	PGSC0003DMG400012882,PGSC0003DMG400022263,PGSC0003DMG400009290,PGSC0003DMG400025298,PGSC0003DMG400023169,PGSC0003DMG400003324,PGSC0003DMG400006590,PGSC0003DMG400012948,PGSC0003DMG400016208,EPlSTUG00000001683,PGSC0003DMG400016115,PGSC0003DMG400024220,PGSC0003DMG400019734,PGSC0003DMG400011044,PGSC0003DMG400001932
GO:0006633	fatty acid biosynthetic process	biological_process	0.15369	1	12	1801	105	23018	PGSC0003DMG400020325,PGSC0003DMG400001058,PGSC0003DMG400012711,PGSC0003DMG400022827,PGSC0003DMG401012873,PGSC0003DMG400006556,PGSC0003DMG402021462,PGSC0003DMG400008551,PGSC0003DMG401014160,PGSC0003DMG400014549,PGSC0003DMG400016275,PGSC0003DMG400007879
GO:0000042	protein targeting to Golgi	biological_process	0.15419	1	1	1801	5	23018	PGSC0003DMG400032530
GO:0000301	retrograde transport, vesicle recycling within Golgi	biological_process	0.15419	1	1	1801	5	23018	PGSC0003DMG400032530
GO:0034067	protein localization to Golgi apparatus	biological_process	0.15419	1	1	1801	5	23018	PGSC0003DMG400032530
GO:0072600	establishment of protein localization to Golgi	biological_process	0.15419	1	1	1801	5	23018	PGSC0003DMG400032530
GO:0045502	dynein binding	molecular_function	0.15438	1	8	1801	66	23018	PGSC0003DMG400012586,PGSC0003DMG400012806,PGSC0003DMG400030516,PGSC0003DMG400025778,PGSC0003DMG400031876,PGSC0003DMG400022957,PGSC0003DMG400024511,PGSC0003DMG401019059
GO:0008677	2-dehydropantoate 2-reductase activity	molecular_function	0.15502	1	4	1801	22	23018	PGSC0003DMG400022025,PGSC0003DMG400016644,PGSC0003DMG400003324,PGSC0003DMG400018458
GO:0016814	hydrolase activity, acting on carbon-nitrogen (but not peptide) bonds, in cyclic amidines	molecular_function	0.1551	1	6	1801	39	23018	PGSC0003DMG400026453,PGSC0003DMG400018605,PGSC0003DMG400028234,PGSC0003DMG400000957,PGSC0003DMG400016219,PGSC0003DMG400018616
GO:0031981	nuclear lumen	cellular_component	0.15555	1	38	1801	394	23018	PGSC0003DMG402024469,PGSC0003DMG400004995,PGSC0003DMG400020074,PGSC0003DMG400027786,PGSC0003DMG400014413,PGSC0003DMG400027155,PGSC0003DMG400021331,PGSC0003DMG400013218,PGSC0003DMG400011324,PGSC0003DMG400032562,PGSC0003DMG400011101,PGSC0003DMG400001296,PGSC0003DMG400009046,PGSC0003DMG400014704,PGSC0003DMG400023719,PGSC0003DMG402032161,PGSC0003DMG400016203,PGSC0003DMG400008373,PGSC0003DMG400030734,…
GO:0006777	Mo-molybdopterin cofactor biosynthetic process	biological_process	0.15632	1	2	1801	10	23018	PGSC0003DMG400028308,PGSC0003DMG400005919
GO:0019720	Mo-molybdopterin cofactor metabolic process	biological_process	0.15632	1	2	1801	10	23018	PGSC0003DMG400028308,PGSC0003DMG400005919
GO:0009308	amine metabolic process	biological_process	0.15651	1	14	1801	104	23018	PGSC0003DMG400019159,PGSC0003DMG402013112,PGSC0003DMG400013073,PGSC0003DMG400016009,PGSC0003DMG400000335,PGSC0003DMG400000653,PGSC0003DMG402029631,PGSC0003DMG400021382,PGSC0003DMG400010740,PGSC0003DMG400023173,PGSC0003DMG400016002,PGSC0003DMG400023490,PGSC0003DMG400026543,PGSC0003DMG400000754
GO:0043233	organelle lumen	cellular_component	0.15695	1	41	1801	420	23018	PGSC0003DMG400036713,PGSC0003DMG400001703,PGSC0003DMG400014709,PGSC0003DMG400001963,PGSC0003DMG400014661,PGSC0003DMG400040125,PGSC0003DMG400023414,PGSC0003DMG400032120,PGSC0003DMG400005918,PGSC0003DMG400000295,PGSC0003DMG401008915,PGSC0003DMG400013903,PGSC0003DMG400002086,PGSC0003DMG400001688,PGSC0003DMG400009300,PGSC0003DMG401000860,PGSC0003DMG400005367,PGSC0003DMG400000465,PGSC0003DMG400014413,…
GO:0070013	intracellular organelle lumen	cellular_component	0.15695	1	41	1801	420	23018	PGSC0003DMG400009046,PGSC0003DMG400023719,PGSC0003DMG400014704,PGSC0003DMG400016203,PGSC0003DMG402032161,PGSC0003DMG400011101,PGSC0003DMG400001296,PGSC0003DMG400006825,PGSC0003DMG400012806,PGSC0003DMG400008373,PGSC0003DMG400027872,PGSC0003DMG400030734,PGSC0003DMG402024469,PGSC0003DMG400004995,PGSC0003DMG400020074,PGSC0003DMG400027609,PGSC0003DMG400027155,PGSC0003DMG400021331,PGSC0003DMG400013218,…
GO:0035556	intracellular signal transduction	biological_process	0.15713	1	51	1801	441	23018	PGSC0003DMG400026627,PGSC0003DMG402002917,PGSC0003DMG402031196,PGSC0003DMG400014414,PGSC0003DMG400015754,PGSC0003DMG400021593,PGSC0003DMG400021594,PGSC0003DMG400005610,PGSC0003DMG400031083,PGSC0003DMG400022573,PGSC0003DMG401007403,PGSC0003DMG400027325,PGSC0003DMG400015561,PGSC0003DMG400005186,PGSC0003DMG400027268,PGSC0003DMG401014160,PGSC0003DMG400013114,PGSC0003DMG400008457,PGSC0003DMG400013895,…
GO:0048193	Golgi vesicle transport	biological_process	0.15713	1	19	1801	154	23018	PGSC0003DMG400017577,PGSC0003DMG400000449,PGSC0003DMG400023510,PGSC0003DMG400027069,PGSC0003DMG400032530,PGSC0003DMG400028599,PGSC0003DMG400015457,PGSC0003DMG400030911,PGSC0003DMG400030907,PGSC0003DMG400022830,PGSC0003DMG400001741,PGSC0003DMG401012873,PGSC0003DMG400028067,PGSC0003DMG400028369,PGSC0003DMG400030376,PGSC0003DMG400021515,PGSC0003DMG400031257,PGSC0003DMG400001594,PGSC0003DMG400022699
GO:0016831	carboxy-lyase activity	molecular_function	0.15833	1	14	1801	123	23018	PGSC0003DMG400001501,PGSC0003DMG400006731,PGSC0003DMG400026325,PGSC0003DMG400020700,PGSC0003DMG400013331,PGSC0003DMG402007356,PGSC0003DMG400011499,PGSC0003DMG400016009,PGSC0003DMG400002042,PGSC0003DMG400001554,PGSC0003DMG400015385,PGSC0003DMG400021248,PGSC0003DMG402016322,PGSC0003DMG402021462
GO:0016209	antioxidant activity	molecular_function	0.15917	1	20	1801	221	23018	PGSC0003DMG400024053,PGSC0003DMG400006993,PGSC0003DMG400015106,PGSC0003DMG400022955,PGSC0003DMG400005962,PGSC0003DMG400005872,PGSC0003DMG400008076,PGSC0003DMG400020795,PGSC0003DMG400017632,PGSC0003DMG402004978,PGSC0003DMG400032147,PGSC0003DMG400010715,PGSC0003DMG400026282,PGSC0003DMG400024139,PGSC0003DMG400022541,PGSC0003DMG400021382,PGSC0003DMG400020801,PGSC0003DMG400005738,PGSC0003DMG400001570,…
GO:0015296	anion:cation symporter activity	molecular_function	0.16021	1	1	1801	3	23018	PGSC0003DMG400022911
GO:0017153	sodium:dicarboxylate symporter activity	molecular_function	0.16021	1	1	1801	3	23018	PGSC0003DMG400022911
GO:0050797	thymidylate synthase (FAD) activity	molecular_function	0.16044	1	1	1801	3	23018	PGSC0003DMG400008847
GO:0006784	heme a biosynthetic process	biological_process	0.16046	1	1	1801	3	23018	PGSC0003DMG400023975
GO:0046160	heme a metabolic process	biological_process	0.16046	1	1	1801	3	23018	PGSC0003DMG400023975
GO:0006891	intra-Golgi vesicle-mediated transport	biological_process	0.16116	1	6	1801	41	23018	PGSC0003DMG400001594,PGSC0003DMG400022830,PGSC0003DMG400028369,PGSC0003DMG401012873,PGSC0003DMG400001741,PGSC0003DMG400032530
GO:0009218	pyrimidine ribonucleotide metabolic process	biological_process	0.16143	1	4	1801	22	23018	PGSC0003DMG400021248,PGSC0003DMG400007514,PGSC0003DMG401016396,PGSC0003DMG401022901
GO:0009220	pyrimidine ribonucleotide biosynthetic process	biological_process	0.16143	1	4	1801	22	23018	PGSC0003DMG401022901,PGSC0003DMG401016396,PGSC0003DMG400007514,PGSC0003DMG400021248
GO:0005604	basement membrane	cellular_component	0.16202	1	8	1801	65	23018	PGSC0003DMG400012806,PGSC0003DMG400001326,PGSC0003DMG400005787,PGSC0003DMG400022957,PGSC0003DMG400028324,PGSC0003DMG400024511,PGSC0003DMG400025968,PGSC0003DMG400022830
GO:0030955	potassium ion binding	molecular_function	0.16255	1	4	1801	18	23018	PGSC0003DMG400006590,PGSC0003DMG400025298,PGSC0003DMG400024220,PGSC0003DMG400001780
GO:0031420	alkali metal ion binding	molecular_function	0.16255	1	4	1801	18	23018	PGSC0003DMG400001780,PGSC0003DMG400024220,PGSC0003DMG400006590,PGSC0003DMG400025298
GO:0071705	nitrogen compound transport	biological_process	0.16277	1	16	1801	148	23018	PGSC0003DMG400002038,PGSC0003DMG400003959,PGSC0003DMG400047156,PGSC0003DMG400043101,PGSC0003DMG400013962,PGSC0003DMG401015894,PGSC0003DMG400010236,PGSC0003DMG400000818,PGSC0003DMG400021101,PGSC0003DMG400014179,PGSC0003DMG400007056,PGSC0003DMG400022921,PGSC0003DMG400012711,PGSC0003DMG400011771,PGSC0003DMG400040220,PGSC0003DMG400028137
GO:0001522	pseudouridine synthesis	biological_process	0.16489	1	5	1801	31	23018	PGSC0003DMG400031733,PGSC0003DMG400031154,PGSC0003DMG400008366,PGSC0003DMG400018825,PGSC0003DMG402009562
GO:0030354	melanin-concentrating hormone activity	molecular_function	0.16516	1	1	1801	2	23018	PGSC0003DMG400029542
GO:0006714	sesquiterpenoid metabolic process	biological_process	0.16541	1	1	1801	3	23018	PGSC0003DMG400030454
GO:0010334	sesquiterpene synthase activity	molecular_function	0.16541	1	1	1801	3	23018	PGSC0003DMG400030454
GO:0016106	sesquiterpenoid biosynthetic process	biological_process	0.16541	1	1	1801	3	23018	PGSC0003DMG400030454
GO:0045482	trichodiene synthase activity	molecular_function	0.16541	1	1	1801	3	23018	PGSC0003DMG400030454
GO:0005742	mitochondrial outer membrane translocase complex	cellular_component	0.16554	1	3	1801	17	23018	PGSC0003DMG400005848,PGSC0003DMG401013687,PGSC0003DMG400043600
GO:0044765	single-organism transport	biological_process	0.16581	1	218	1801	2264	23018	PGSC0003DMG400023332,PGSC0003DMG400028369,PGSC0003DMG400022830,PGSC0003DMG400007903,PGSC0003DMG400030710,PGSC0003DMG400022911,PGSC0003DMG400027609,PGSC0003DMG402025150,PGSC0003DMG400031257,PGSC0003DMG400010236,PGSC0003DMG402011364,PGSC0003DMG400011324,PGSC0003DMG400025180,PGSC0003DMG402023644,PGSC0003DMG400028316,PGSC0003DMG400011649,PGSC0003DMG400012167,PGSC0003DMG400026325,PGSC0003DMG400023463,…
GO:0016628	oxidoreductase activity, acting on the CH-CH group of donors, NAD or NADP as acceptor	molecular_function	0.16755	1	11	1801	78	23018	PGSC0003DMG400000486,PGSC0003DMG402004220,PGSC0003DMG400023169,PGSC0003DMG402028101,PGSC0003DMG400003324,PGSC0003DMG400013638,PGSC0003DMG400030951,PGSC0003DMG400016115,PGSC0003DMG401015240,PGSC0003DMG400038188,PGSC0003DMG400022716
GO:0015144	carbohydrate transmembrane transporter activity	molecular_function	0.16772	1	8	1801	63	23018	PGSC0003DMG400014383,PGSC0003DMG400045226,PGSC0003DMG400028031,PGSC0003DMG400015491,PGSC0003DMG400018256,PGSC0003DMG400017572,PGSC0003DMG400023332,PGSC0003DMG400022699
GO:1901476	carbohydrate transporter activity	molecular_function	0.16772	1	8	1801	63	23018	PGSC0003DMG400022699,PGSC0003DMG400014383,PGSC0003DMG400045226,PGSC0003DMG400028031,PGSC0003DMG400015491,PGSC0003DMG400017572,PGSC0003DMG400018256,PGSC0003DMG400023332
GO:0004602	glutathione peroxidase activity	molecular_function	0.16791	1	2	1801	11	23018	PGSC0003DMG402004978,PGSC0003DMG400026282
GO:0016055	Wnt receptor signaling pathway	biological_process	0.16837	1	3	1801	23	23018	PGSC0003DMG400031103,PGSC0003DMG400005655,PGSC0003DMG401028367
GO:0043565	sequence-specific DNA binding	molecular_function	0.16873	1	49	1801	572	23018	PGSC0003DMG400009449,PGSC0003DMG400006155,PGSC0003DMG400011102,PGSC0003DMG400019706,PGSC0003DMG400004953,PGSC0003DMG400022589,PGSC0003DMG400009388,PGSC0003DMG400011944,PGSC0003DMG400015755,PGSC0003DMG400023707,PGSC0003DMG400011256,PGSC0003DMG400012711,PGSC0003DMG401002683,PGSC0003DMG400011430,PGSC0003DMG400023360,PGSC0003DMG400002660,PGSC0003DMG400021323,PGSC0003DMG400018469,PGSC0003DMG401023373,…
GO:0004312	fatty acid synthase activity	molecular_function	0.17195	1	4	1801	36	23018	PGSC0003DMG400014549,PGSC0003DMG400001058,PGSC0003DMG400022716,PGSC0003DMG400016275
GO:0007186	G-protein coupled receptor signaling pathway	biological_process	0.17302	1	21	1801	188	23018	PGSC0003DMG400001805,PGSC0003DMG400004113,PGSC0003DMG400003078,PGSC0003DMG401010743,PGSC0003DMG400029712,PGSC0003DMG400020100,PGSC0003DMG400013420,PGSC0003DMG400003089,PGSC0003DMG400002678,PGSC0003DMG401024607,PGSC0003DMG400011317,PGSC0003DMG400003889,PGSC0003DMG400006429,PGSC0003DMG400018490,PGSC0003DMG400005483,PGSC0003DMG401014160,PGSC0003DMG400004705,PGSC0003DMG400018795,PGSC0003DMG400011613,…
GO:0008064	regulation of actin polymerization or depolymerization	biological_process	0.17325	1	3	1801	13	23018	PGSC0003DMG400026042,PGSC0003DMG400009217,PGSC0003DMG402004570
GO:0008154	actin polymerization or depolymerization	biological_process	0.17325	1	3	1801	13	23018	PGSC0003DMG400026042,PGSC0003DMG400009217,PGSC0003DMG402004570
GO:0030041	actin filament polymerization	biological_process	0.17325	1	3	1801	13	23018	PGSC0003DMG402004570,PGSC0003DMG400009217,PGSC0003DMG400026042
GO:0030832	regulation of actin filament length	biological_process	0.17325	1	3	1801	13	23018	PGSC0003DMG400026042,PGSC0003DMG400009217,PGSC0003DMG402004570
GO:0030833	regulation of actin filament polymerization	biological_process	0.17325	1	3	1801	13	23018	PGSC0003DMG402004570,PGSC0003DMG400026042,PGSC0003DMG400009217
GO:0032271	regulation of protein polymerization	biological_process	0.17325	1	3	1801	13	23018	PGSC0003DMG402004570,PGSC0003DMG400026042,PGSC0003DMG400009217
GO:0032535	regulation of cellular component size	biological_process	0.17325	1	3	1801	13	23018	PGSC0003DMG400009217,PGSC0003DMG400026042,PGSC0003DMG402004570
GO:0032956	regulation of actin cytoskeleton organization	biological_process	0.17325	1	3	1801	13	23018	PGSC0003DMG402004570,PGSC0003DMG400026042,PGSC0003DMG400009217
GO:0032970	regulation of actin filament-based process	biological_process	0.17325	1	3	1801	13	23018	PGSC0003DMG402004570,PGSC0003DMG400026042,PGSC0003DMG400009217
GO:0043254	regulation of protein complex assembly	biological_process	0.17325	1	3	1801	13	23018	PGSC0003DMG402004570,PGSC0003DMG400009217,PGSC0003DMG400026042
GO:0015370	solute:sodium symporter activity	molecular_function	0.17481	1	3	1801	17	23018	PGSC0003DMG400022911,PGSC0003DMG400007056,PGSC0003DMG400004715
GO:0000103	sulfate assimilation	biological_process	0.17529	1	7	1801	41	23018	PGSC0003DMG400023918,PGSC0003DMG400029157,PGSC0003DMG400013420,PGSC0003DMG400003889,PGSC0003DMG400003089,PGSC0003DMG400021593,PGSC0003DMG400003078
GO:0004020	adenylylsulfate kinase activity	molecular_function	0.17529	1	7	1801	41	23018	PGSC0003DMG400003089,PGSC0003DMG400003889,PGSC0003DMG400029157,PGSC0003DMG400013420,PGSC0003DMG400023918,PGSC0003DMG400021593,PGSC0003DMG400003078
GO:0004803	transposase activity	molecular_function	0.17606	1	3	1801	15	23018	PGSC0003DMG400004599,PGSC0003DMG400007650,PGSC0003DMG400026325
GO:0006106	fumarate metabolic process	biological_process	0.17651	1	1	1801	4	23018	PGSC0003DMG400003927
GO:0051015	actin filament binding	molecular_function	0.17713	1	2	1801	9	23018	PGSC0003DMG400016216,PGSC0003DMG400007713
GO:0019722	calcium-mediated signaling	biological_process	0.17723	1	1	1801	3	23018	PGSC0003DMG400015754
GO:0019932	second-messenger-mediated signaling	biological_process	0.17723	1	1	1801	3	23018	PGSC0003DMG400015754
GO:0009064	glutamine family amino acid metabolic process	biological_process	0.17768	1	8	1801	48	23018	PGSC0003DMG401022901,PGSC0003DMG400021499,PGSC0003DMG400013634,PGSC0003DMG400009698,PGSC0003DMG400021248,PGSC0003DMG400013235,PGSC0003DMG400007514,PGSC0003DMG400014592
GO:0006542	glutamine biosynthetic process	biological_process	0.18135	1	2	1801	9	23018	PGSC0003DMG400013235,PGSC0003DMG400014592
GO:0006298	mismatch repair	biological_process	0.18139	1	6	1801	37	23018	PGSC0003DMG400012503,PGSC0003DMG400000449,PGSC0003DMG400026759,PGSC0003DMG400043423,PGSC0003DMG400024935,PGSC0003DMG400041221
GO:0019104	DNA N-glycosylase activity	molecular_function	0.18159	1	2	1801	10	23018	PGSC0003DMG400041941,PGSC0003DMG400027857
GO:0046677	response to antibiotic	biological_process	0.18174	1	3	1801	16	23018	PGSC0003DMG400014467,PGSC0003DMG400029564,PGSC0003DMG400015356
GO:0051119	sugar transmembrane transporter activity	molecular_function	0.18193	1	6	1801	43	23018	PGSC0003DMG400018256,PGSC0003DMG400017572,PGSC0003DMG400015491,PGSC0003DMG400023332,PGSC0003DMG400028031,PGSC0003DMG400022699
GO:0008202	steroid metabolic process	biological_process	0.18234	1	13	1801	117	23018	PGSC0003DMG400033906,PGSC0003DMG400019886,PGSC0003DMG400000021,PGSC0003DMG401014805,PGSC0003DMG402004220,PGSC0003DMG400005065,PGSC0003DMG400011606,PGSC0003DMG403007406,PGSC0003DMG400033905,PGSC0003DMG402028565,PGSC0003DMG400006855,PGSC0003DMG402028807,PGSC0003DMG400003691
GO:0022892	substrate-specific transporter activity	molecular_function	0.18337	1	113	1801	1194	23018	PGSC0003DMG400014179,PGSC0003DMG400016203,PGSC0003DMG400023463,PGSC0003DMG400007056,PGSC0003DMG400016002,PGSC0003DMG400008484,PGSC0003DMG400017572,PGSC0003DMG400045226,PGSC0003DMG400000449,PGSC0003DMG401020076,PGSC0003DMG400021101,PGSC0003DMG400004113,PGSC0003DMG400020655,PGSC0003DMG400026312,PGSC0003DMG402020229,PGSC0003DMG400014512,PGSC0003DMG400028369,PGSC0003DMG400023332,PGSC0003DMG400030710,…
GO:0043549	regulation of kinase activity	biological_process	0.18341	1	2	1801	13	23018	PGSC0003DMG400006429,PGSC0003DMG400012887
GO:0045859	regulation of protein kinase activity	biological_process	0.18341	1	2	1801	13	23018	PGSC0003DMG400006429,PGSC0003DMG400012887
GO:0006721	terpenoid metabolic process	biological_process	0.18429	1	9	1801	64	23018	PGSC0003DMG400004844,PGSC0003DMG400030454,PGSC0003DMG400015872,PGSC0003DMG400003897,PGSC0003DMG400003324,PGSC0003DMG400000333,PGSC0003DMG400022025,PGSC0003DMG401024074,PGSC0003DMG400002947
GO:0016114	terpenoid biosynthetic process	biological_process	0.18429	1	9	1801	64	23018	PGSC0003DMG400030454,PGSC0003DMG400004844,PGSC0003DMG400015872,PGSC0003DMG400000333,PGSC0003DMG400003324,PGSC0003DMG400003897,PGSC0003DMG400002947,PGSC0003DMG401024074,PGSC0003DMG400022025
GO:0022900	electron transport chain	biological_process	0.18443	1	12	1801	121	23018	PGSC0003DMG400002500,PGSC0003DMG400025509,PGSC0003DMG400039741,PGSC0003DMG400026342,PGSC0003DMG400028031,PGSC0003DMG400000803,PGSC0003DMG400030714,PGSC0003DMG400014565,PGSC0003DMG400004163,PGSC0003DMG400002717,PGSC0003DMG402023481,PGSC0003DMG400042091
GO:0048585	negative regulation of response to stimulus	biological_process	0.18551	1	2	1801	10	23018	PGSC0003DMG400006429,PGSC0003DMG401010743
GO:0009617	response to bacterium	biological_process	0.1863	1	10	1801	80	23018	PGSC0003DMG400020321,PGSC0003DMG400027776,PGSC0003DMG402012482,PGSC0003DMG400027914,PGSC0003DMG400025766,PGSC0003DMG400025626,PGSC0003DMG400011432,PGSC0003DMG400009483,PGSC0003DMG400028172,PGSC0003DMG401012482
GO:0042742	defense response to bacterium	biological_process	0.1863	1	10	1801	80	23018	PGSC0003DMG400027914,PGSC0003DMG402012482,PGSC0003DMG400020321,PGSC0003DMG400027776,PGSC0003DMG400011432,PGSC0003DMG400009483,PGSC0003DMG400028172,PGSC0003DMG401012482,PGSC0003DMG400025766,PGSC0003DMG400025626
GO:0016775	phosphotransferase activity, nitrogenous group as acceptor	molecular_function	0.1871	1	10	1801	70	23018	PGSC0003DMG400024804,PGSC0003DMG400021658,PGSC0003DMG400029542,PGSC0003DMG400004233,PGSC0003DMG400018763,PGSC0003DMG400028694,PGSC0003DMG400031498,PGSC0003DMG400019836,PGSC0003DMG400017396,PGSC0003DMG400022027
GO:0072527	pyrimidine-containing compound metabolic process	biological_process	0.18711	1	9	1801	83	23018	PGSC0003DMG400008847,PGSC0003DMG400021248,PGSC0003DMG400013634,PGSC0003DMG400021499,PGSC0003DMG401022901,PGSC0003DMG400008709,PGSC0003DMG401016396,PGSC0003DMG400007514,PGSC0003DMG400034813
GO:0004026	alcohol O-acetyltransferase activity	molecular_function	0.18733	1	2	1801	9	23018	PGSC0003DMG400009219,PGSC0003DMG400003747
GO:0034318	alcohol O-acyltransferase activity	molecular_function	0.18733	1	2	1801	9	23018	PGSC0003DMG400009219,PGSC0003DMG400003747
GO:0016459	myosin complex	cellular_component	0.18779	1	6	1801	31	23018	PGSC0003DMG400014709,PGSC0003DMG400022027,PGSC0003DMG400005787,PGSC0003DMG400003393,PGSC0003DMG400022830,PGSC0003DMG400025778
GO:0007154	cell communication	biological_process	0.18783	1	127	1801	1349	23018	PGSC0003DMG400021594,PGSC0003DMG400028065,PGSC0003DMG400015754,PGSC0003DMG400026526,PGSC0003DMG400022573,PGSC0003DMG400025361,PGSC0003DMG400015771,PGSC0003DMG400015830,PGSC0003DMG400018763,PGSC0003DMG400027268,PGSC0003DMG400018490,PGSC0003DMG400005186,PGSC0003DMG400015561,PGSC0003DMG401024850,PGSC0003DMG400011613,PGSC0003DMG401019343,PGSC0003DMG400028308,PGSC0003DMG402026486,PGSC0003DMG402012477,…
GO:0030416	methylamine metabolic process	biological_process	0.18788	1	1	1801	1	23018	PGSC0003DMG400021382
GO:1901160	primary amino compound metabolic process	biological_process	0.18788	1	1	1801	1	23018	PGSC0003DMG400021382
GO:0016853	isomerase activity	molecular_function	0.18835	1	24	1801	204	23018	PGSC0003DMG400001083,PGSC0003DMG400012948,PGSC0003DMG400007418,PGSC0003DMG401001316,EPlSTUG00000001683,PGSC0003DMG401015894,PGSC0003DMG400001912,PGSC0003DMG402021989,PGSC0003DMG400031733,PGSC0003DMG402009562,PGSC0003DMG400021831,PGSC0003DMG400021445,PGSC0003DMG400031154,PGSC0003DMG400021341,PGSC0003DMG400000206,PGSC0003DMG400006912,PGSC0003DMG400011655,PGSC0003DMG400000089,PGSC0003DMG402028565,PG…
GO:0009451	RNA modification	biological_process	0.18856	1	21	1801	158	23018	PGSC0003DMG400007010,PGSC0003DMG400023836,PGSC0003DMG402009562,PGSC0003DMG400019276,PGSC0003DMG400008366,PGSC0003DMG402029631,PGSC0003DMG400014414,PGSC0003DMG400031154,PGSC0003DMG400018825,PGSC0003DMG400022243,PGSC0003DMG402015580,PGSC0003DMG400029405,PGSC0003DMG400015440,PGSC0003DMG402013112,PGSC0003DMG400013114,PGSC0003DMG400022268,PGSC0003DMG400006855,PGSC0003DMG401009270,PGSC0003DMG400026543,…
GO:0006007	glucose catabolic process	biological_process	0.18867	1	14	1801	111	23018	PGSC0003DMG400012948,PGSC0003DMG400023169,PGSC0003DMG400006590,PGSC0003DMG400003324,PGSC0003DMG400025298,PGSC0003DMG400009290,PGSC0003DMG400022263,EPlSTUG00000001683,PGSC0003DMG400016208,PGSC0003DMG400016115,PGSC0003DMG400001932,PGSC0003DMG400011044,PGSC0003DMG400019734,PGSC0003DMG400024220
GO:0019320	hexose catabolic process	biological_process	0.18867	1	14	1801	111	23018	PGSC0003DMG400001932,PGSC0003DMG400011044,PGSC0003DMG400019734,PGSC0003DMG400024220,PGSC0003DMG400016115,EPlSTUG00000001683,PGSC0003DMG400016208,PGSC0003DMG400012948,PGSC0003DMG400003324,PGSC0003DMG400023169,PGSC0003DMG400006590,PGSC0003DMG400025298,PGSC0003DMG400009290,PGSC0003DMG400022263
GO:0051179	localization	biological_process	0.18969	1	311	1801	3298	23018	PGSC0003DMG400023319,PGSC0003DMG400026526,PGSC0003DMG400000912,PGSC0003DMG400017621,EPlSTUG00000001931,PGSC0003DMG400024575,PGSC0003DMG400018015,PGSC0003DMG400013458,PGSC0003DMG400025375,PGSC0003DMG400004657,PGSC0003DMG400021448,PGSC0003DMG400030527,PGSC0003DMG400017091,PGSC0003DMG400008457,PGSC0003DMG400041924,PGSC0003DMG402023624,PGSC0003DMG400030376,PGSC0003DMG400018365,PGSC0003DMG400015728,PG…
GO:0050794	regulation of cellular process	biological_process	0.19002	1	288	1801	3427	23018	PGSC0003DMG400002389,PGSC0003DMG400004006,PGSC0003DMG401028367,PGSC0003DMG400012403,PGSC0003DMG401012873,PGSC0003DMG400029542,PGSC0003DMG400021658,PGSC0003DMG400014413,PGSC0003DMG400007024,PGSC0003DMG400028259,PGSC0003DMG400008677,PGSC0003DMG400032562,PGSC0003DMG400030961,PGSC0003DMG400019678,PGSC0003DMG401031064,PGSC0003DMG400019159,PGSC0003DMG400003186,PGSC0003DMG401024850,PGSC0003DMG401019343,…
GO:0043022	ribosome binding	molecular_function	0.19199	1	2	1801	11	23018	PGSC0003DMG400026829,PGSC0003DMG400011137
GO:0006568	tryptophan metabolic process	biological_process	0.19234	1	2	1801	8	23018	PGSC0003DMG400010740,PGSC0003DMG400000754
GO:0006586	indolalkylamine metabolic process	biological_process	0.19234	1	2	1801	8	23018	PGSC0003DMG400000754,PGSC0003DMG400010740
GO:0042430	indole-containing compound metabolic process	biological_process	0.19234	1	2	1801	8	23018	PGSC0003DMG400010740,PGSC0003DMG400000754
GO:0004512	inositol-3-phosphate synthase activity	molecular_function	0.19322	1	1	1801	3	23018	PGSC0003DMG400021831
GO:0006021	inositol biosynthetic process	biological_process	0.19322	1	1	1801	3	23018	PGSC0003DMG400021831
GO:0046173	polyol biosynthetic process	biological_process	0.19322	1	1	1801	3	23018	PGSC0003DMG400021831
GO:0008474	palmitoyl-(protein) hydrolase activity	molecular_function	0.19424	1	1	1801	1	23018	PGSC0003DMG400026236
GO:0030337	DNA polymerase processivity factor activity	molecular_function	0.19557	1	1	1801	1	23018	PGSC0003DMG400023819
GO:0019008	molybdopterin synthase complex	cellular_component	0.19578	1	1	1801	4	23018	PGSC0003DMG400028308
GO:0043462	regulation of ATPase activity	biological_process	0.19583	1	1	1801	2	23018	PGSC0003DMG400024527
GO:0005157	macrophage colony-stimulating factor receptor binding	molecular_function	0.19593	1	1	1801	3	23018	PGSC0003DMG400028228
GO:0015630	microtubule cytoskeleton	cellular_component	0.19981	1	11	1801	107	23018	PGSC0003DMG400021331,PGSC0003DMG400012806,PGSC0003DMG400027072,PGSC0003DMG400036713,PGSC0003DMG400001703,PGSC0003DMG400030734,PGSC0003DMG400004995,PGSC0003DMG400020074,PGSC0003DMG400013903,PGSC0003DMG400011101,PGSC0003DMG400009300
GO:0070176	DRM complex	cellular_component	0.20055	1	1	1801	2	23018	PGSC0003DMG400014661
GO:0009887	organ morphogenesis	biological_process	0.20112	1	1	1801	2	23018	PGSC0003DMG400000227
GO:0030021	extracellular matrix structural constituent conferring compression resistance	molecular_function	0.20112	1	1	1801	2	23018	PGSC0003DMG400000227
GO:0030345	structural constituent of tooth enamel	molecular_function	0.20112	1	1	1801	2	23018	PGSC0003DMG400000227
GO:0042475	odontogenesis of dentin-containing tooth	biological_process	0.20112	1	1	1801	2	23018	PGSC0003DMG400000227
GO:0042476	odontogenesis	biological_process	0.20112	1	1	1801	2	23018	PGSC0003DMG400000227
GO:0019203	carbohydrate phosphatase activity	molecular_function	0.20457	1	2	1801	10	23018	PGSC0003DMG400019189,PGSC0003DMG400021341
GO:0050308	sugar-phosphatase activity	molecular_function	0.20457	1	2	1801	10	23018	PGSC0003DMG400021341,PGSC0003DMG400019189
GO:0016616	oxidoreductase activity, acting on the CH-OH group of donors, NAD or NADP as acceptor	molecular_function	0.20549	1	36	1801	346	23018	PGSC0003DMG400005065,PGSC0003DMG401014805,PGSC0003DMG400016644,PGSC0003DMG400008356,PGSC0003DMG400018458,PGSC0003DMG400016115,PGSC0003DMG402023929,PGSC0003DMG400023169,PGSC0003DMG400014871,PGSC0003DMG400020269,PGSC0003DMG400003691,PGSC0003DMG400031071,PGSC0003DMG403008663,PGSC0003DMG403007406,PGSC0003DMG400011606,PGSC0003DMG400003324,PGSC0003DMG400014709,PGSC0003DMG400007859,PGSC0003DMG402004220,…
GO:0009395	phospholipid catabolic process	biological_process	0.20673	1	1	1801	2	23018	PGSC0003DMG400033134
GO:0016832	aldehyde-lyase activity	molecular_function	0.20767	1	3	1801	19	23018	PGSC0003DMG402023481,PGSC0003DMG400022263,PGSC0003DMG400012800
GO:0008283	cell proliferation	biological_process	0.20896	1	2	1801	16	23018	PGSC0003DMG400028228,PGSC0003DMG400011324
GO:0005496	steroid binding	molecular_function	0.21022	1	3	1801	14	23018	PGSC0003DMG400024275,PGSC0003DMG400007973,PGSC0003DMG400003681
GO:0000255	allantoin metabolic process	biological_process	0.21183	1	1	1801	2	23018	PGSC0003DMG400031257
GO:0000256	allantoin catabolic process	biological_process	0.21183	1	1	1801	2	23018	PGSC0003DMG400031257
GO:0003013	circulatory system process	biological_process	0.21254	1	2	1801	10	23018	PGSC0003DMG400001606,PGSC0003DMG400004816
GO:0003018	vascular process in circulatory system	biological_process	0.21254	1	2	1801	10	23018	PGSC0003DMG400004816,PGSC0003DMG400001606
GO:0008015	blood circulation	biological_process	0.21254	1	2	1801	10	23018	PGSC0003DMG400004816,PGSC0003DMG400001606
GO:0035150	regulation of tube size	biological_process	0.21254	1	2	1801	10	23018	PGSC0003DMG400001606,PGSC0003DMG400004816
GO:0050880	regulation of blood vessel size	biological_process	0.21254	1	2	1801	10	23018	PGSC0003DMG400004816,PGSC0003DMG400001606
GO:0006520	cellular amino acid metabolic process	biological_process	0.2126	1	56	1801	518	23018	PGSC0003DMG400032263,PGSC0003DMG400034379,PGSC0003DMG400021342,PGSC0003DMG400030911,PGSC0003DMG400002037,PGSC0003DMG400007514,PGSC0003DMG400023169,PGSC0003DMG400003844,PGSC0003DMG400016016,PGSC0003DMG400017577,PGSC0003DMG400000754,PGSC0003DMG400012800,PGSC0003DMG401022901,PGSC0003DMG400006683,PGSC0003DMG400014592,PGSC0003DMG400008356,PGSC0003DMG400020078,PGSC0003DMG400020515,PGSC0003DMG400012890,…
GO:0072330	monocarboxylic acid biosynthetic process	biological_process	0.21297	1	12	1801	118	23018	PGSC0003DMG400007879,PGSC0003DMG400016275,PGSC0003DMG400014549,PGSC0003DMG400008551,PGSC0003DMG401014160,PGSC0003DMG401012873,PGSC0003DMG400006556,PGSC0003DMG402021462,PGSC0003DMG400020325,PGSC0003DMG400001058,PGSC0003DMG400012711,PGSC0003DMG400022827
GO:0009124	nucleoside monophosphate biosynthetic process	biological_process	0.21332	1	6	1801	49	23018	PGSC0003DMG401022901,PGSC0003DMG401016396,PGSC0003DMG400034813,PGSC0003DMG400007514,PGSC0003DMG400008847,PGSC0003DMG400021248
GO:0044255	cellular lipid metabolic process	biological_process	0.21353	1	73	1801	783	23018	PGSC0003DMG402017409,PGSC0003DMG400030492,PGSC0003DMG400033335,PGSC0003DMG402030531,PGSC0003DMG400013285,PGSC0003DMG400007908,PGSC0003DMG400008551,PGSC0003DMG400022921,PGSC0003DMG402024038,PGSC0003DMG400000978,PGSC0003DMG400008690,PGSC0003DMG400015872,PGSC0003DMG400023658,PGSC0003DMG400004844,PGSC0003DMG400007879,PGSC0003DMG400023732,PGSC0003DMG400020620,PGSC0003DMG400026427,PGSC0003DMG400027289,…
GO:0050662	coenzyme binding	molecular_function	0.21459	1	52	1801	523	23018	PGSC0003DMG400018713,PGSC0003DMG400016644,PGSC0003DMG400015356,PGSC0003DMG400000333,PGSC0003DMG400005065,PGSC0003DMG401014805,PGSC0003DMG400022278,PGSC0003DMG400013577,PGSC0003DMG400018458,PGSC0003DMG400025021,PGSC0003DMG402023929,PGSC0003DMG400029524,PGSC0003DMG400020269,PGSC0003DMG400013638,PGSC0003DMG400014871,PGSC0003DMG403007406,PGSC0003DMG403008663,PGSC0003DMG400008847,PGSC0003DMG400026026,…
GO:0009123	nucleoside monophosphate metabolic process	biological_process	0.21503	1	6	1801	50	23018	PGSC0003DMG401016396,PGSC0003DMG401022901,PGSC0003DMG400034813,PGSC0003DMG400007514,PGSC0003DMG400008847,PGSC0003DMG400021248
GO:0006368	transcription elongation from RNA polymerase II promoter	biological_process	0.21593	1	1	1801	2	23018	PGSC0003DMG400001963
GO:0008023	transcription elongation factor complex	cellular_component	0.21593	1	1	1801	2	23018	PGSC0003DMG400001963
GO:0044421	extracellular region part	cellular_component	0.21699	1	38	1801	450	23018	PGSC0003DMG400025968,PGSC0003DMG400022957,PGSC0003DMG400008692,PGSC0003DMG402018962,PGSC0003DMG400016012,PGSC0003DMG400013903,PGSC0003DMG400003564,PGSC0003DMG400033335,PGSC0003DMG400024511,PGSC0003DMG400028065,PGSC0003DMG400007879,PGSC0003DMG400014140,PGSC0003DMG400029368,PGSC0003DMG400025435,PGSC0003DMG400023975,PGSC0003DMG400013655,PGSC0003DMG400006429,PGSC0003DMG402016933,PGSC0003DMG400020493,…
GO:0031965	nuclear membrane	cellular_component	0.2178	1	2	1801	11	23018	PGSC0003DMG401015894,PGSC0003DMG400013699
GO:0006470	protein dephosphorylation	biological_process	0.2204	1	4	1801	23	23018	PGSC0003DMG400030092,PGSC0003DMG400023092,PGSC0003DMG400023475,PGSC0003DMG400026120
GO:0007016	cytoskeletal anchoring at plasma membrane	biological_process	0.22118	1	2	1801	12	23018	PGSC0003DMG400026760,PGSC0003DMG400005254
GO:0005681	spliceosomal complex	cellular_component	0.22224	1	6	1801	47	23018	PGSC0003DMG400018256,PGSC0003DMG400017632,PGSC0003DMG400010378,PGSC0003DMG400002669,PGSC0003DMG400032544,PGSC0003DMG400009449
GO:0030682	evasion or tolerance of host defense response	biological_process	0.22289	1	2	1801	11	23018	PGSC0003DMG400012436,PGSC0003DMG400014140
GO:0051807	evasion or tolerance of defense response of other organism involved in symbiotic interaction	biological_process	0.22289	1	2	1801	11	23018	PGSC0003DMG400014140,PGSC0003DMG400012436
GO:0015629	actin cytoskeleton	cellular_component	0.22351	1	8	1801	50	23018	PGSC0003DMG400022830,PGSC0003DMG400022027,PGSC0003DMG400025778,PGSC0003DMG402004570,PGSC0003DMG400027072,PGSC0003DMG400014709,PGSC0003DMG400003393,PGSC0003DMG400005787
GO:0005975	carbohydrate metabolic process	biological_process	0.22379	1	133	1801	1351	23018	PGSC0003DMG400000060,PGSC0003DMG400012297,PGSC0003DMG402028807,PGSC0003DMG400023732,PGSC0003DMG400002042,PGSC0003DMG400027289,PGSC0003DMG400005955,PGSC0003DMG400021630,PGSC0003DMG400000295,PGSC0003DMG400018427,PGSC0003DMG402030531,PGSC0003DMG402020509,PGSC0003DMG400024220,PGSC0003DMG400002931,PGSC0003DMG401001316,PGSC0003DMG400001501,PGSC0003DMG400002892,PGSC0003DMG400009936,PGSC0003DMG400007908,…
GO:0042775	mitochondrial ATP synthesis coupled electron transport	biological_process	0.22404	1	3	1801	17	23018	PGSC0003DMG400014565,PGSC0003DMG400030714,PGSC0003DMG400026342
GO:0030983	mismatched DNA binding	molecular_function	0.22413	1	5	1801	30	23018	PGSC0003DMG400012503,PGSC0003DMG400000449,PGSC0003DMG400026759,PGSC0003DMG400024935,PGSC0003DMG400041221
GO:0032879	regulation of localization	biological_process	0.22524	1	4	1801	29	23018	PGSC0003DMG401023061,PGSC0003DMG400005787,PGSC0003DMG400030376,PGSC0003DMG400022830
GO:0008375	acetylglucosaminyltransferase activity	molecular_function	0.22607	1	9	1801	68	23018	PGSC0003DMG402003005,PGSC0003DMG400018611,PGSC0003DMG402027166,PGSC0003DMG400025040,PGSC0003DMG400008131,PGSC0003DMG400014556,PGSC0003DMG401027166,PGSC0003DMG400015319,PGSC0003DMG400015238
GO:0009318	exodeoxyribonuclease VII complex	cellular_component	0.22751	1	1	1801	3	23018	PGSC0003DMG400021498
GO:0017025	TBP-class protein binding	molecular_function	0.22791	1	2	1801	10	23018	PGSC0003DMG400009473,PGSC0003DMG401020104
GO:0003333	amino acid transmembrane transport	biological_process	0.22803	1	6	1801	46	23018	PGSC0003DMG400000818,PGSC0003DMG400014179,PGSC0003DMG400043101,PGSC0003DMG400013962,PGSC0003DMG400011771,PGSC0003DMG400021101
GO:0019318	hexose metabolic process	biological_process	0.2283	1	20	1801	163	23018	PGSC0003DMG400001932,PGSC0003DMG400024220,PGSC0003DMG400016115,PGSC0003DMG400001554,PGSC0003DMG400020700,EPlSTUG00000001683,PGSC0003DMG400016208,PGSC0003DMG400001501,PGSC0003DMG400012948,PGSC0003DMG400003324,PGSC0003DMG400022263,PGSC0003DMG400009290,PGSC0003DMG400011044,PGSC0003DMG400019734,PGSC0003DMG400021341,PGSC0003DMG400002042,PGSC0003DMG400020269,PGSC0003DMG400006590,PGSC0003DMG400023169,PG…
GO:0005986	sucrose biosynthetic process	biological_process	0.23151	1	1	1801	2	23018	PGSC0003DMG400021341
GO:0050307	sucrose-phosphate phosphatase activity	molecular_function	0.23151	1	1	1801	2	23018	PGSC0003DMG400021341
GO:0009002	serine-type D-Ala-D-Ala carboxypeptidase activity	molecular_function	0.23154	1	1	1801	3	23018	PGSC0003DMG400000869
GO:0051225	spindle assembly	biological_process	0.23189	1	1	1801	2	23018	PGSC0003DMG400020996
GO:0006948	induction by virus of host cell-cell fusion	biological_process	0.23266	1	1	1801	6	23018	PGSC0003DMG400021331
GO:0005576	extracellular region	cellular_component	0.23408	1	86	1801	1042	23018	PGSC0003DMG400023975,PGSC0003DMG400009300,PGSC0003DMG400008563,PGSC0003DMG400002689,PGSC0003DMG400012711,PGSC0003DMG400025435,PGSC0003DMG400022791,PGSC0003DMG400014140,PGSC0003DMG400014823,PGSC0003DMG400024511,PGSC0003DMG400028119,PGSC0003DMG400028172,PGSC0003DMG402023481,PGSC0003DMG401016333,PGSC0003DMG402018962,PGSC0003DMG400003564,PGSC0003DMG400003138,PGSC0003DMG402012482,PGSC0003DMG400001047,…
GO:0004356	glutamate-ammonia ligase activity	molecular_function	0.23428	1	3	1801	21	23018	PGSC0003DMG400013235,PGSC0003DMG400014592,PGSC0003DMG400028276
GO:0016211	ammonia ligase activity	molecular_function	0.23428	1	3	1801	21	23018	PGSC0003DMG400013235,PGSC0003DMG400014592,PGSC0003DMG400028276
GO:0016880	acid-ammonia (or amide) ligase activity	molecular_function	0.23428	1	3	1801	21	23018	PGSC0003DMG400028276,PGSC0003DMG400014592,PGSC0003DMG400013235
GO:0030173	integral to Golgi membrane	cellular_component	0.23439	1	3	1801	21	23018	PGSC0003DMG400028369,PGSC0003DMG400001741,PGSC0003DMG400001594
GO:0031228	intrinsic to Golgi membrane	cellular_component	0.23439	1	3	1801	21	23018	PGSC0003DMG400001594,PGSC0003DMG400001741,PGSC0003DMG400028369
GO:0031300	intrinsic to organelle membrane	cellular_component	0.2348	1	10	1801	98	23018	PGSC0003DMG400013699,PGSC0003DMG400001594,PGSC0003DMG400003487,PGSC0003DMG400008750,PGSC0003DMG400028369,PGSC0003DMG400001741,PGSC0003DMG400043827,PGSC0003DMG400017632,PGSC0003DMG401015894,PGSC0003DMG400021308
GO:0008172	S-methyltransferase activity	molecular_function	0.23509	1	5	1801	32	23018	PGSC0003DMG400021498,PGSC0003DMG400029178,PGSC0003DMG400014838,PGSC0003DMG400025778,PGSC0003DMG400030407
GO:0044030	regulation of DNA methylation	biological_process	0.23542	1	1	1801	9	23018	PGSC0003DMG401028774
GO:0004809	tRNA (guanine-N2-)-methyltransferase activity	molecular_function	0.23565	1	2	1801	8	23018	PGSC0003DMG402015580,PGSC0003DMG402007649
GO:0016491	oxidoreductase activity	molecular_function	0.23584	1	200	1801	2531	23018	PGSC0003DMG402012386,PGSC0003DMG400005738,PGSC0003DMG400032154,PGSC0003DMG400004542,PGSC0003DMG401026767,PGSC0003DMG400009698,PGSC0003DMG400033905,PGSC0003DMG401008903,PGSC0003DMG400022827,PGSC0003DMG400000360,PGSC0003DMG400028031,PGSC0003DMG400017211,PGSC0003DMG400017784,PGSC0003DMG400009992,PGSC0003DMG400025007,PGSC0003DMG400000486,PGSC0003DMG400024511,PGSC0003DMG402028101,PGSC0003DMG400010715,…
GO:0010181	FMN binding	molecular_function	0.23807	1	5	1801	37	23018	PGSC0003DMG400004542,PGSC0003DMG400030890,PGSC0003DMG400025021,PGSC0003DMG400002953,PGSC0003DMG400017784
GO:0031683	G-protein beta/gamma-subunit complex binding	molecular_function	0.23825	1	10	1801	71	23018	PGSC0003DMG400003078,PGSC0003DMG400005483,PGSC0003DMG401014160,PGSC0003DMG400018490,PGSC0003DMG400001805,PGSC0003DMG400003889,PGSC0003DMG400011613,PGSC0003DMG400003089,PGSC0003DMG400013420,PGSC0003DMG400018795
GO:0004725	protein tyrosine phosphatase activity	molecular_function	0.23868	1	4	1801	24	23018	PGSC0003DMG400030092,PGSC0003DMG400023092,PGSC0003DMG400023475,PGSC0003DMG400026120
GO:0009891	positive regulation of biosynthetic process	biological_process	0.23883	1	8	1801	67	23018	PGSC0003DMG400000818,PGSC0003DMG400026829,PGSC0003DMG400013344,PGSC0003DMG401020104,PGSC0003DMG400011137,PGSC0003DMG400006339,PGSC0003DMG400005918,PGSC0003DMG400005367
GO:0010557	positive regulation of macromolecule biosynthetic process	biological_process	0.23883	1	8	1801	67	23018	PGSC0003DMG400000818,PGSC0003DMG400026829,PGSC0003DMG400011137,PGSC0003DMG401020104,PGSC0003DMG400006339,PGSC0003DMG400013344,PGSC0003DMG400005367,PGSC0003DMG400005918
GO:0031328	positive regulation of cellular biosynthetic process	biological_process	0.23883	1	8	1801	67	23018	PGSC0003DMG400026829,PGSC0003DMG400000818,PGSC0003DMG400005367,PGSC0003DMG400005918,PGSC0003DMG401020104,PGSC0003DMG400011137,PGSC0003DMG400006339,PGSC0003DMG400013344
GO:0015321	sodium-dependent phosphate transmembrane transporter activity	molecular_function	0.23917	1	1	1801	2	23018	PGSC0003DMG401000567
GO:0044341	sodium-dependent phosphate transport	biological_process	0.23917	1	1	1801	2	23018	PGSC0003DMG401000567
GO:0008217	regulation of blood pressure	biological_process	0.23967	1	1	1801	2	23018	PGSC0003DMG400001606
GO:0042311	vasodilation	biological_process	0.23967	1	1	1801	2	23018	PGSC0003DMG400001606
GO:0042312	regulation of vasodilation	biological_process	0.23967	1	1	1801	2	23018	PGSC0003DMG400001606
GO:0000221	vacuolar proton-transporting V-type ATPase, V1 domain	cellular_component	0.24016	1	5	1801	30	23018	PGSC0003DMG400022403,PGSC0003DMG400008824,PGSC0003DMG400030547,PGSC0003DMG400029409,PGSC0003DMG400002759
GO:0005774	vacuolar membrane	cellular_component	0.24016	1	5	1801	30	23018	PGSC0003DMG400002759,PGSC0003DMG400029409,PGSC0003DMG400030547,PGSC0003DMG400008824,PGSC0003DMG400022403
GO:0016471	vacuolar proton-transporting V-type ATPase complex	cellular_component	0.24016	1	5	1801	30	23018	PGSC0003DMG400030547,PGSC0003DMG400022403,PGSC0003DMG400008824,PGSC0003DMG400002759,PGSC0003DMG400029409
GO:0044437	vacuolar part	cellular_component	0.24016	1	5	1801	30	23018	PGSC0003DMG400002759,PGSC0003DMG400029409,PGSC0003DMG400030547,PGSC0003DMG400008824,PGSC0003DMG400022403
GO:0032934	sterol binding	molecular_function	0.24109	1	1	1801	4	23018	PGSC0003DMG400007973
GO:0043178	alcohol binding	molecular_function	0.24109	1	1	1801	4	23018	PGSC0003DMG400007973
GO:0035257	nuclear hormone receptor binding	molecular_function	0.24279	1	1	1801	2	23018	PGSC0003DMG400011225
GO:0047750	cholestenol delta-isomerase activity	molecular_function	0.24311	1	1	1801	3	23018	PGSC0003DMG402028565
GO:0030131	clathrin adaptor complex	cellular_component	0.24338	1	4	1801	17	23018	PGSC0003DMG400020502,PGSC0003DMG400014497,PGSC0003DMG400012194,PGSC0003DMG400028234
GO:0004814	arginine-tRNA ligase activity	molecular_function	0.24387	1	1	1801	5	23018	PGSC0003DMG400020078
GO:0006420	arginyl-tRNA aminoacylation	biological_process	0.24387	1	1	1801	5	23018	PGSC0003DMG400020078
GO:0000045	autophagic vacuole assembly	biological_process	0.2444	1	2	1801	10	23018	PGSC0003DMG402012477,PGSC0003DMG402022314
GO:0016236	macroautophagy	biological_process	0.2444	1	2	1801	10	23018	PGSC0003DMG402012477,PGSC0003DMG402022314
GO:0016866	intramolecular transferase activity	molecular_function	0.24495	1	7	1801	46	23018	PGSC0003DMG400018825,PGSC0003DMG402009562,PGSC0003DMG400001912,PGSC0003DMG400031733,PGSC0003DMG400031154,PGSC0003DMG403008663,PGSC0003DMG400021341
GO:0008610	lipid biosynthetic process	biological_process	0.24505	1	61	1801	587	23018	PGSC0003DMG400008690,PGSC0003DMG402024038,PGSC0003DMG400015872,PGSC0003DMG401009415,PGSC0003DMG400028169,PGSC0003DMG400033905,PGSC0003DMG400022827,PGSC0003DMG400004844,PGSC0003DMG402028807,PGSC0003DMG400012711,PGSC0003DMG400020325,PGSC0003DMG400025435,PGSC0003DMG400007879,PGSC0003DMG400005955,PGSC0003DMG400007265,PGSC0003DMG400014549,PGSC0003DMG400003700,PGSC0003DMG400030492,PGSC0003DMG400033335,…
GO:0016226	iron-sulfur cluster assembly	biological_process	0.24555	1	4	1801	26	23018	PGSC0003DMG400013462,PGSC0003DMG400028231,PGSC0003DMG400005080,PGSC0003DMG400005276
GO:0031163	metallo-sulfur cluster assembly	biological_process	0.24555	1	4	1801	26	23018	PGSC0003DMG400028231,PGSC0003DMG400013462,PGSC0003DMG400005276,PGSC0003DMG400005080
GO:0018189	pyrroloquinoline quinone biosynthetic process	biological_process	0.24579	1	1	1801	3	23018	PGSC0003DMG400021376
GO:0018212	peptidyl-tyrosine modification	biological_process	0.24579	1	1	1801	3	23018	PGSC0003DMG400021376
GO:0006694	steroid biosynthetic process	biological_process	0.24647	1	12	1801	114	23018	PGSC0003DMG400005065,PGSC0003DMG401014805,PGSC0003DMG402004220,PGSC0003DMG400019886,PGSC0003DMG400000021,PGSC0003DMG400033906,PGSC0003DMG402028807,PGSC0003DMG400003691,PGSC0003DMG400006855,PGSC0003DMG403007406,PGSC0003DMG400033905,PGSC0003DMG400011606
GO:0009605	response to external stimulus	biological_process	0.24692	1	8	1801	69	23018	PGSC0003DMG400021261,PGSC0003DMG400006429,PGSC0003DMG400018763,PGSC0003DMG400010646,PGSC0003DMG400007020,PGSC0003DMG402012477,PGSC0003DMG402022314,PGSC0003DMG400017396
GO:0042720	mitochondrial inner membrane peptidase complex	cellular_component	0.24729	1	1	1801	4	23018	PGSC0003DMG402023481
GO:0045333	cellular respiration	biological_process	0.24797	1	13	1801	126	23018	PGSC0003DMG400000803,PGSC0003DMG400030714,PGSC0003DMG400015385,PGSC0003DMG400026342,PGSC0003DMG400028031,PGSC0003DMG400039741,PGSC0003DMG400025509,PGSC0003DMG400002500,PGSC0003DMG400042091,PGSC0003DMG402023481,PGSC0003DMG400025778,PGSC0003DMG400004163,PGSC0003DMG400014565
GO:0015114	phosphate ion transmembrane transporter activity	molecular_function	0.24865	1	1	1801	3	23018	PGSC0003DMG401000567
GO:0001848	complement binding	molecular_function	0.24946	1	1	1801	2	23018	PGSC0003DMG400026312
GO:0051493	regulation of cytoskeleton organization	biological_process	0.24964	1	3	1801	16	23018	PGSC0003DMG402004570,PGSC0003DMG400026042,PGSC0003DMG400009217
GO:0033647	host intracellular organelle	cellular_component	0.24966	1	8	1801	74	23018	PGSC0003DMG400007879,PGSC0003DMG400012586,PGSC0003DMG400029368,PGSC0003DMG400014140,PGSC0003DMG402016933,PGSC0003DMG400004129,PGSC0003DMG400023975,PGSC0003DMG400028276
GO:0033648	host intracellular membrane-bounded organelle	cellular_component	0.24966	1	8	1801	74	23018	PGSC0003DMG400004129,PGSC0003DMG402016933,PGSC0003DMG400007879,PGSC0003DMG400014140,PGSC0003DMG400012586,PGSC0003DMG400029368,PGSC0003DMG400023975,PGSC0003DMG400028276
GO:0005310	dicarboxylic acid transmembrane transporter activity	molecular_function	0.25022	1	1	1801	5	23018	PGSC0003DMG400022911
GO:0007033	vacuole organization	biological_process	0.25105	1	2	1801	11	23018	PGSC0003DMG402012477,PGSC0003DMG402022314
GO:0050877	neurological system process	biological_process	0.25199	1	4	1801	39	23018	PGSC0003DMG400029542,PGSC0003DMG400002495,PGSC0003DMG400000027,PGSC0003DMG402024882
GO:0019882	antigen processing and presentation	biological_process	0.25246	1	2	1801	15	23018	PGSC0003DMG402023481,PGSC0003DMG400002852
GO:0019074	viral RNA genome packaging	biological_process	0.25256	1	1	1801	4	23018	PGSC0003DMG400015968
GO:0030915	Smc5-Smc6 complex	cellular_component	0.25258	1	1	1801	8	23018	PGSC0003DMG400006912
GO:0009445	putrescine metabolic process	biological_process	0.25334	1	1	1801	3	23018	PGSC0003DMG400000653
GO:0009446	putrescine biosynthetic process	biological_process	0.25334	1	1	1801	3	23018	PGSC0003DMG400000653
GO:0019031	viral envelope	cellular_component	0.25348	1	20	1801	220	23018	PGSC0003DMG400029944,PGSC0003DMG400012711,PGSC0003DMG400025519,PGSC0003DMG400010945,PGSC0003DMG400015830,PGSC0003DMG400009772,PGSC0003DMG400004129,PGSC0003DMG400022589,PGSC0003DMG400003848,PGSC0003DMG402011946,PGSC0003DMG400009353,PGSC0003DMG400009226,PGSC0003DMG400022830,PGSC0003DMG402018257,PGSC0003DMG401012873,PGSC0003DMG400013458,PGSC0003DMG400003393,PGSC0003DMG401021988,PGSC0003DMG402009541,…
GO:0036338	viral membrane	cellular_component	0.25348	1	20	1801	220	23018	PGSC0003DMG400013458,PGSC0003DMG400003393,PGSC0003DMG402009541,PGSC0003DMG401021988,PGSC0003DMG400033906,PGSC0003DMG400009353,PGSC0003DMG400009226,PGSC0003DMG400022830,PGSC0003DMG402018257,PGSC0003DMG401012873,PGSC0003DMG400009772,PGSC0003DMG400004129,PGSC0003DMG400022589,PGSC0003DMG400003848,PGSC0003DMG402011946,PGSC0003DMG400029944,PGSC0003DMG400012711,PGSC0003DMG400025519,PGSC0003DMG400010945,…
GO:0000702	oxidized base lesion DNA N-glycosylase activity	molecular_function	0.25402	1	1	1801	2	23018	PGSC0003DMG400041941
GO:0008534	oxidized purine nucleobase lesion DNA N-glycosylase activity	molecular_function	0.25402	1	1	1801	2	23018	PGSC0003DMG400041941
GO:0005882	intermediate filament	cellular_component	0.25416	1	5	1801	36	23018	PGSC0003DMG400009053,PGSC0003DMG400028316,PGSC0003DMG401023061,PGSC0003DMG400010002,PGSC0003DMG400022957
GO:0045111	intermediate filament cytoskeleton	cellular_component	0.25416	1	5	1801	36	23018	PGSC0003DMG401023061,PGSC0003DMG400010002,PGSC0003DMG400022957,PGSC0003DMG400028316,PGSC0003DMG400009053
GO:0006720	isoprenoid metabolic process	biological_process	0.25437	1	10	1801	82	23018	PGSC0003DMG400030454,PGSC0003DMG400004844,PGSC0003DMG400008690,PGSC0003DMG400015872,PGSC0003DMG400003324,PGSC0003DMG400000333,PGSC0003DMG400003897,PGSC0003DMG400002947,PGSC0003DMG400022025,PGSC0003DMG401024074
GO:0008299	isoprenoid biosynthetic process	biological_process	0.25437	1	10	1801	82	23018	PGSC0003DMG400004844,PGSC0003DMG400030454,PGSC0003DMG400015872,PGSC0003DMG400008690,PGSC0003DMG400003897,PGSC0003DMG400003324,PGSC0003DMG400000333,PGSC0003DMG400022025,PGSC0003DMG401024074,PGSC0003DMG400002947
GO:0043933	macromolecular complex subunit organization	biological_process	0.25465	1	33	1801	388	23018	PGSC0003DMG400012201,PGSC0003DMG400011137,PGSC0003DMG400017577,PGSC0003DMG400041999,PGSC0003DMG400019515,PGSC0003DMG400011101,PGSC0003DMG400012586,PGSC0003DMG400030516,PGSC0003DMG400010378,PGSC0003DMG402004570,PGSC0003DMG400002038,PGSC0003DMG400034509,PGSC0003DMG400001838,PGSC0003DMG400012131,PGSC0003DMG400026829,PGSC0003DMG400020074,PGSC0003DMG400021337,EPlSTUG00000000346,PGSC0003DMG400033360,PG…
GO:1901607	alpha-amino acid biosynthetic process	biological_process	0.25502	1	18	1801	154	23018	PGSC0003DMG400016337,PGSC0003DMG400018616,PGSC0003DMG402028101,PGSC0003DMG400007514,PGSC0003DMG400013235,PGSC0003DMG400009698,PGSC0003DMG400038188,PGSC0003DMG400003844,PGSC0003DMG401022901,PGSC0003DMG400014592,PGSC0003DMG400023338,PGSC0003DMG400032146,PGSC0003DMG400018605,PGSC0003DMG400021248,PGSC0003DMG400008076,PGSC0003DMG400016478,PGSC0003DMG400026453,PGSC0003DMG400004170
GO:0043385	mycotoxin metabolic process	biological_process	0.25634	1	1	1801	5	23018	PGSC0003DMG400041146
GO:0043386	mycotoxin biosynthetic process	biological_process	0.25634	1	1	1801	5	23018	PGSC0003DMG400041146
GO:0045122	aflatoxin biosynthetic process	biological_process	0.25634	1	1	1801	5	23018	PGSC0003DMG400041146
GO:0046222	aflatoxin metabolic process	biological_process	0.25634	1	1	1801	5	23018	PGSC0003DMG400041146
GO:1901376	organic heteropentacyclic compound metabolic process	biological_process	0.25634	1	1	1801	5	23018	PGSC0003DMG400041146
GO:1901378	organic heteropentacyclic compound biosynthetic process	biological_process	0.25634	1	1	1801	5	23018	PGSC0003DMG400041146
GO:0009309	amine biosynthetic process	biological_process	0.25688	1	2	1801	18	23018	PGSC0003DMG400000653,PGSC0003DMG400016009
GO:0042401	cellular biogenic amine biosynthetic process	biological_process	0.25688	1	2	1801	18	23018	PGSC0003DMG400000653,PGSC0003DMG400016009
GO:0051260	protein homooligomerization	biological_process	0.25713	1	2	1801	16	23018	PGSC0003DMG400035291,PGSC0003DMG400012201
GO:0008131	primary amine oxidase activity	molecular_function	0.25735	1	2	1801	13	23018	PGSC0003DMG400023173,PGSC0003DMG400013073
GO:0010383	cell wall polysaccharide metabolic process	biological_process	0.25754	1	1	1801	6	23018	PGSC0003DMG400022298
GO:0010410	hemicellulose metabolic process	biological_process	0.25754	1	1	1801	6	23018	PGSC0003DMG400022298
GO:0045491	xylan metabolic process	biological_process	0.25754	1	1	1801	6	23018	PGSC0003DMG400022298
GO:0045493	xylan catabolic process	biological_process	0.25754	1	1	1801	6	23018	PGSC0003DMG400022298
GO:0046559	alpha-glucuronidase activity	molecular_function	0.25754	1	1	1801	6	23018	PGSC0003DMG400022298
GO:0009291	unidirectional conjugation	biological_process	0.25783	1	1	1801	2	23018	PGSC0003DMG400000457
GO:0006576	cellular biogenic amine metabolic process	biological_process	0.25805	1	10	1801	75	23018	PGSC0003DMG400026543,PGSC0003DMG400023490,PGSC0003DMG400016002,PGSC0003DMG400000754,PGSC0003DMG400010740,PGSC0003DMG400016009,PGSC0003DMG402029631,PGSC0003DMG400000653,PGSC0003DMG400019159,PGSC0003DMG402013112
GO:0004743	pyruvate kinase activity	molecular_function	0.25824	1	3	1801	13	23018	PGSC0003DMG400024220,PGSC0003DMG400006590,PGSC0003DMG400025298
GO:0000280	nuclear division	biological_process	0.25832	1	7	1801	55	23018	PGSC0003DMG400017632,PGSC0003DMG400032544,PGSC0003DMG400009449,PGSC0003DMG400009300,PGSC0003DMG400024511,PGSC0003DMG400001703,PGSC0003DMG400010002
GO:0007067	mitosis	biological_process	0.25832	1	7	1801	55	23018	PGSC0003DMG400010002,PGSC0003DMG400024511,PGSC0003DMG400001703,PGSC0003DMG400009300,PGSC0003DMG400032544,PGSC0003DMG400009449,PGSC0003DMG400017632
GO:0044550	secondary metabolite biosynthetic process	biological_process	0.25872	1	3	1801	22	23018	PGSC0003DMG400041146,PGSC0003DMG400001464,PGSC0003DMG400004705
GO:0031423	hexon binding	molecular_function	0.25927	1	1	1801	6	23018	PGSC0003DMG400022589
GO:0007264	small GTPase mediated signal transduction	biological_process	0.2593	1	39	1801	326	23018	PGSC0003DMG400004163,PGSC0003DMG402007810,PGSC0003DMG400002482,PGSC0003DMG400014512,PGSC0003DMG400019159,PGSC0003DMG400008176,PGSC0003DMG400016002,PGSC0003DMG400010577,PGSC0003DMG400000322,PGSC0003DMG400003401,PGSC0003DMG401031064,PGSC0003DMG400000304,PGSC0003DMG400000227,PGSC0003DMG400012167,PGSC0003DMG400030710,PGSC0003DMG400026543,PGSC0003DMG400022572,PGSC0003DMG400012890,PGSC0003DMG400011597,…
GO:0004420	hydroxymethylglutaryl-CoA reductase (NADPH) activity	molecular_function	0.2594	1	1	1801	8	23018	PGSC0003DMG400018679
GO:0046085	adenosine metabolic process	biological_process	0.26043	1	8	1801	45	23018	PGSC0003DMG400029405,PGSC0003DMG400023490,PGSC0003DMG400026543,PGSC0003DMG400014414,PGSC0003DMG402029631,PGSC0003DMG400022268,PGSC0003DMG400013114,PGSC0003DMG402013112
GO:0070525	threonylcarbamoyladenosine metabolic process	biological_process	0.26043	1	8	1801	45	23018	PGSC0003DMG400029405,PGSC0003DMG400023490,PGSC0003DMG400026543,PGSC0003DMG400013114,PGSC0003DMG402013112,PGSC0003DMG400014414,PGSC0003DMG402029631,PGSC0003DMG400022268
GO:0070526	threonylcarbamoyladenosine biosynthetic process	biological_process	0.26043	1	8	1801	45	23018	PGSC0003DMG400023490,PGSC0003DMG400026543,PGSC0003DMG400029405,PGSC0003DMG400022268,PGSC0003DMG400014414,PGSC0003DMG402029631,PGSC0003DMG402013112,PGSC0003DMG400013114
GO:0006996	organelle organization	biological_process	0.26117	1	58	1801	608	23018	PGSC0003DMG400009217,PGSC0003DMG400029110,PGSC0003DMG400009300,PGSC0003DMG400026042,PGSC0003DMG400012711,PGSC0003DMG400005367,PGSC0003DMG400001557,PGSC0003DMG400033911,PGSC0003DMG400010666,PGSC0003DMG400024511,PGSC0003DMG400020996,PGSC0003DMG400024881,PGSC0003DMG400033360,PGSC0003DMG400014140,PGSC0003DMG400032544,PGSC0003DMG400009449,PGSC0003DMG401013687,PGSC0003DMG400005253,PGSC0003DMG400025036,…
GO:0009292	genetic transfer	biological_process	0.26128	1	1	1801	3	23018	PGSC0003DMG400000457
GO:0005578	proteinaceous extracellular matrix	cellular_component	0.26288	1	16	1801	183	23018	PGSC0003DMG400021342,PGSC0003DMG400001326,PGSC0003DMG400012806,PGSC0003DMG400024511,PGSC0003DMG400005787,PGSC0003DMG400025435,PGSC0003DMG400025794,PGSC0003DMG400025968,PGSC0003DMG400028324,PGSC0003DMG400022957,PGSC0003DMG400020493,PGSC0003DMG400022830,PGSC0003DMG400033335,PGSC0003DMG400003564,PGSC0003DMG400012890,PGSC0003DMG400008692
GO:0006200	ATP catabolic process	biological_process	0.26351	1	2	1801	8	23018	PGSC0003DMG400032816,PGSC0003DMG400013655
GO:0015035	protein disulfide oxidoreductase activity	molecular_function	0.26365	1	6	1801	83	23018	PGSC0003DMG400029329,PGSC0003DMG400008076,PGSC0003DMG400017632,PGSC0003DMG400005334,PGSC0003DMG400016573,PGSC0003DMG400002953
GO:0015036	disulfide oxidoreductase activity	molecular_function	0.26365	1	6	1801	83	23018	PGSC0003DMG400005334,PGSC0003DMG400017632,PGSC0003DMG400008076,PGSC0003DMG400029329,PGSC0003DMG400002953,PGSC0003DMG400016573
GO:0017080	sodium channel regulator activity	molecular_function	0.26432	1	3	1801	27	23018	PGSC0003DMG401031322,PGSC0003DMG400002689,PGSC0003DMG400008563
GO:0019871	sodium channel inhibitor activity	molecular_function	0.26432	1	3	1801	27	23018	PGSC0003DMG401031322,PGSC0003DMG400002689,PGSC0003DMG400008563
GO:0044428	nuclear part	cellular_component	0.26571	1	68	1801	816	23018	PGSC0003DMG400012709,PGSC0003DMG400016203,PGSC0003DMG402032161,PGSC0003DMG400027099,PGSC0003DMG400014704,PGSC0003DMG400021373,PGSC0003DMG400027872,PGSC0003DMG400008845,PGSC0003DMG400008373,PGSC0003DMG400013699,PGSC0003DMG401015894,PGSC0003DMG400030714,PGSC0003DMG400020074,PGSC0003DMG400011324,PGSC0003DMG400021331,PGSC0003DMG400010378,PGSC0003DMG400012711,PGSC0003DMG400009300,PGSC0003DMG401000860,…
GO:0005201	extracellular matrix structural constituent	molecular_function	0.26597	1	2	1801	8	23018	PGSC0003DMG400013890,PGSC0003DMG400000227
GO:0004810	tRNA adenylyltransferase activity	molecular_function	0.26618	1	1	1801	4	23018	PGSC0003DMG400019189
GO:0016437	tRNA cytidylyltransferase activity	molecular_function	0.26618	1	1	1801	4	23018	PGSC0003DMG400019189
GO:0070567	cytidylyltransferase activity	molecular_function	0.26618	1	1	1801	4	23018	PGSC0003DMG400019189
GO:0005605	basal lamina	cellular_component	0.26622	1	2	1801	13	23018	PGSC0003DMG400005787,PGSC0003DMG400022830
GO:0005606	laminin-1 complex	cellular_component	0.26622	1	2	1801	13	23018	PGSC0003DMG400022830,PGSC0003DMG400005787
GO:0016477	cell migration	biological_process	0.26622	1	2	1801	13	23018	PGSC0003DMG400005787,PGSC0003DMG400022830
GO:0030155	regulation of cell adhesion	biological_process	0.26622	1	2	1801	13	23018	PGSC0003DMG400005787,PGSC0003DMG400022830
GO:0030334	regulation of cell migration	biological_process	0.26622	1	2	1801	13	23018	PGSC0003DMG400022830,PGSC0003DMG400005787
GO:0043256	laminin complex	cellular_component	0.26622	1	2	1801	13	23018	PGSC0003DMG400022830,PGSC0003DMG400005787
GO:0045995	regulation of embryonic development	biological_process	0.26622	1	2	1801	13	23018	PGSC0003DMG400005787,PGSC0003DMG400022830
GO:0051270	regulation of cellular component movement	biological_process	0.26622	1	2	1801	13	23018	PGSC0003DMG400005787,PGSC0003DMG400022830
GO:2000145	regulation of cell motility	biological_process	0.26622	1	2	1801	13	23018	PGSC0003DMG400005787,PGSC0003DMG400022830
GO:0008927	mannonate dehydratase activity	molecular_function	0.26646	1	1	1801	4	23018	PGSC0003DMG400012882
GO:0015980	energy derivation by oxidation of organic compounds	biological_process	0.26685	1	14	1801	139	23018	PGSC0003DMG400039741,PGSC0003DMG400002500,PGSC0003DMG400025509,PGSC0003DMG400030714,PGSC0003DMG400015385,PGSC0003DMG400000803,PGSC0003DMG400026342,PGSC0003DMG400028031,PGSC0003DMG400014565,PGSC0003DMG400004163,PGSC0003DMG400025778,PGSC0003DMG400009936,PGSC0003DMG400042091,PGSC0003DMG402023481
GO:0016810	hydrolase activity, acting on carbon-nitrogen (but not peptide) bonds	molecular_function	0.26806	1	11	1801	89	23018	PGSC0003DMG400000653,PGSC0003DMG400021867,PGSC0003DMG400026427,PGSC0003DMG400018616,PGSC0003DMG400016219,PGSC0003DMG400015180,PGSC0003DMG400018605,PGSC0003DMG400000957,PGSC0003DMG400028234,PGSC0003DMG400026453,PGSC0003DMG400031257
GO:0044420	extracellular matrix part	cellular_component	0.2698	1	8	1801	72	23018	PGSC0003DMG400022830,PGSC0003DMG400025968,PGSC0003DMG400024511,PGSC0003DMG400022957,PGSC0003DMG400028324,PGSC0003DMG400005787,PGSC0003DMG400001326,PGSC0003DMG400012806
GO:0016758	transferase activity, transferring hexosyl groups	molecular_function	0.27006	1	43	1801	566	23018	PGSC0003DMG400013398,PGSC0003DMG400032202,PGSC0003DMG402018740,PGSC0003DMG400025532,PGSC0003DMG400014556,PGSC0003DMG400015319,PGSC0003DMG401006223,PGSC0003DMG400030454,PGSC0003DMG400002946,PGSC0003DMG400036009,PGSC0003DMG400028961,PGSC0003DMG400027154,PGSC0003DMG400004670,PGSC0003DMG400011511,PGSC0003DMG402027166,PGSC0003DMG400003866,PGSC0003DMG401027166,PGSC0003DMG400013218,PGSC0003DMG400000060,…
GO:0042330	taxis	biological_process	0.27169	1	3	1801	27	23018	PGSC0003DMG400021261,PGSC0003DMG400018763,PGSC0003DMG400010646
GO:0033646	host intracellular part	cellular_component	0.27191	1	9	1801	82	23018	PGSC0003DMG400014140,PGSC0003DMG400029368,PGSC0003DMG400012586,PGSC0003DMG400007879,PGSC0003DMG400004129,PGSC0003DMG400013655,PGSC0003DMG402016933,PGSC0003DMG400023975,PGSC0003DMG400028276
GO:0043656	intracellular region of host	cellular_component	0.27191	1	9	1801	82	23018	PGSC0003DMG400013655,PGSC0003DMG400004129,PGSC0003DMG402016933,PGSC0003DMG400007879,PGSC0003DMG400014140,PGSC0003DMG400029368,PGSC0003DMG400012586,PGSC0003DMG400028276,PGSC0003DMG400023975
GO:0009579	thylakoid	cellular_component	0.27205	1	18	1801	211	23018	PGSC0003DMG401028807,PGSC0003DMG400035145,PGSC0003DMG400002689,PGSC0003DMG401012338,PGSC0003DMG400012800,PGSC0003DMG400028982,PGSC0003DMG400026653,PGSC0003DMG400017562,PGSC0003DMG400006208,PGSC0003DMG400008692,PGSC0003DMG400032138,EPlSTUG00000000346,PGSC0003DMG400014402,PGSC0003DMG400008356,PGSC0003DMG400015424,PGSC0003DMG400021370,PGSC0003DMG400037908,PGSC0003DMG400020777
GO:0044436	thylakoid part	cellular_component	0.27205	1	18	1801	211	23018	PGSC0003DMG400017562,PGSC0003DMG400006208,PGSC0003DMG401028807,PGSC0003DMG400035145,PGSC0003DMG400002689,PGSC0003DMG400012800,PGSC0003DMG401012338,PGSC0003DMG400028982,PGSC0003DMG400026653,PGSC0003DMG400014402,PGSC0003DMG400008356,PGSC0003DMG400015424,PGSC0003DMG400021370,PGSC0003DMG400037908,PGSC0003DMG400020777,PGSC0003DMG400008692,PGSC0003DMG400032138,EPlSTUG00000000346
GO:0009896	positive regulation of catabolic process	biological_process	0.27232	1	8	1801	83	23018	PGSC0003DMG400013903,PGSC0003DMG400017494,PGSC0003DMG400017577,PGSC0003DMG400022830,PGSC0003DMG400021546,PGSC0003DMG400012586,PGSC0003DMG400022957,PGSC0003DMG400026426
GO:0010508	positive regulation of autophagy	biological_process	0.27232	1	8	1801	83	23018	PGSC0003DMG400026426,PGSC0003DMG400022957,PGSC0003DMG400012586,PGSC0003DMG400021546,PGSC0003DMG400022830,PGSC0003DMG400017577,PGSC0003DMG400017494,PGSC0003DMG400013903
GO:0031331	positive regulation of cellular catabolic process	biological_process	0.27232	1	8	1801	83	23018	PGSC0003DMG400021546,PGSC0003DMG400013903,PGSC0003DMG400017577,PGSC0003DMG400022830,PGSC0003DMG400017494,PGSC0003DMG400022957,PGSC0003DMG400026426,PGSC0003DMG400012586
GO:0043231	intracellular membrane-bounded organelle	cellular_component	0.27254	1	263	1801	3007	23018	PGSC0003DMG400013218,PGSC0003DMG400028259,PGSC0003DMG400032562,PGSC0003DMG401027355,PGSC0003DMG400014413,PGSC0003DMG401012873,PGSC0003DMG400004995,PGSC0003DMG400026736,PGSC0003DMG400002389,PGSC0003DMG400002641,PGSC0003DMG400019236,EPlSTUG00000002880,PGSC0003DMG400021902,PGSC0003DMG400019159,PGSC0003DMG400005819,PGSC0003DMG401031064,PGSC0003DMG400003485,PGSC0003DMG400001594,PGSC0003DMG400002669,PG…
GO:0003917	DNA topoisomerase type I activity	molecular_function	0.27287	1	1	1801	2	23018	PGSC0003DMG400001083
GO:0004057	arginyltransferase activity	molecular_function	0.27384	1	2	1801	7	23018	PGSC0003DMG400023817,PGSC0003DMG400018763
GO:0016598	protein arginylation	biological_process	0.27384	1	2	1801	7	23018	PGSC0003DMG400018763,PGSC0003DMG400023817
GO:0009424	bacterial-type flagellum hook	cellular_component	0.27432	1	2	1801	10	23018	PGSC0003DMG400010002,PGSC0003DMG400028316
GO:0050840	extracellular matrix binding	molecular_function	0.27435	1	1	1801	7	23018	PGSC0003DMG400018717
GO:0008771	[citrate (pro-3S)-lyase] ligase activity	molecular_function	0.27457	1	1	1801	3	23018	PGSC0003DMG400009902
GO:0005543	phospholipid binding	molecular_function	0.27518	1	6	1801	48	23018	PGSC0003DMG401014160,PGSC0003DMG401023061,PGSC0003DMG400018578,PGSC0003DMG400030899,PGSC0003DMG400041999,PGSC0003DMG400004588
GO:0032403	protein complex binding	molecular_function	0.27545	1	10	1801	76	23018	PGSC0003DMG400011613,PGSC0003DMG400018795,PGSC0003DMG400003089,PGSC0003DMG400013420,PGSC0003DMG400018490,PGSC0003DMG400001805,PGSC0003DMG400003078,PGSC0003DMG401014160,PGSC0003DMG400005483,PGSC0003DMG400003889
GO:0008134	transcription factor binding	molecular_function	0.27586	1	18	1801	155	23018	PGSC0003DMG400013308,PGSC0003DMG400030516,PGSC0003DMG400002947,PGSC0003DMG400012586,PGSC0003DMG400022957,PGSC0003DMG400009473,PGSC0003DMG400030710,PGSC0003DMG400011398,PGSC0003DMG400025778,PGSC0003DMG400026627,PGSC0003DMG400012806,PGSC0003DMG400024511,PGSC0003DMG400031876,PGSC0003DMG401020104,PGSC0003DMG401019059,PGSC0003DMG400029405,PGSC0003DMG400027325,PGSC0003DMG400021168
GO:0009349	riboflavin synthase complex	cellular_component	0.27616	1	1	1801	3	23018	PGSC0003DMG400029273
GO:0006817	phosphate ion transport	biological_process	0.27713	1	2	1801	11	23018	PGSC0003DMG401000567,PGSC0003DMG402010480
GO:0030170	pyridoxal phosphate binding	molecular_function	0.27762	1	14	1801	126	23018	PGSC0003DMG400018622,PGSC0003DMG400021582,PGSC0003DMG400015385,PGSC0003DMG400012800,PGSC0003DMG400024275,PGSC0003DMG400029872,PGSC0003DMG400015860,PGSC0003DMG400002037,PGSC0003DMG400006731,PGSC0003DMG400007358,PGSC0003DMG400021276,PGSC0003DMG400013331,PGSC0003DMG400022742,PGSC0003DMG400011499
GO:0006865	amino acid transport	biological_process	0.27767	1	7	1801	59	23018	PGSC0003DMG400021101,PGSC0003DMG400011771,PGSC0003DMG400043101,PGSC0003DMG400013962,PGSC0003DMG400000818,PGSC0003DMG400014179,PGSC0003DMG400007056
GO:0060255	regulation of macromolecule metabolic process	biological_process	0.27805	1	168	1801	2061	23018	PGSC0003DMG400037133,PGSC0003DMG400030714,PGSC0003DMG400028228,PGSC0003DMG400001999,PGSC0003DMG400006429,PGSC0003DMG400027240,PGSC0003DMG400029514,PGSC0003DMG400021331,PGSC0003DMG400013308,PGSC0003DMG400003663,PGSC0003DMG400005324,PGSC0003DMG400031071,PGSC0003DMG400017577,PGSC0003DMG400028982,PGSC0003DMG400010987,PGSC0003DMG400028276,PGSC0003DMG400024275,PGSC0003DMG400028358,PGSC0003DMG400007823,…
GO:0043227	membrane-bounded organelle	cellular_component	0.27911	1	263	1801	3010	23018	PGSC0003DMG400032816,PGSC0003DMG400008176,PGSC0003DMG400003681,PGSC0003DMG400001296,PGSC0003DMG400027155,PGSC0003DMG400009231,PGSC0003DMG400031371,PGSC0003DMG400030547,PGSC0003DMG400000864,PGSC0003DMG401024195,PGSC0003DMG400021072,PGSC0003DMG401002683,PGSC0003DMG400014266,PGSC0003DMG400012562,PGSC0003DMG400001557,PGSC0003DMG400018469,PGSC0003DMG400022824,PGSC0003DMG400009290,PGSC0003DMG400021448,…
GO:0006914	autophagy	biological_process	0.27985	1	19	1801	206	23018	PGSC0003DMG400007239,PGSC0003DMG400012711,PGSC0003DMG401002683,PGSC0003DMG400029110,PGSC0003DMG400017577,PGSC0003DMG401013295,PGSC0003DMG400017494,PGSC0003DMG400016651,PGSC0003DMG400022957,PGSC0003DMG400026426,PGSC0003DMG400012586,PGSC0003DMG400001594,PGSC0003DMG402012477,PGSC0003DMG402022314,PGSC0003DMG400021546,PGSC0003DMG401012873,PGSC0003DMG400013903,PGSC0003DMG400001999,PGSC0003DMG400022830
GO:0006575	cellular modified amino acid metabolic process	biological_process	0.27996	1	9	1801	83	23018	PGSC0003DMG400008076,PGSC0003DMG400012890,PGSC0003DMG400000754,PGSC0003DMG400012210,PGSC0003DMG400038188,PGSC0003DMG400012800,PGSC0003DMG400028599,PGSC0003DMG402028101,PGSC0003DMG400032146
GO:0003916	DNA topoisomerase activity	molecular_function	0.28044	1	4	1801	28	23018	PGSC0003DMG400001083,PGSC0003DMG401015894,PGSC0003DMG402021989,PGSC0003DMG400005040
GO:0002532	production of molecular mediator involved in inflammatory response	biological_process	0.28055	1	1	1801	3	23018	PGSC0003DMG400001780
GO:0004896	cytokine receptor activity	molecular_function	0.28055	1	1	1801	3	23018	PGSC0003DMG400001780
GO:0008643	carbohydrate transport	biological_process	0.28141	1	8	1801	76	23018	PGSC0003DMG400023332,PGSC0003DMG400015491,PGSC0003DMG400018256,PGSC0003DMG400017572,PGSC0003DMG400045226,PGSC0003DMG400028031,PGSC0003DMG400017662,PGSC0003DMG400022699
GO:0004618	phosphoglycerate kinase activity	molecular_function	0.28146	1	1	1801	3	23018	PGSC0003DMG400009290
GO:0016774	phosphotransferase activity, carboxyl group as acceptor	molecular_function	0.28146	1	1	1801	3	23018	PGSC0003DMG400009290
GO:0019634	organic phosphonate metabolic process	biological_process	0.28166	1	1	1801	3	23018	PGSC0003DMG400032558
GO:0033180	proton-transporting V-type ATPase, V1 domain	cellular_component	0.28196	1	5	1801	32	23018	PGSC0003DMG400002759,PGSC0003DMG400029409,PGSC0003DMG400030547,PGSC0003DMG400022403,PGSC0003DMG400008824
GO:0042180	cellular ketone metabolic process	biological_process	0.28207	1	2	1801	12	23018	PGSC0003DMG400000754,PGSC0003DMG400021376
GO:0031301	integral to organelle membrane	cellular_component	0.28232	1	9	1801	92	23018	PGSC0003DMG400008750,PGSC0003DMG400013699,PGSC0003DMG400001594,PGSC0003DMG400003487,PGSC0003DMG401015894,PGSC0003DMG400028369,PGSC0003DMG400001741,PGSC0003DMG400043827,PGSC0003DMG400017632
GO:0000172	ribonuclease MRP complex	cellular_component	0.28292	1	1	1801	3	23018	PGSC0003DMG400004235
GO:0006379	mRNA cleavage	biological_process	0.28292	1	1	1801	3	23018	PGSC0003DMG400004235
GO:0030677	ribonuclease P complex	cellular_component	0.28292	1	1	1801	3	23018	PGSC0003DMG400004235
GO:0016032	viral process	biological_process	0.28317	1	50	1801	502	23018	PGSC0003DMG403019442,PGSC0003DMG400006339,PGSC0003DMG400027954,EPlSTUG00000000520,PGSC0003DMG400022489,PGSC0003DMG400029873,PGSC0003DMG400011793,PGSC0003DMG400004129,PGSC0003DMG400017779,PGSC0003DMG400009772,PGSC0003DMG400013493,PGSC0003DMG400030911,PGSC0003DMG400012436,PGSC0003DMG400022911,PGSC0003DMG400022830,PGSC0003DMG401008570,PGSC0003DMG400028067,PGSC0003DMG400009053,PGSC0003DMG400003081,PG…
GO:0070566	adenylyltransferase activity	molecular_function	0.28391	1	4	1801	28	23018	PGSC0003DMG400029391,PGSC0003DMG401023061,PGSC0003DMG400029059,PGSC0003DMG400019189
GO:0006810	transport	biological_process	0.28396	1	298	1801	3198	23018	PGSC0003DMG400021331,PGSC0003DMG400017662,PGSC0003DMG400002038,PGSC0003DMG400024796,PGSC0003DMG400012194,PGSC0003DMG400022276,PGSC0003DMG400025433,PGSC0003DMG400028499,PGSC0003DMG400013962,PGSC0003DMG400011135,PGSC0003DMG400014838,PGSC0003DMG401023104,PGSC0003DMG400029844,PGSC0003DMG400002717,PGSC0003DMG400013296,PGSC0003DMG400004129,PGSC0003DMG400004113,PGSC0003DMG400017577,PGSC0003DMG400017158,…
GO:0051234	establishment of localization	biological_process	0.28396	1	298	1801	3198	23018	PGSC0003DMG400033905,PGSC0003DMG400032154,PGSC0003DMG400017494,PGSC0003DMG400001656,PGSC0003DMG400012711,PGSC0003DMG400011317,PGSC0003DMG402028565,PGSC0003DMG400011312,PGSC0003DMG400018616,PGSC0003DMG400005848,PGSC0003DMG400012523,PGSC0003DMG400009839,PGSC0003DMG400017562,PGSC0003DMG400001741,PGSC0003DMG400015238,PGSC0003DMG400021515,PGSC0003DMG401023061,PGSC0003DMG400022217,PGSC0003DMG400021674,…
GO:0003854	3-beta-hydroxy-delta5-steroid dehydrogenase activity	molecular_function	0.28428	1	11	1801	104	23018	PGSC0003DMG402004220,PGSC0003DMG401014805,PGSC0003DMG400005065,PGSC0003DMG400033906,PGSC0003DMG400000021,PGSC0003DMG400019886,PGSC0003DMG400003691,PGSC0003DMG402028807,PGSC0003DMG400011606,PGSC0003DMG403007406,PGSC0003DMG400033905
GO:0016229	steroid dehydrogenase activity	molecular_function	0.28428	1	11	1801	104	23018	PGSC0003DMG400000021,PGSC0003DMG400019886,PGSC0003DMG400033906,PGSC0003DMG400005065,PGSC0003DMG402004220,PGSC0003DMG401014805,PGSC0003DMG400033905,PGSC0003DMG403007406,PGSC0003DMG400011606,PGSC0003DMG400003691,PGSC0003DMG402028807
GO:0033764	steroid dehydrogenase activity, acting on the CH-OH group of donors, NAD or NADP as acceptor	molecular_function	0.28428	1	11	1801	104	23018	PGSC0003DMG400033906,PGSC0003DMG400019886,PGSC0003DMG400000021,PGSC0003DMG401014805,PGSC0003DMG402004220,PGSC0003DMG400005065,PGSC0003DMG400011606,PGSC0003DMG400033905,PGSC0003DMG403007406,PGSC0003DMG402028807,PGSC0003DMG400003691
GO:0042611	MHC protein complex	cellular_component	0.28439	1	1	1801	6	23018	PGSC0003DMG402023481
GO:0044106	cellular amine metabolic process	biological_process	0.28503	1	10	1801	78	23018	PGSC0003DMG400010740,PGSC0003DMG400000754,PGSC0003DMG400026543,PGSC0003DMG400023490,PGSC0003DMG400016002,PGSC0003DMG400019159,PGSC0003DMG402013112,PGSC0003DMG402029631,PGSC0003DMG400000653,PGSC0003DMG400016009
GO:0019013	viral nucleocapsid	cellular_component	0.286	1	6	1801	55	23018	PGSC0003DMG400002105,PGSC0003DMG400018365,PGSC0003DMG400015968,PGSC0003DMG400005367,PGSC0003DMG400009449,PGSC0003DMG400011547
GO:0000790	nuclear chromatin	cellular_component	0.28601	1	1	1801	3	23018	PGSC0003DMG400009046
GO:0031011	Ino80 complex	cellular_component	0.28601	1	1	1801	3	23018	PGSC0003DMG400009046
GO:0070603	SWI/SNF superfamily-type complex	cellular_component	0.28601	1	1	1801	3	23018	PGSC0003DMG400009046
GO:0097346	INO80-type complex	cellular_component	0.28601	1	1	1801	3	23018	PGSC0003DMG400009046
GO:0023021	termination of signal transduction	biological_process	0.28752	1	1	1801	4	23018	PGSC0003DMG401010743
GO:0038032	termination of G-protein coupled receptor signaling pathway	biological_process	0.28752	1	1	1801	4	23018	PGSC0003DMG401010743
GO:0045744	negative regulation of G-protein coupled receptor protein signaling pathway	biological_process	0.28752	1	1	1801	4	23018	PGSC0003DMG401010743
GO:0019751	polyol metabolic process	biological_process	0.28829	1	4	1801	32	23018	PGSC0003DMG401011539,PGSC0003DMG400018365,PGSC0003DMG400021831,PGSC0003DMG403020240
GO:0019049	evasion or tolerance of host defenses by virus	biological_process	0.2889	1	2	1801	14	23018	PGSC0003DMG400012436,PGSC0003DMG400014140
GO:0006231	dTMP biosynthetic process	biological_process	0.28976	1	2	1801	22	23018	PGSC0003DMG400008847,PGSC0003DMG400034813
GO:0009157	deoxyribonucleoside monophosphate biosynthetic process	biological_process	0.28976	1	2	1801	22	23018	PGSC0003DMG400034813,PGSC0003DMG400008847
GO:0009176	pyrimidine deoxyribonucleoside monophosphate metabolic process	biological_process	0.28976	1	2	1801	22	23018	PGSC0003DMG400008847,PGSC0003DMG400034813
GO:0009177	pyrimidine deoxyribonucleoside monophosphate biosynthetic process	biological_process	0.28976	1	2	1801	22	23018	PGSC0003DMG400034813,PGSC0003DMG400008847
GO:0009221	pyrimidine deoxyribonucleotide biosynthetic process	biological_process	0.28976	1	2	1801	22	23018	PGSC0003DMG400008847,PGSC0003DMG400034813
GO:0009263	deoxyribonucleotide biosynthetic process	biological_process	0.28976	1	2	1801	22	23018	PGSC0003DMG400008847,PGSC0003DMG400034813
GO:0009265	2'-deoxyribonucleotide biosynthetic process	biological_process	0.28976	1	2	1801	22	23018	PGSC0003DMG400034813,PGSC0003DMG400008847
GO:0042083	5,10-methylenetetrahydrofolate-dependent methyltransferase activity	molecular_function	0.28976	1	2	1801	22	23018	PGSC0003DMG400034813,PGSC0003DMG400008847
GO:0046073	dTMP metabolic process	biological_process	0.28976	1	2	1801	22	23018	PGSC0003DMG400034813,PGSC0003DMG400008847
GO:0046385	deoxyribose phosphate biosynthetic process	biological_process	0.28976	1	2	1801	22	23018	PGSC0003DMG400034813,PGSC0003DMG400008847
GO:0006336	DNA replication-independent nucleosome assembly	biological_process	0.29174	1	2	1801	8	23018	PGSC0003DMG400008411,PGSC0003DMG400033360
GO:0031055	chromatin remodeling at centromere	biological_process	0.29174	1	2	1801	8	23018	PGSC0003DMG400033360,PGSC0003DMG400008411
GO:0034080	CENP-A containing nucleosome assembly at centromere	biological_process	0.29174	1	2	1801	8	23018	PGSC0003DMG400008411,PGSC0003DMG400033360
GO:0034724	DNA replication-independent nucleosome organization	biological_process	0.29174	1	2	1801	8	23018	PGSC0003DMG400008411,PGSC0003DMG400033360
GO:0043486	histone exchange	biological_process	0.29174	1	2	1801	8	23018	PGSC0003DMG400033360,PGSC0003DMG400008411
GO:2000112	regulation of cellular macromolecule biosynthetic process	biological_process	0.29214	1	161	1801	1980	23018	PGSC0003DMG400023975,PGSC0003DMG400027325,PGSC0003DMG400026627,PGSC0003DMG400025778,PGSC0003DMG400004953,PGSC0003DMG400006155,PGSC0003DMG400009449,PGSC0003DMG400001498,PGSC0003DMG400011944,PGSC0003DMG400022589,PGSC0003DMG400022027,PGSC0003DMG400017396,PGSC0003DMG400005918,PGSC0003DMG400028121,PGSC0003DMG400002485,PGSC0003DMG400028276,PGSC0003DMG400010987,PGSC0003DMG400017577,PGSC0003DMG400028358,…
GO:0046165	alcohol biosynthetic process	biological_process	0.29236	1	1	1801	5	23018	PGSC0003DMG400021831
GO:0006276	plasmid maintenance	biological_process	0.29249	1	2	1801	10	23018	PGSC0003DMG400003501,PGSC0003DMG400010236
GO:0009162	deoxyribonucleoside monophosphate metabolic process	biological_process	0.29263	1	2	1801	23	23018	PGSC0003DMG400008847,PGSC0003DMG400034813
GO:0032101	regulation of response to external stimulus	biological_process	0.29323	1	1	1801	4	23018	PGSC0003DMG400006429
GO:0016879	ligase activity, forming carbon-nitrogen bonds	molecular_function	0.29363	1	50	1801	572	23018	PGSC0003DMG400015359,PGSC0003DMG400016382,PGSC0003DMG400029988,PGSC0003DMG400030735,PGSC0003DMG400009904,PGSC0003DMG400027099,PGSC0003DMG400021373,PGSC0003DMG400019395,PGSC0003DMG400028276,PGSC0003DMG400003844,PGSC0003DMG400008845,PGSC0003DMG400008518,PGSC0003DMG401023527,PGSC0003DMG400030571,PGSC0003DMG402023527,PGSC0003DMG400032816,PGSC0003DMG400016669,PGSC0003DMG400004170,PGSC0003DMG400028110,…
GO:0043189	H4/H2A histone acetyltransferase complex	cellular_component	0.29428	1	1	1801	5	23018	PGSC0003DMG400032562
GO:0044000	movement in host	biological_process	0.29449	1	3	1801	19	23018	PGSC0003DMG400025385,PGSC0003DMG400023568,PGSC0003DMG403019442
GO:0046739	spread of virus in multicellular host	biological_process	0.29449	1	3	1801	19	23018	PGSC0003DMG400025385,PGSC0003DMG403019442,PGSC0003DMG400023568
GO:0046740	spread of virus in host, cell to cell	biological_process	0.29449	1	3	1801	19	23018	PGSC0003DMG403019442,PGSC0003DMG400023568,PGSC0003DMG400025385
GO:0051814	movement in other organism involved in symbiotic interaction	biological_process	0.29449	1	3	1801	19	23018	PGSC0003DMG400025385,PGSC0003DMG403019442,PGSC0003DMG400023568
GO:0006541	glutamine metabolic process	biological_process	0.29459	1	4	1801	27	23018	PGSC0003DMG400021499,PGSC0003DMG400013235,PGSC0003DMG400013634,PGSC0003DMG400014592
GO:0033645	host cell endomembrane system	cellular_component	0.29535	1	1	1801	3	23018	PGSC0003DMG400014140
GO:0033655	host cell cytoplasm part	cellular_component	0.29535	1	1	1801	3	23018	PGSC0003DMG400014140
GO:0044165	host cell endoplasmic reticulum	cellular_component	0.29535	1	1	1801	3	23018	PGSC0003DMG400014140
GO:0044167	host cell endoplasmic reticulum membrane	cellular_component	0.29535	1	1	1801	3	23018	PGSC0003DMG400014140
GO:0044385	integral to membrane of host cell	cellular_component	0.29535	1	1	1801	3	23018	PGSC0003DMG400014140
GO:0044386	integral to host endoplasmic reticulum membrane	cellular_component	0.29535	1	1	1801	3	23018	PGSC0003DMG400014140
GO:0051338	regulation of transferase activity	biological_process	0.29559	1	2	1801	16	23018	PGSC0003DMG400006429,PGSC0003DMG400012887
GO:0010556	regulation of macromolecule biosynthetic process	biological_process	0.29743	1	161	1801	1982	23018	PGSC0003DMG400021345,PGSC0003DMG401006188,PGSC0003DMG400022134,PGSC0003DMG400011022,PGSC0003DMG400014598,PGSC0003DMG400022830,PGSC0003DMG400030710,PGSC0003DMG400028694,PGSC0003DMG400027502,PGSC0003DMG400026232,PGSC0003DMG400017295,PGSC0003DMG400008373,PGSC0003DMG400007948,PGSC0003DMG400020338,PGSC0003DMG400011044,PGSC0003DMG400014704,PGSC0003DMG400011137,PGSC0003DMG400014179,PGSC0003DMG400013344,…
GO:0031326	regulation of cellular biosynthetic process	biological_process	0.29743	1	161	1801	1982	23018	PGSC0003DMG400028358,PGSC0003DMG400016203,PGSC0003DMG400007823,PGSC0003DMG400000375,PGSC0003DMG400024275,PGSC0003DMG400028276,PGSC0003DMG400017577,PGSC0003DMG400010987,PGSC0003DMG400005324,PGSC0003DMG400031071,PGSC0003DMG400003663,PGSC0003DMG400025390,PGSC0003DMG400006604,PGSC0003DMG400027872,PGSC0003DMG400013493,PGSC0003DMG400014992,PGSC0003DMG400028381,PGSC0003DMG400026333,PGSC0003DMG400003897,…
GO:0004014	adenosylmethionine decarboxylase activity	molecular_function	0.29791	1	1	1801	6	23018	PGSC0003DMG400016009
GO:0006597	spermine biosynthetic process	biological_process	0.29791	1	1	1801	6	23018	PGSC0003DMG400016009
GO:0008215	spermine metabolic process	biological_process	0.29791	1	1	1801	6	23018	PGSC0003DMG400016009
GO:0008216	spermidine metabolic process	biological_process	0.29791	1	1	1801	6	23018	PGSC0003DMG400016009
GO:0008295	spermidine biosynthetic process	biological_process	0.29791	1	1	1801	6	23018	PGSC0003DMG400016009
GO:0016877	ligase activity, forming carbon-sulfur bonds	molecular_function	0.29831	1	1	1801	4	23018	PGSC0003DMG400009902
GO:0016878	acid-thiol ligase activity	molecular_function	0.29831	1	1	1801	4	23018	PGSC0003DMG400009902
GO:0005615	extracellular space	cellular_component	0.29857	1	11	1801	152	23018	PGSC0003DMG400002482,PGSC0003DMG400028065,PGSC0003DMG400026312,PGSC0003DMG400006429,PGSC0003DMG400012586,PGSC0003DMG400013544,PGSC0003DMG400011597,PGSC0003DMG400013903,PGSC0003DMG402018962,PGSC0003DMG400028228,PGSC0003DMG400017577
GO:0004592	pantoate-beta-alanine ligase activity	molecular_function	0.2991	1	1	1801	4	23018	PGSC0003DMG400012890
GO:0019310	inositol catabolic process	biological_process	0.29911	1	1	1801	4	23018	PGSC0003DMG400018365
GO:0046164	alcohol catabolic process	biological_process	0.29911	1	1	1801	4	23018	PGSC0003DMG400018365
GO:0046174	polyol catabolic process	biological_process	0.29911	1	1	1801	4	23018	PGSC0003DMG400018365
GO:0050113	inositol oxygenase activity	molecular_function	0.29911	1	1	1801	4	23018	PGSC0003DMG400018365
GO:1901616	organic hydroxy compound catabolic process	biological_process	0.29911	1	1	1801	4	23018	PGSC0003DMG400018365
GO:0009889	regulation of biosynthetic process	biological_process	0.30049	1	161	1801	1983	23018	PGSC0003DMG400017165,PGSC0003DMG400013587,PGSC0003DMG400012403,PGSC0003DMG402024469,PGSC0003DMG400002389,PGSC0003DMG400004006,PGSC0003DMG400009353,PGSC0003DMG400030516,PGSC0003DMG400002947,PGSC0003DMG400032562,PGSC0003DMG400030961,PGSC0003DMG400028259,PGSC0003DMG400008677,PGSC0003DMG400014413,PGSC0003DMG400016651,PGSC0003DMG400029542,PGSC0003DMG402027528,PGSC0003DMG400003541,PGSC0003DMG400003186,…
GO:0015672	monovalent inorganic cation transport	biological_process	0.30067	1	55	1801	572	23018	PGSC0003DMG400013903,PGSC0003DMG400017091,PGSC0003DMG400030407,PGSC0003DMG400001780,PGSC0003DMG400026508,PGSC0003DMG400002669,EPlSTUG00000001931,PGSC0003DMG400033906,PGSC0003DMG400001594,PGSC0003DMG400003324,PGSC0003DMG400030527,PGSC0003DMG400008824,PGSC0003DMG400015576,PGSC0003DMG400022403,PGSC0003DMG400025375,PGSC0003DMG400018605,PGSC0003DMG400002759,PGSC0003DMG400033905,PGSC0003DMG400032154,PG…
GO:0071822	protein complex subunit organization	biological_process	0.30151	1	26	1801	325	23018	EPlSTUG00000000346,PGSC0003DMG400021337,PGSC0003DMG400006169,PGSC0003DMG400020074,PGSC0003DMG400026829,PGSC0003DMG400015180,PGSC0003DMG400034509,PGSC0003DMG400012131,PGSC0003DMG400015424,PGSC0003DMG402004570,PGSC0003DMG400022320,PGSC0003DMG400002038,PGSC0003DMG400012586,PGSC0003DMG400030516,PGSC0003DMG400011101,PGSC0003DMG400040220,PGSC0003DMG400009217,PGSC0003DMG400035291,PGSC0003DMG400012711,PG…
GO:0003857	3-hydroxyacyl-CoA dehydrogenase activity	molecular_function	0.30176	1	7	1801	61	23018	PGSC0003DMG400018458,PGSC0003DMG400023169,PGSC0003DMG400003324,PGSC0003DMG400016115,PGSC0003DMG400000486,PGSC0003DMG400001932,PGSC0003DMG400016644
GO:0043631	RNA polyadenylation	biological_process	0.30235	1	3	1801	24	23018	PGSC0003DMG401023061,PGSC0003DMG400029391,PGSC0003DMG400029059
GO:0034508	centromere complex assembly	biological_process	0.30247	1	5	1801	40	23018	PGSC0003DMG400022320,PGSC0003DMG400041999,PGSC0003DMG400033360,PGSC0003DMG400001838,PGSC0003DMG400008411
GO:0080090	regulation of primary metabolic process	biological_process	0.30285	1	171	1801	2088	23018	PGSC0003DMG400004006,PGSC0003DMG400002389,PGSC0003DMG400009353,PGSC0003DMG400012403,PGSC0003DMG402024469,PGSC0003DMG400017165,PGSC0003DMG400013587,PGSC0003DMG400016651,PGSC0003DMG400014413,PGSC0003DMG400029542,PGSC0003DMG402027528,PGSC0003DMG400032562,PGSC0003DMG400030961,PGSC0003DMG400002947,PGSC0003DMG400030516,PGSC0003DMG400028259,PGSC0003DMG400008677,PGSC0003DMG400003541,PGSC0003DMG401028774,…
GO:0000123	histone acetyltransferase complex	cellular_component	0.30305	1	2	1801	16	23018	PGSC0003DMG400032562,PGSC0003DMG400013218
GO:0005179	hormone activity	molecular_function	0.30335	1	10	1801	92	23018	PGSC0003DMG400029542,PGSC0003DMG400029502,PGSC0003DMG400023092,PGSC0003DMG400020891,PGSC0003DMG400008794,PGSC0003DMG400003138,PGSC0003DMG400023589,PGSC0003DMG400016002,PGSC0003DMG400014134,PGSC0003DMG400001606
GO:0004609	phosphatidylserine decarboxylase activity	molecular_function	0.30336	1	1	1801	4	23018	PGSC0003DMG402007356
GO:0004970	ionotropic glutamate receptor activity	molecular_function	0.30356	1	4	1801	30	23018	PGSC0003DMG400004337,PGSC0003DMG400025500,PGSC0003DMG400026312,PGSC0003DMG400014411
GO:0005231	excitatory extracellular ligand-gated ion channel activity	molecular_function	0.30356	1	4	1801	30	23018	PGSC0003DMG400004337,PGSC0003DMG400025500,PGSC0003DMG400026312,PGSC0003DMG400014411
GO:0005234	extracellular-glutamate-gated ion channel activity	molecular_function	0.30356	1	4	1801	30	23018	PGSC0003DMG400025500,PGSC0003DMG400014411,PGSC0003DMG400026312,PGSC0003DMG400004337
GO:0008066	glutamate receptor activity	molecular_function	0.30356	1	4	1801	30	23018	PGSC0003DMG400026312,PGSC0003DMG400014411,PGSC0003DMG400025500,PGSC0003DMG400004337
GO:0004751	ribose-5-phosphate isomerase activity	molecular_function	0.30369	1	1	1801	6	23018	PGSC0003DMG400012948
GO:0009052	pentose-phosphate shunt, non-oxidative branch	biological_process	0.30369	1	1	1801	6	23018	PGSC0003DMG400012948
GO:0007015	actin filament organization	biological_process	0.30441	1	3	1801	20	23018	PGSC0003DMG402004570,PGSC0003DMG400009217,PGSC0003DMG400026042
GO:0051537	2 iron, 2 sulfur cluster binding	molecular_function	0.30589	1	5	1801	38	23018	PGSC0003DMG400009231,PGSC0003DMG400000457,PGSC0003DMG402000895,PGSC0003DMG400002967,PGSC0003DMG400014425
GO:0040011	locomotion	biological_process	0.30694	1	17	1801	171	23018	PGSC0003DMG400025385,PGSC0003DMG400023568,PGSC0003DMG400018763,PGSC0003DMG403019442,PGSC0003DMG400010646,PGSC0003DMG400005787,PGSC0003DMG400009772,PGSC0003DMG400004129,PGSC0003DMG400001688,PGSC0003DMG400010002,PGSC0003DMG400012815,PGSC0003DMG400009053,PGSC0003DMG400022830,PGSC0003DMG400021261,PGSC0003DMG400025968,PGSC0003DMG400012586,PGSC0003DMG400001594
GO:0050789	regulation of biological process	biological_process	0.30803	1	296	1801	3584	23018	PGSC0003DMG402004570,PGSC0003DMG400007193,PGSC0003DMG400031371,PGSC0003DMG400004816,PGSC0003DMG400008057,PGSC0003DMG404020840,PGSC0003DMG400032558,PGSC0003DMG400004163,PGSC0003DMG400008176,PGSC0003DMG400001296,PGSC0003DMG401024607,PGSC0003DMG400003681,PGSC0003DMG400024623,PGSC0003DMG400018469,PGSC0003DMG400016573,PGSC0003DMG400005186,PGSC0003DMG400009290,PGSC0003DMG400021365,PGSC0003DMG400008076,…
GO:0016813	hydrolase activity, acting on carbon-nitrogen (but not peptide) bonds, in linear amidines	molecular_function	0.30849	1	2	1801	11	23018	PGSC0003DMG400000653,PGSC0003DMG400031257
GO:0007283	spermatogenesis	biological_process	0.30879	1	2	1801	9	23018	PGSC0003DMG400018622,PGSC0003DMG400010666
GO:0048232	male gamete generation	biological_process	0.30879	1	2	1801	9	23018	PGSC0003DMG400010666,PGSC0003DMG400018622
GO:0007131	reciprocal meiotic recombination	biological_process	0.30887	1	2	1801	12	23018	PGSC0003DMG400018622,PGSC0003DMG400010666
GO:0035825	reciprocal DNA recombination	biological_process	0.30887	1	2	1801	12	23018	PGSC0003DMG400010666,PGSC0003DMG400018622
GO:0016746	transferase activity, transferring acyl groups	molecular_function	0.30975	1	37	1801	485	23018	PGSC0003DMG400009219,PGSC0003DMG400021310,PGSC0003DMG400026258,PGSC0003DMG400027873,PGSC0003DMG400023817,PGSC0003DMG400022716,PGSC0003DMG400000295,PGSC0003DMG400016337,PGSC0003DMG400025778,PGSC0003DMG400011059,PGSC0003DMG400014549,PGSC0003DMG400018763,PGSC0003DMG402024038,PGSC0003DMG400022921,PGSC0003DMG400006777,PGSC0003DMG400018583,PGSC0003DMG400029285,PGSC0003DMG401031287,PGSC0003DMG400012431,…
GO:1901605	alpha-amino acid metabolic process	biological_process	0.30976	1	26	1801	244	23018	PGSC0003DMG400013634,PGSC0003DMG400027873,PGSC0003DMG400008076,PGSC0003DMG400021248,PGSC0003DMG400020515,PGSC0003DMG400032242,PGSC0003DMG400026453,PGSC0003DMG400004170,PGSC0003DMG400016478,PGSC0003DMG400021499,PGSC0003DMG400014592,PGSC0003DMG400023338,PGSC0003DMG400018605,PGSC0003DMG400032146,PGSC0003DMG400000754,PGSC0003DMG400009698,PGSC0003DMG400003844,PGSC0003DMG400038188,PGSC0003DMG400010740,…
GO:0005869	dynactin complex	cellular_component	0.31072	1	1	1801	5	23018	PGSC0003DMG400027072
GO:0022610	biological adhesion	biological_process	0.3115	1	16	1801	176	23018	PGSC0003DMG400022830,PGSC0003DMG400008687,PGSC0003DMG400025968,PGSC0003DMG400028324,PGSC0003DMG400022957,PGSC0003DMG403022797,PGSC0003DMG400022858,PGSC0003DMG400004163,PGSC0003DMG400019638,PGSC0003DMG400001326,PGSC0003DMG400000652,PGSC0003DMG400012806,PGSC0003DMG400021630,PGSC0003DMG400011793,PGSC0003DMG400024511,PGSC0003DMG400005787
GO:0008289	lipid binding	molecular_function	0.31239	1	18	1801	171	23018	PGSC0003DMG400024796,PGSC0003DMG400018467,PGSC0003DMG402027528,PGSC0003DMG401014160,PGSC0003DMG402010480,PGSC0003DMG400019030,PGSC0003DMG401023061,PGSC0003DMG401020076,PGSC0003DMG400011256,PGSC0003DMG400041999,PGSC0003DMG403007406,PGSC0003DMG400024275,PGSC0003DMG400004588,PGSC0003DMG400003681,PGSC0003DMG400030899,PGSC0003DMG400018578,PGSC0003DMG400012711,PGSC0003DMG400007973
GO:0042398	cellular modified amino acid biosynthetic process	biological_process	0.31288	1	7	1801	67	23018	PGSC0003DMG400038188,PGSC0003DMG400012210,PGSC0003DMG400008076,PGSC0003DMG400012890,PGSC0003DMG400032146,PGSC0003DMG400028599,PGSC0003DMG402028101
GO:0009790	embryo development	biological_process	0.31326	1	2	1801	19	23018	PGSC0003DMG400005787,PGSC0003DMG400022830
GO:0007129	synapsis	biological_process	0.31396	1	2	1801	14	23018	PGSC0003DMG400018622,PGSC0003DMG400010666
GO:0007130	synaptonemal complex assembly	biological_process	0.31396	1	2	1801	14	23018	PGSC0003DMG400010666,PGSC0003DMG400018622
GO:0070192	chromosome organization involved in meiosis	biological_process	0.31396	1	2	1801	14	23018	PGSC0003DMG400018622,PGSC0003DMG400010666
GO:0070193	synaptonemal complex organization	biological_process	0.31396	1	2	1801	14	23018	PGSC0003DMG400010666,PGSC0003DMG400018622
GO:0016757	transferase activity, transferring glycosyl groups	molecular_function	0.3146	1	57	1801	723	23018	PGSC0003DMG400026523,PGSC0003DMG400015238,PGSC0003DMG400001079,PGSC0003DMG400018427,PGSC0003DMG400025040,PGSC0003DMG400007908,PGSC0003DMG400024623,PGSC0003DMG400009936,PGSC0003DMG400014394,PGSC0003DMG400018611,PGSC0003DMG400019823,PGSC0003DMG400015233,PGSC0003DMG400027950,PGSC0003DMG400014586,PGSC0003DMG400025509,PGSC0003DMG400009300,PGSC0003DMG400021308,PGSC0003DMG400000060,PGSC0003DMG400018754,…
GO:0005885	Arp2/3 protein complex	cellular_component	0.31538	1	1	1801	3	23018	PGSC0003DMG402004570
GO:0010638	positive regulation of organelle organization	biological_process	0.31538	1	1	1801	3	23018	PGSC0003DMG402004570
GO:0030838	positive regulation of actin filament polymerization	biological_process	0.31538	1	1	1801	3	23018	PGSC0003DMG402004570
GO:0031334	positive regulation of protein complex assembly	biological_process	0.31538	1	1	1801	3	23018	PGSC0003DMG402004570
GO:0032273	positive regulation of protein polymerization	biological_process	0.31538	1	1	1801	3	23018	PGSC0003DMG402004570
GO:0034314	Arp2/3 complex-mediated actin nucleation	biological_process	0.31538	1	1	1801	3	23018	PGSC0003DMG402004570
GO:0045010	actin nucleation	biological_process	0.31538	1	1	1801	3	23018	PGSC0003DMG402004570
GO:0051495	positive regulation of cytoskeleton organization	biological_process	0.31538	1	1	1801	3	23018	PGSC0003DMG402004570
GO:0006354	DNA-dependent transcription, elongation	biological_process	0.31553	1	1	1801	4	23018	PGSC0003DMG400001963
GO:0006313	transposition, DNA-mediated	biological_process	0.31562	1	3	1801	22	23018	PGSC0003DMG400004599,PGSC0003DMG400026325,PGSC0003DMG400007650
GO:0032196	transposition	biological_process	0.31562	1	3	1801	22	23018	PGSC0003DMG400004599,PGSC0003DMG400007650,PGSC0003DMG400026325
GO:0016413	O-acetyltransferase activity	molecular_function	0.31583	1	2	1801	16	23018	PGSC0003DMG400009219,PGSC0003DMG400003747
GO:0005294	neutral L-amino acid secondary active transmembrane transporter activity	molecular_function	0.31706	1	1	1801	4	23018	PGSC0003DMG400007056
GO:0015175	neutral amino acid transmembrane transporter activity	molecular_function	0.31706	1	1	1801	4	23018	PGSC0003DMG400007056
GO:0015655	alanine:sodium symporter activity	molecular_function	0.31706	1	1	1801	4	23018	PGSC0003DMG400007056
GO:0015804	neutral amino acid transport	biological_process	0.31706	1	1	1801	4	23018	PGSC0003DMG400007056
GO:0022858	alanine transmembrane transporter activity	molecular_function	0.31706	1	1	1801	4	23018	PGSC0003DMG400007056
GO:0032328	alanine transport	biological_process	0.31706	1	1	1801	4	23018	PGSC0003DMG400007056
GO:0034599	cellular response to oxidative stress	biological_process	0.31869	1	1	1801	2	23018	PGSC0003DMG400012562
GO:0065003	macromolecular complex assembly	biological_process	0.31935	1	28	1801	342	23018	PGSC0003DMG400033360,PGSC0003DMG400028065,PGSC0003DMG400020996,PGSC0003DMG400017577,PGSC0003DMG400041999,PGSC0003DMG400012201,PGSC0003DMG400030613,PGSC0003DMG400040220,PGSC0003DMG400009217,PGSC0003DMG400035291,PGSC0003DMG400019515,PGSC0003DMG400026042,PGSC0003DMG400012711,PGSC0003DMG400015424,PGSC0003DMG402004570,PGSC0003DMG400002038,PGSC0003DMG400022320,PGSC0003DMG400012586,PGSC0003DMG400030516,…
GO:0031227	intrinsic to endoplasmic reticulum membrane	cellular_component	0.31957	1	5	1801	47	23018	PGSC0003DMG400021308,PGSC0003DMG400008750,PGSC0003DMG400017632,PGSC0003DMG400003487,PGSC0003DMG400043827
GO:0007155	cell adhesion	biological_process	0.32017	1	15	1801	164	23018	PGSC0003DMG400004163,PGSC0003DMG400019638,PGSC0003DMG400000652,PGSC0003DMG400001326,PGSC0003DMG400012806,PGSC0003DMG400021630,PGSC0003DMG400025968,PGSC0003DMG400024511,PGSC0003DMG400005787,PGSC0003DMG403022797,PGSC0003DMG400022957,PGSC0003DMG400028324,PGSC0003DMG400022830,PGSC0003DMG400022858,PGSC0003DMG400008687
GO:0008410	CoA-transferase activity	molecular_function	0.32024	1	1	1801	5	23018	PGSC0003DMG401011522
GO:0007243	intracellular protein kinase cascade	biological_process	0.32113	1	1	1801	5	23018	PGSC0003DMG400006429
GO:0010627	regulation of intracellular protein kinase cascade	biological_process	0.32113	1	1	1801	5	23018	PGSC0003DMG400006429
GO:0009521	photosystem	cellular_component	0.32142	1	15	1801	182	23018	PGSC0003DMG400017562,PGSC0003DMG400014402,PGSC0003DMG400008356,PGSC0003DMG400021370,PGSC0003DMG400037908,PGSC0003DMG400020777,PGSC0003DMG400008692,PGSC0003DMG400032138,PGSC0003DMG401028807,PGSC0003DMG400002689,PGSC0003DMG400035145,PGSC0003DMG400012800,PGSC0003DMG401012338,PGSC0003DMG400028982,PGSC0003DMG400026653
GO:0016667	oxidoreductase activity, acting on a sulfur group of donors	molecular_function	0.32164	1	11	1801	168	23018	PGSC0003DMG400016573,PGSC0003DMG400015321,PGSC0003DMG400005334,PGSC0003DMG400005962,PGSC0003DMG400010414,PGSC0003DMG400002953,PGSC0003DMG400011022,PGSC0003DMG400020525,PGSC0003DMG400017632,PGSC0003DMG400008076,PGSC0003DMG400029329
GO:0016070	RNA metabolic process	biological_process	0.32229	1	255	1801	3044	23018	PGSC0003DMG400032562,PGSC0003DMG400030961,PGSC0003DMG400002947,PGSC0003DMG400030516,PGSC0003DMG400023472,PGSC0003DMG400028259,PGSC0003DMG400008677,PGSC0003DMG400016651,PGSC0003DMG400014413,PGSC0003DMG400020078,PGSC0003DMG402027528,PGSC0003DMG400029542,PGSC0003DMG401012873,PGSC0003DMG400012403,PGSC0003DMG402024469,PGSC0003DMG400023490,PGSC0003DMG400013587,PGSC0003DMG400017165,PGSC0003DMG400004006,…
GO:0016655	oxidoreductase activity, acting on NAD(P)H, quinone or similar compound as acceptor	molecular_function	0.32254	1	9	1801	90	23018	PGSC0003DMG400039741,PGSC0003DMG400025509,PGSC0003DMG400026758,PGSC0003DMG400028031,PGSC0003DMG400004163,PGSC0003DMG403016183,PGSC0003DMG400015298,PGSC0003DMG401027355,PGSC0003DMG402023481
GO:0032324	molybdopterin cofactor biosynthetic process	biological_process	0.32401	1	2	1801	15	23018	PGSC0003DMG400028308,PGSC0003DMG400005919
GO:0043545	molybdopterin cofactor metabolic process	biological_process	0.32401	1	2	1801	15	23018	PGSC0003DMG400005919,PGSC0003DMG400028308
GO:0031323	regulation of cellular metabolic process	biological_process	0.32459	1	175	1801	2156	23018	PGSC0003DMG400003681,PGSC0003DMG400001232,PGSC0003DMG400001296,PGSC0003DMG400041146,PGSC0003DMG400006339,PGSC0003DMG400008176,PGSC0003DMG400012436,PGSC0003DMG400030911,PGSC0003DMG400019523,PGSC0003DMG400000818,PGSC0003DMG404020840,PGSC0003DMG400008057,PGSC0003DMG400022011,PGSC0003DMG400026829,PGSC0003DMG400031371,PGSC0003DMG401002683,PGSC0003DMG400031826,PGSC0003DMG400005367,PGSC0003DMG400025361,…
GO:0004135	amylo-alpha-1,6-glucosidase activity	molecular_function	0.32499	1	1	1801	3	23018	PGSC0003DMG400009936
GO:0005980	glycogen catabolic process	biological_process	0.32499	1	1	1801	3	23018	PGSC0003DMG400009936
GO:0015708	silicate transport	biological_process	0.32635	1	1	1801	5	23018	PGSC0003DMG400028061
GO:0010941	regulation of cell death	biological_process	0.32761	1	5	1801	43	23018	PGSC0003DMG400008828,PGSC0003DMG400022355,PGSC0003DMG400004820,PGSC0003DMG400028305,PGSC0003DMG400002336
GO:0042981	regulation of apoptotic process	biological_process	0.32761	1	5	1801	43	23018	PGSC0003DMG400008828,PGSC0003DMG400022355,PGSC0003DMG400004820,PGSC0003DMG400028305,PGSC0003DMG400002336
GO:0043067	regulation of programmed cell death	biological_process	0.32761	1	5	1801	43	23018	PGSC0003DMG400028305,PGSC0003DMG400002336,PGSC0003DMG400004820,PGSC0003DMG400008828,PGSC0003DMG400022355
GO:0015858	nucleoside transport	biological_process	0.32817	1	1	1801	5	23018	PGSC0003DMG400047156
GO:0034257	nicotinamide riboside transmembrane transporter activity	molecular_function	0.32817	1	1	1801	5	23018	PGSC0003DMG400047156
GO:0034258	nicotinamide riboside transport	biological_process	0.32817	1	1	1801	5	23018	PGSC0003DMG400047156
GO:0006030	chitin metabolic process	biological_process	0.32818	1	2	1801	20	23018	PGSC0003DMG400018831,PGSC0003DMG400042523
GO:1901071	glucosamine-containing compound metabolic process	biological_process	0.32818	1	2	1801	20	23018	PGSC0003DMG400042523,PGSC0003DMG400018831
GO:0065007	biological regulation	biological_process	0.32898	1	311	1801	3772	23018	PGSC0003DMG400008176,PGSC0003DMG400017779,PGSC0003DMG400032558,PGSC0003DMG400004163,PGSC0003DMG400001296,PGSC0003DMG400003681,PGSC0003DMG401024607,PGSC0003DMG400007193,PGSC0003DMG400031371,PGSC0003DMG400026760,PGSC0003DMG400004816,PGSC0003DMG402004570,PGSC0003DMG400008057,PGSC0003DMG404020840,PGSC0003DMG400026526,PGSC0003DMG400028065,PGSC0003DMG400015754,PGSC0003DMG400019706,PGSC0003DMG400025361,…
GO:0044087	regulation of cellular component biogenesis	biological_process	0.32918	1	4	1801	25	23018	PGSC0003DMG400008384,PGSC0003DMG402004570,PGSC0003DMG400026042,PGSC0003DMG400009217
GO:0000774	adenyl-nucleotide exchange factor activity	molecular_function	0.32925	1	3	1801	20	23018	PGSC0003DMG400021345,PGSC0003DMG400006539,PGSC0003DMG401014575
GO:0009452	7-methylguanosine RNA capping	biological_process	0.33159	1	3	1801	21	23018	PGSC0003DMG402015580,PGSC0003DMG400015440,PGSC0003DMG400022243
GO:0036260	RNA capping	biological_process	0.33159	1	3	1801	21	23018	PGSC0003DMG400015440,PGSC0003DMG402015580,PGSC0003DMG400022243
GO:0010393	galacturonan metabolic process	biological_process	0.33184	1	1	1801	5	23018	PGSC0003DMG400005339
GO:0045488	pectin metabolic process	biological_process	0.33184	1	1	1801	5	23018	PGSC0003DMG400005339
GO:0045490	pectin catabolic process	biological_process	0.33184	1	1	1801	5	23018	PGSC0003DMG400005339
GO:0047487	oligogalacturonide lyase activity	molecular_function	0.33184	1	1	1801	5	23018	PGSC0003DMG400005339
GO:0070085	glycosylation	biological_process	0.33297	1	15	1801	215	23018	PGSC0003DMG400015238,PGSC0003DMG400014586,PGSC0003DMG400027154,PGSC0003DMG400028961,PGSC0003DMG400003492,PGSC0003DMG400018427,PGSC0003DMG400000060,PGSC0003DMG401006223,PGSC0003DMG400018405,PGSC0003DMG400014556,PGSC0003DMG400023732,PGSC0003DMG400007908,PGSC0003DMG400029368,PGSC0003DMG400027289,PGSC0003DMG400018611
GO:0070403	NAD+ binding	molecular_function	0.33338	1	1	1801	3	23018	PGSC0003DMG400022278
GO:0005230	extracellular ligand-gated ion channel activity	molecular_function	0.33392	1	4	1801	31	23018	PGSC0003DMG400025500,PGSC0003DMG400014411,PGSC0003DMG400026312,PGSC0003DMG400004337
GO:0016868	intramolecular transferase activity, phosphotransferases	molecular_function	0.33392	1	3	1801	14	23018	PGSC0003DMG400001912,PGSC0003DMG400021341,PGSC0003DMG403008663
GO:0004315	3-oxoacyl-[acyl-carrier-protein] synthase activity	molecular_function	0.33509	1	3	1801	34	23018	PGSC0003DMG400001058,PGSC0003DMG400014549,PGSC0003DMG400016275
GO:0031012	extracellular matrix	cellular_component	0.33595	1	16	1801	197	23018	PGSC0003DMG400025435,PGSC0003DMG400005787,PGSC0003DMG400024511,PGSC0003DMG400012806,PGSC0003DMG400021342,PGSC0003DMG400001326,PGSC0003DMG400008692,PGSC0003DMG400033335,PGSC0003DMG400012890,PGSC0003DMG400003564,PGSC0003DMG400022830,PGSC0003DMG400022957,PGSC0003DMG400028324,PGSC0003DMG400020493,PGSC0003DMG400025968,PGSC0003DMG400025794
GO:0016125	sterol metabolic process	biological_process	0.33612	1	1	1801	5	23018	PGSC0003DMG402028565
GO:0008237	metallopeptidase activity	molecular_function	0.33737	1	12	1801	105	23018	PGSC0003DMG401016926,PGSC0003DMG403022797,PGSC0003DMG400022766,PGSC0003DMG400026760,PGSC0003DMG400031017,PGSC0003DMG400005819,PGSC0003DMG400030613,PGSC0003DMG401016333,PGSC0003DMG400011703,PGSC0003DMG400008828,PGSC0003DMG400011056,PGSC0003DMG400015319
GO:0051716	cellular response to stimulus	biological_process	0.33787	1	157	1801	1700	23018	PGSC0003DMG400003897,PGSC0003DMG400004113,PGSC0003DMG400017577,PGSC0003DMG400010577,PGSC0003DMG400024275,PGSC0003DMG400020100,PGSC0003DMG400003089,PGSC0003DMG400002678,PGSC0003DMG400007823,PGSC0003DMG400019836,PGSC0003DMG400006429,PGSC0003DMG400029514,PGSC0003DMG402018257,PGSC0003DMG400018795,PGSC0003DMG400013543,PGSC0003DMG400022572,PGSC0003DMG400037133,PGSC0003DMG400030714,PGSC0003DMG400022574,…
GO:0042025	host cell nucleus	cellular_component	0.33803	1	7	1801	71	23018	PGSC0003DMG400004129,PGSC0003DMG402016933,PGSC0003DMG400023975,PGSC0003DMG400028276,PGSC0003DMG400007879,PGSC0003DMG400012586,PGSC0003DMG400029368
GO:0009156	ribonucleoside monophosphate biosynthetic process	biological_process	0.33886	1	4	1801	27	23018	PGSC0003DMG400021248,PGSC0003DMG401016396,PGSC0003DMG401022901,PGSC0003DMG400007514
GO:0009161	ribonucleoside monophosphate metabolic process	biological_process	0.33886	1	4	1801	27	23018	PGSC0003DMG400007514,PGSC0003DMG401022901,PGSC0003DMG401016396,PGSC0003DMG400021248
GO:0020037	heme binding	molecular_function	0.33947	1	43	1801	695	23018	PGSC0003DMG400001098,PGSC0003DMG400005738,PGSC0003DMG402012386,PGSC0003DMG400001570,PGSC0003DMG400012793,PGSC0003DMG400006075,PGSC0003DMG400026871,PGSC0003DMG400032147,PGSC0003DMG400010715,PGSC0003DMG400022541,PGSC0003DMG400016620,PGSC0003DMG400021515,PGSC0003DMG401012386,PGSC0003DMG400020795,PGSC0003DMG400023819,PGSC0003DMG402018475,PGSC0003DMG400006993,PGSC0003DMG400025159,PGSC0003DMG400022955,…
GO:0009081	branched-chain amino acid metabolic process	biological_process	0.34046	1	3	1801	17	23018	PGSC0003DMG400016337,PGSC0003DMG400009698,PGSC0003DMG400007859
GO:0009082	branched-chain amino acid biosynthetic process	biological_process	0.34046	1	3	1801	17	23018	PGSC0003DMG400009698,PGSC0003DMG400016337,PGSC0003DMG400007859
GO:0016160	amylase activity	molecular_function	0.34052	1	3	1801	20	23018	PGSC0003DMG402020509,PGSC0003DMG400024139,PGSC0003DMG400000169
GO:0006959	humoral immune response	biological_process	0.34067	1	1	1801	4	23018	PGSC0003DMG400020321
GO:0042381	hemolymph coagulation	biological_process	0.34067	1	1	1801	4	23018	PGSC0003DMG400020321
GO:0007600	sensory perception	biological_process	0.34077	1	3	1801	34	23018	PGSC0003DMG400002495,PGSC0003DMG402024882,PGSC0003DMG400000027
GO:0017150	tRNA dihydrouridine synthase activity	molecular_function	0.3412	1	2	1801	12	23018	PGSC0003DMG400021248,PGSC0003DMG401022901
GO:0004683	calmodulin-dependent protein kinase activity	molecular_function	0.34134	1	1	1801	3	23018	PGSC0003DMG400019135
GO:0003918	DNA topoisomerase type II (ATP-hydrolyzing) activity	molecular_function	0.34178	1	2	1801	13	23018	PGSC0003DMG402021989,PGSC0003DMG400001083
GO:0061505	DNA topoisomerase II activity	molecular_function	0.34178	1	2	1801	13	23018	PGSC0003DMG402021989,PGSC0003DMG400001083
GO:0005744	mitochondrial inner membrane presequence translocase complex	cellular_component	0.34344	1	1	1801	4	23018	PGSC0003DMG400005253
GO:0006415	translational termination	biological_process	0.34394	1	2	1801	14	23018	PGSC0003DMG400011137,PGSC0003DMG400026829
GO:0043624	cellular protein complex disassembly	biological_process	0.34394	1	2	1801	14	23018	PGSC0003DMG400026829,PGSC0003DMG400011137
GO:0008276	protein methyltransferase activity	molecular_function	0.3446	1	11	1801	85	23018	PGSC0003DMG400022243,PGSC0003DMG400001557,PGSC0003DMG403012406,PGSC0003DMG400006855,PGSC0003DMG400015440,PGSC0003DMG402015580,PGSC0003DMG400004710,PGSC0003DMG400023836,PGSC0003DMG400006448,PGSC0003DMG400002021,PGSC0003DMG400000021
GO:0006351	transcription, DNA-dependent	biological_process	0.34499	1	185	1801	2299	23018	PGSC0003DMG400008057,PGSC0003DMG404020840,PGSC0003DMG401024195,PGSC0003DMG400022011,PGSC0003DMG400001296,PGSC0003DMG400001232,PGSC0003DMG400003681,PGSC0003DMG400006339,PGSC0003DMG400041146,PGSC0003DMG400012436,PGSC0003DMG400030911,PGSC0003DMG400008176,PGSC0003DMG400000818,PGSC0003DMG400019523,PGSC0003DMG400006825,PGSC0003DMG400023414,PGSC0003DMG400014709,PGSC0003DMG400009290,PGSC0003DMG400021365,…
GO:0004828	serine-tRNA ligase activity	molecular_function	0.34509	1	6	1801	43	23018	PGSC0003DMG400032263,PGSC0003DMG400017577,PGSC0003DMG401012873,PGSC0003DMG400012711,PGSC0003DMG401023061,PGSC0003DMG400030911
GO:0006434	seryl-tRNA aminoacylation	biological_process	0.34509	1	6	1801	43	23018	PGSC0003DMG400032263,PGSC0003DMG400017577,PGSC0003DMG401012873,PGSC0003DMG401023061,PGSC0003DMG400012711,PGSC0003DMG400030911
GO:0040012	regulation of locomotion	biological_process	0.34533	1	2	1801	15	23018	PGSC0003DMG400005787,PGSC0003DMG400022830
GO:0008725	DNA-3-methyladenine glycosylase activity	molecular_function	0.34538	1	1	1801	7	23018	PGSC0003DMG400027857
GO:0043733	DNA-3-methylbase glycosylase activity	molecular_function	0.34538	1	1	1801	7	23018	PGSC0003DMG400027857
GO:0008661	1-deoxy-D-xylulose-5-phosphate synthase activity	molecular_function	0.3463	1	2	1801	10	23018	PGSC0003DMG400015872,PGSC0003DMG400002947
GO:0016744	transferase activity, transferring aldehyde or ketonic groups	molecular_function	0.3463	1	2	1801	10	23018	PGSC0003DMG400002947,PGSC0003DMG400015872
GO:1901617	organic hydroxy compound biosynthetic process	biological_process	0.34644	1	1	1801	6	23018	PGSC0003DMG400021831
GO:0044446	intracellular organelle part	cellular_component	0.34678	1	142	1801	1668	23018	PGSC0003DMG400023719,PGSC0003DMG400011101,PGSC0003DMG400015359,EPlSTUG00000002880,PGSC0003DMG400012806,PGSC0003DMG400002105,PGSC0003DMG402024469,PGSC0003DMG401012873,PGSC0003DMG400004995,PGSC0003DMG400007743,PGSC0003DMG400002641,PGSC0003DMG400019236,PGSC0003DMG400013218,PGSC0003DMG400032562,PGSC0003DMG400013473,PGSC0003DMG400017234,PGSC0003DMG400014413,PGSC0003DMG400001838,PGSC0003DMG400022699,PG…
GO:0004820	glycine-tRNA ligase activity	molecular_function	0.34821	1	1	1801	3	23018	PGSC0003DMG400022033
GO:0006426	glycyl-tRNA aminoacylation	biological_process	0.34821	1	1	1801	3	23018	PGSC0003DMG400022033
GO:0005283	sodium:amino acid symporter activity	molecular_function	0.349	1	1	1801	5	23018	PGSC0003DMG400007056
GO:0005416	cation:amino acid symporter activity	molecular_function	0.349	1	1	1801	5	23018	PGSC0003DMG400007056
GO:0016638	oxidoreductase activity, acting on the CH-NH2 group of donors	molecular_function	0.34958	1	6	1801	47	23018	PGSC0003DMG400007514,PGSC0003DMG400023173,PGSC0003DMG401022901,PGSC0003DMG400009698,PGSC0003DMG400021248,PGSC0003DMG400013073
GO:0006461	protein complex assembly	biological_process	0.3496	1	22	1801	283	23018	PGSC0003DMG400034509,PGSC0003DMG400015180,PGSC0003DMG400012131,PGSC0003DMG400012586,PGSC0003DMG400030516,PGSC0003DMG400015424,PGSC0003DMG400022320,PGSC0003DMG402004570,PGSC0003DMG400002038,PGSC0003DMG400021337,EPlSTUG00000000346,PGSC0003DMG400006169,PGSC0003DMG400020996,PGSC0003DMG400028065,PGSC0003DMG400035291,PGSC0003DMG400026042,PGSC0003DMG400012711,PGSC0003DMG400040220,PGSC0003DMG400009217,PG…
GO:0070271	protein complex biogenesis	biological_process	0.3496	1	22	1801	283	23018	PGSC0003DMG400006169,EPlSTUG00000000346,PGSC0003DMG400021337,PGSC0003DMG400015424,PGSC0003DMG402004570,PGSC0003DMG400022320,PGSC0003DMG400002038,PGSC0003DMG400012586,PGSC0003DMG400030516,PGSC0003DMG400015180,PGSC0003DMG400034509,PGSC0003DMG400012131,PGSC0003DMG400017577,PGSC0003DMG400030613,PGSC0003DMG400012201,PGSC0003DMG400040220,PGSC0003DMG400009217,PGSC0003DMG400035291,PGSC0003DMG400012711,PG…
GO:0019082	viral protein processing	biological_process	0.34977	1	3	1801	13	23018	PGSC0003DMG400022489,PGSC0003DMG400029873,PGSC0003DMG400027954
GO:0000148	1,3-beta-D-glucan synthase complex	cellular_component	0.35039	1	4	1801	17	23018	PGSC0003DMG400015233,PGSC0003DMG400032202,PGSC0003DMG400013218,PGSC0003DMG400028514
GO:0003843	1,3-beta-D-glucan synthase activity	molecular_function	0.35039	1	4	1801	17	23018	PGSC0003DMG400015233,PGSC0003DMG400032202,PGSC0003DMG400013218,PGSC0003DMG400028514
GO:0006074	(1->3)-beta-D-glucan metabolic process	biological_process	0.35039	1	4	1801	17	23018	PGSC0003DMG400028514,PGSC0003DMG400015233,PGSC0003DMG400032202,PGSC0003DMG400013218
GO:0006075	(1->3)-beta-D-glucan biosynthetic process	biological_process	0.35039	1	4	1801	17	23018	PGSC0003DMG400028514,PGSC0003DMG400032202,PGSC0003DMG400015233,PGSC0003DMG400013218
GO:0004719	protein-L-isoaspartate (D-aspartate) O-methyltransferase activity	molecular_function	0.35041	1	4	1801	28	23018	PGSC0003DMG400006855,PGSC0003DMG400022243,PGSC0003DMG400023836,PGSC0003DMG400006448
GO:0016805	dipeptidase activity	molecular_function	0.35149	1	1	1801	6	23018	PGSC0003DMG401022901
GO:0004852	uroporphyrinogen-III synthase activity	molecular_function	0.35182	1	1	1801	5	23018	PGSC0003DMG400013286
GO:0009060	aerobic respiration	biological_process	0.35238	1	3	1801	23	23018	PGSC0003DMG400002500,PGSC0003DMG400042091,PGSC0003DMG400015385
GO:0006811	ion transport	biological_process	0.35317	1	109	1801	1178	23018	PGSC0003DMG400020655,PGSC0003DMG400004129,PGSC0003DMG400014512,PGSC0003DMG400021101,PGSC0003DMG400023169,PGSC0003DMG400004113,PGSC0003DMG400013296,PGSC0003DMG400000449,PGSC0003DMG400016002,PGSC0003DMG400011606,PGSC0003DMG400014179,PGSC0003DMG400016203,PGSC0003DMG400023463,PGSC0003DMG400007056,PGSC0003DMG400026325,PGSC0003DMG400028499,PGSC0003DMG400034509,PGSC0003DMG400028316,PGSC0003DMG400011649,…
GO:0000041	transition metal ion transport	biological_process	0.35378	1	13	1801	113	23018	PGSC0003DMG400011597,PGSC0003DMG400008457,PGSC0003DMG400016002,PGSC0003DMG400030710,PGSC0003DMG400006169,PGSC0003DMG400004167,PGSC0003DMG400014512,PGSC0003DMG400002482,PGSC0003DMG400007679,PGSC0003DMG400019159,PGSC0003DMG400025038,PGSC0003DMG400013578,PGSC0003DMG400032110
GO:0006305	DNA alkylation	biological_process	0.35445	1	3	1801	26	23018	PGSC0003DMG400015440,PGSC0003DMG402015580,PGSC0003DMG401028774
GO:0006306	DNA methylation	biological_process	0.35445	1	3	1801	26	23018	PGSC0003DMG402015580,PGSC0003DMG400015440,PGSC0003DMG401028774
GO:0044728	DNA methylation or demethylation	biological_process	0.35445	1	3	1801	26	23018	PGSC0003DMG401028774,PGSC0003DMG400015440,PGSC0003DMG402015580
GO:0051347	positive regulation of transferase activity	biological_process	0.35562	1	1	1801	5	23018	PGSC0003DMG400006429
GO:0006417	regulation of translation	biological_process	0.35591	1	3	1801	24	23018	PGSC0003DMG400026829,PGSC0003DMG400011137,PGSC0003DMG400027776
GO:0003690	double-stranded DNA binding	molecular_function	0.357	1	5	1801	38	23018	PGSC0003DMG400024935,PGSC0003DMG400000449,PGSC0003DMG400026759,PGSC0003DMG400041221,PGSC0003DMG400012503
GO:0043412	macromolecule modification	biological_process	0.35788	1	184	1801	1936	23018	PGSC0003DMG400031860,PGSC0003DMG400028435,PGSC0003DMG400028228,PGSC0003DMG402027811,PGSC0003DMG400023092,PGSC0003DMG400029392,PGSC0003DMG400027434,PGSC0003DMG401009270,PGSC0003DMG400013147,PGSC0003DMG400017662,PGSC0003DMG400030536,PGSC0003DMG400002038,PGSC0003DMG400006429,PGSC0003DMG400021755,PGSC0003DMG400007090,PGSC0003DMG401029444,PGSC0003DMG400010577,PGSC0003DMG400007056,PGSC0003DMG400003492,…
GO:0005275	amine transmembrane transporter activity	molecular_function	0.3588	1	1	1801	13	23018	PGSC0003DMG400022921
GO:0015665	alcohol transmembrane transporter activity	molecular_function	0.3588	1	1	1801	13	23018	PGSC0003DMG400022921
GO:0015695	organic cation transport	biological_process	0.3588	1	1	1801	13	23018	PGSC0003DMG400022921
GO:0015837	amine transport	biological_process	0.3588	1	1	1801	13	23018	PGSC0003DMG400022921
GO:0034228	ethanolamine transmembrane transporter activity	molecular_function	0.3588	1	1	1801	13	23018	PGSC0003DMG400022921
GO:0034229	ethanolamine transport	biological_process	0.3588	1	1	1801	13	23018	PGSC0003DMG400022921
GO:0008686	3,4-dihydroxy-2-butanone-4-phosphate synthase activity	molecular_function	0.35917	1	1	1801	3	23018	PGSC0003DMG400016219
GO:0004834	tryptophan synthase activity	molecular_function	0.35937	1	1	1801	4	23018	PGSC0003DMG400010740
GO:0009396	folic acid-containing compound biosynthetic process	biological_process	0.36026	1	4	1801	38	23018	PGSC0003DMG402028101,PGSC0003DMG400032146,PGSC0003DMG400008076,PGSC0003DMG400038188
GO:0043648	dicarboxylic acid metabolic process	biological_process	0.36316	1	6	1801	45	23018	PGSC0003DMG400038188,PGSC0003DMG400021248,PGSC0003DMG400009698,PGSC0003DMG401022901,PGSC0003DMG400003927,PGSC0003DMG400007514
GO:0010506	regulation of autophagy	biological_process	0.36386	1	8	1801	91	23018	PGSC0003DMG400026426,PGSC0003DMG400022957,PGSC0003DMG400012586,PGSC0003DMG400021546,PGSC0003DMG400017494,PGSC0003DMG400022830,PGSC0003DMG400017577,PGSC0003DMG400013903
GO:0016747	transferase activity, transferring acyl groups other than amino-acyl groups	molecular_function	0.36391	1	27	1801	390	23018	PGSC0003DMG401031287,PGSC0003DMG400012431,PGSC0003DMG400000466,PGSC0003DMG400015968,PGSC0003DMG400009219,PGSC0003DMG400026258,PGSC0003DMG400022911,PGSC0003DMG401028367,PGSC0003DMG400022716,PGSC0003DMG400001058,PGSC0003DMG400027463,PGSC0003DMG400001016,PGSC0003DMG400000295,PGSC0003DMG400019983,PGSC0003DMG400024139,PGSC0003DMG400011330,PGSC0003DMG400016275,PGSC0003DMG400025778,PGSC0003DMG400014549,…
GO:0015079	potassium ion transmembrane transporter activity	molecular_function	0.36404	1	7	1801	61	23018	PGSC0003DMG400001780,PGSC0003DMG400017091,PGSC0003DMG400004113,PGSC0003DMG400024527,PGSC0003DMG400012585,PGSC0003DMG401023104,PGSC0003DMG400015576
GO:0005664	nuclear origin of replication recognition complex	cellular_component	0.36416	1	2	1801	19	23018	PGSC0003DMG400023719,PGSC0003DMG400027155
GO:0046999	regulation of conjugation	biological_process	0.36493	1	1	1801	4	23018	PGSC0003DMG401009270
GO:0006091	generation of precursor metabolites and energy	biological_process	0.365	1	25	1801	269	23018	PGSC0003DMG400015385,PGSC0003DMG401012338,PGSC0003DMG400026342,PGSC0003DMG400028031,PGSC0003DMG400019734,PGSC0003DMG400011044,PGSC0003DMG400025509,PGSC0003DMG400042091,PGSC0003DMG400025298,PGSC0003DMG400006590,PGSC0003DMG402023481,PGSC0003DMG400025778,PGSC0003DMG400002717,PGSC0003DMG400004163,PGSC0003DMG400014565,PGSC0003DMG400030714,PGSC0003DMG400000803,PGSC0003DMG400024220,PGSC0003DMG400039741,…
GO:0051539	4 iron, 4 sulfur cluster binding	molecular_function	0.36514	1	2	1801	14	23018	PGSC0003DMG400028308,PGSC0003DMG401009270
GO:0050660	flavin adenine dinucleotide binding	molecular_function	0.36614	1	18	1801	179	23018	PGSC0003DMG400011051,PGSC0003DMG400000333,PGSC0003DMG400003324,PGSC0003DMG400022025,PGSC0003DMG401024074,PGSC0003DMG400018458,PGSC0003DMG400013577,PGSC0003DMG400021248,PGSC0003DMG400000486,PGSC0003DMG400000335,PGSC0003DMG400013638,PGSC0003DMG401022901,PGSC0003DMG400004844,PGSC0003DMG400021382,PGSC0003DMG400017211,PGSC0003DMG400008847,PGSC0003DMG400032154,PGSC0003DMG403008663
GO:0019219	regulation of nucleobase-containing compound metabolic process	biological_process	0.36843	1	165	1801	2040	23018	PGSC0003DMG400009665,PGSC0003DMG400040125,PGSC0003DMG400011430,PGSC0003DMG400012137,PGSC0003DMG400020553,PGSC0003DMG400008824,PGSC0003DMG400001397,PGSC0003DMG400023447,PGSC0003DMG401023373,PGSC0003DMG400004820,PGSC0003DMG400013895,PGSC0003DMG400030737,PGSC0003DMG401023061,PGSC0003DMG400008411,PGSC0003DMG400001688,PGSC0003DMG400022660,PGSC0003DMG400012038,PGSC0003DMG400009388,PGSC0003DMG400017494,…
GO:0051171	regulation of nitrogen compound metabolic process	biological_process	0.36843	1	165	1801	2040	23018	PGSC0003DMG400025778,PGSC0003DMG400026627,PGSC0003DMG400004953,PGSC0003DMG400001498,PGSC0003DMG400006155,PGSC0003DMG400009449,PGSC0003DMG400011944,PGSC0003DMG400022589,PGSC0003DMG400023975,PGSC0003DMG400027325,PGSC0003DMG400024527,PGSC0003DMG400028121,PGSC0003DMG400002485,PGSC0003DMG400022027,PGSC0003DMG400005918,PGSC0003DMG400017396,PGSC0003DMG400006604,PGSC0003DMG400025390,PGSC0003DMG400003897,…
GO:0010468	regulation of gene expression	biological_process	0.36885	1	163	1801	2033	23018	PGSC0003DMG400026232,PGSC0003DMG400027502,PGSC0003DMG400008373,PGSC0003DMG400017295,PGSC0003DMG400007948,PGSC0003DMG400020338,PGSC0003DMG400014179,PGSC0003DMG400011137,PGSC0003DMG400014704,PGSC0003DMG400013344,PGSC0003DMG400021345,PGSC0003DMG401006188,PGSC0003DMG400022134,PGSC0003DMG400011022,PGSC0003DMG400014598,PGSC0003DMG400028694,PGSC0003DMG400030710,PGSC0003DMG400022830,PGSC0003DMG400009388,…
GO:0015171	amino acid transmembrane transporter activity	molecular_function	0.36898	1	4	1801	36	23018	PGSC0003DMG400021101,PGSC0003DMG400007056,PGSC0003DMG400014179,PGSC0003DMG400043101
GO:0015936	coenzyme A metabolic process	biological_process	0.36909	1	3	1801	21	23018	PGSC0003DMG400018148,PGSC0003DMG400018679,PGSC0003DMG400013511
GO:0016829	lyase activity	molecular_function	0.37045	1	47	1801	509	23018	PGSC0003DMG400024220,PGSC0003DMG400000273,PGSC0003DMG400021248,PGSC0003DMG400033580,PGSC0003DMG400021276,PGSC0003DMG400013331,PGSC0003DMG400020700,PGSC0003DMG400001501,PGSC0003DMG402016322,PGSC0003DMG400005339,PGSC0003DMG400009217,PGSC0003DMG400010740,PGSC0003DMG400016219,PGSC0003DMG400011499,PGSC0003DMG400010772,PGSC0003DMG400002042,PGSC0003DMG400023458,PGSC0003DMG400025298,PGSC0003DMG402023481,…
GO:0009074	aromatic amino acid family catabolic process	biological_process	0.37045	1	1	1801	6	23018	PGSC0003DMG400000754
GO:0032774	RNA biosynthetic process	biological_process	0.3707	1	187	1801	2332	23018	PGSC0003DMG400024881,PGSC0003DMG400022660,PGSC0003DMG400001688,PGSC0003DMG400012038,PGSC0003DMG400009388,PGSC0003DMG400017494,PGSC0003DMG401020104,PGSC0003DMG400028234,PGSC0003DMG400029712,PGSC0003DMG400009300,PGSC0003DMG400003501,PGSC0003DMG400012711,PGSC0003DMG400006482,PGSC0003DMG400012137,PGSC0003DMG400040125,PGSC0003DMG400011430,PGSC0003DMG400009665,PGSC0003DMG400001397,PGSC0003DMG400020553,…
GO:0000002	mitochondrial genome maintenance	biological_process	0.37093	1	1	1801	3	23018	PGSC0003DMG400000295
GO:0000229	cytoplasmic chromosome	cellular_component	0.37093	1	1	1801	3	23018	PGSC0003DMG400000295
GO:0000262	mitochondrial chromosome	cellular_component	0.37093	1	1	1801	3	23018	PGSC0003DMG400000295
GO:0009295	nucleoid	cellular_component	0.37093	1	1	1801	3	23018	PGSC0003DMG400000295
GO:0042645	mitochondrial nucleoid	cellular_component	0.37093	1	1	1801	3	23018	PGSC0003DMG400000295
GO:0009991	response to extracellular stimulus	biological_process	0.37161	1	4	1801	33	23018	PGSC0003DMG400006429,PGSC0003DMG402022314,PGSC0003DMG402012477,PGSC0003DMG400007020
GO:0031668	cellular response to extracellular stimulus	biological_process	0.37161	1	4	1801	33	23018	PGSC0003DMG400006429,PGSC0003DMG402012477,PGSC0003DMG402022314,PGSC0003DMG400007020
GO:0071496	cellular response to external stimulus	biological_process	0.37161	1	4	1801	33	23018	PGSC0003DMG402022314,PGSC0003DMG402012477,PGSC0003DMG400006429,PGSC0003DMG400007020
GO:0030118	clathrin coat	cellular_component	0.37176	1	5	1801	33	23018	PGSC0003DMG400020502,PGSC0003DMG400014497,PGSC0003DMG400007743,PGSC0003DMG400028234,PGSC0003DMG400012194
GO:0003856	3-dehydroquinate synthase activity	molecular_function	0.37188	1	1	1801	4	23018	PGSC0003DMG400009217
GO:0043021	ribonucleoprotein complex binding	molecular_function	0.3719	1	2	1801	16	23018	PGSC0003DMG400026829,PGSC0003DMG400011137
GO:0003951	NAD+ kinase activity	molecular_function	0.3727	1	2	1801	10	23018	PGSC0003DMG401011782,PGSC0003DMG400019734
GO:0006741	NADP biosynthetic process	biological_process	0.3727	1	2	1801	10	23018	PGSC0003DMG400019734,PGSC0003DMG401011782
GO:0032957	inositol trisphosphate metabolic process	biological_process	0.37338	1	1	1801	8	23018	PGSC0003DMG401011539
GO:0043647	inositol phosphate metabolic process	biological_process	0.37338	1	1	1801	8	23018	PGSC0003DMG401011539
GO:0047325	inositol tetrakisphosphate 1-kinase activity	molecular_function	0.37338	1	1	1801	8	23018	PGSC0003DMG401011539
GO:0051765	inositol tetrakisphosphate kinase activity	molecular_function	0.37338	1	1	1801	8	23018	PGSC0003DMG401011539
GO:0052725	inositol-1,3,4-trisphosphate 6-kinase activity	molecular_function	0.37338	1	1	1801	8	23018	PGSC0003DMG401011539
GO:0052726	inositol-1,3,4-trisphosphate 5-kinase activity	molecular_function	0.37338	1	1	1801	8	23018	PGSC0003DMG401011539
GO:0019012	virion	cellular_component	0.37374	1	50	1801	586	23018	PGSC0003DMG400015830,PGSC0003DMG400044924,PGSC0003DMG400005367,PGSC0003DMG400012711,PGSC0003DMG400006912,PGSC0003DMG400016248,PGSC0003DMG400029944,PGSC0003DMG400011708,PGSC0003DMG402011946,PGSC0003DMG400009449,PGSC0003DMG400022589,PGSC0003DMG400003507,PGSC0003DMG400024511,PGSC0003DMG400032483,PGSC0003DMG400001780,PGSC0003DMG400018365,PGSC0003DMG400027846,PGSC0003DMG400045817,PGSC0003DMG402009541,…
GO:0044413	avoidance of host defenses	biological_process	0.37461	1	2	1801	16	23018	PGSC0003DMG400012436,PGSC0003DMG400014140
GO:0044415	evasion or tolerance of host defenses	biological_process	0.37461	1	2	1801	16	23018	PGSC0003DMG400012436,PGSC0003DMG400014140
GO:0051832	avoidance of defenses of other organism involved in symbiotic interaction	biological_process	0.37461	1	2	1801	16	23018	PGSC0003DMG400012436,PGSC0003DMG400014140
GO:0051834	evasion or tolerance of defenses of other organism involved in symbiotic interaction	biological_process	0.37461	1	2	1801	16	23018	PGSC0003DMG400012436,PGSC0003DMG400014140
GO:0052173	response to defenses of other organism involved in symbiotic interaction	biological_process	0.37461	1	2	1801	16	23018	PGSC0003DMG400014140,PGSC0003DMG400012436
GO:0052200	response to host defenses	biological_process	0.37461	1	2	1801	16	23018	PGSC0003DMG400012436,PGSC0003DMG400014140
GO:0075136	response to host	biological_process	0.37461	1	2	1801	16	23018	PGSC0003DMG400012436,PGSC0003DMG400014140
GO:0048285	organelle fission	biological_process	0.37474	1	7	1801	66	23018	PGSC0003DMG400010002,PGSC0003DMG400024511,PGSC0003DMG400001703,PGSC0003DMG400009300,PGSC0003DMG400032544,PGSC0003DMG400009449,PGSC0003DMG400017632
GO:0050080	malonyl-CoA decarboxylase activity	molecular_function	0.37517	1	1	1801	5	23018	PGSC0003DMG402021462
GO:0051189	prosthetic group metabolic process	biological_process	0.37565	1	2	1801	16	23018	PGSC0003DMG400028308,PGSC0003DMG400005919
GO:0006355	regulation of transcription, DNA-dependent	biological_process	0.37618	1	156	1801	1955	23018	PGSC0003DMG400037133,PGSC0003DMG400030714,PGSC0003DMG400001999,PGSC0003DMG400027240,PGSC0003DMG400029514,PGSC0003DMG400013308,PGSC0003DMG400021331,PGSC0003DMG400031071,PGSC0003DMG400005324,PGSC0003DMG400003663,PGSC0003DMG400028358,PGSC0003DMG400016203,PGSC0003DMG400007823,PGSC0003DMG400000375,PGSC0003DMG400024275,PGSC0003DMG400028276,PGSC0003DMG400017577,PGSC0003DMG400010987,PGSC0003DMG400014992,…
GO:0009056	catabolic process	biological_process	0.3768	1	85	1801	956	23018	PGSC0003DMG400010378,EPlSTUG00000001683,PGSC0003DMG400020762,PGSC0003DMG400014708,PGSC0003DMG400016644,PGSC0003DMG400033134,PGSC0003DMG400022263,PGSC0003DMG400013655,PGSC0003DMG400022830,PGSC0003DMG400001999,PGSC0003DMG402005570,PGSC0003DMG400031257,PGSC0003DMG400024139,PGSC0003DMG400012882,PGSC0003DMG400009772,PGSC0003DMG402023438,PGSC0003DMG400022569,PGSC0003DMG400023169,PGSC0003DMG400017577,PG…
GO:0015850	organic hydroxy compound transport	biological_process	0.37704	1	1	1801	14	23018	PGSC0003DMG400022921
GO:1901618	organic hydroxy compound transmembrane transporter activity	molecular_function	0.37704	1	1	1801	14	23018	PGSC0003DMG400022921
GO:0046429	4-hydroxy-3-methylbut-2-en-1-yl diphosphate synthase activity	molecular_function	0.37707	1	1	1801	3	23018	PGSC0003DMG400003897
GO:0052592	oxidoreductase activity, acting on CH or CH2 groups, with an iron-sulfur protein as acceptor	molecular_function	0.37707	1	1	1801	3	23018	PGSC0003DMG400003897
GO:0019439	aromatic compound catabolic process	biological_process	0.37726	1	20	1801	211	23018	PGSC0003DMG400003401,PGSC0003DMG400024527,PGSC0003DMG400012711,PGSC0003DMG400006912,PGSC0003DMG401012699,PGSC0003DMG400010577,PGSC0003DMG400005610,PGSC0003DMG400000754,PGSC0003DMG400000322,PGSC0003DMG402023438,PGSC0003DMG400021666,PGSC0003DMG400010772,PGSC0003DMG400032816,PGSC0003DMG400013895,PGSC0003DMG400021448,PGSC0003DMG400013655,PGSC0003DMG400015180,PGSC0003DMG400021498,PGSC0003DMG400020762,…
GO:0004721	phosphoprotein phosphatase activity	molecular_function	0.37754	1	4	1801	31	23018	PGSC0003DMG400023475,PGSC0003DMG400023092,PGSC0003DMG400030092,PGSC0003DMG400026120
GO:0019239	deaminase activity	molecular_function	0.37872	1	2	1801	13	23018	PGSC0003DMG400000957,PGSC0003DMG400028234
GO:0034660	ncRNA metabolic process	biological_process	0.37917	1	52	1801	526	23018	PGSC0003DMG400030911,PGSC0003DMG400007010,PGSC0003DMG402029631,PGSC0003DMG400034379,PGSC0003DMG400019276,PGSC0003DMG400032263,PGSC0003DMG400013638,PGSC0003DMG400021342,PGSC0003DMG400006683,PGSC0003DMG401022901,PGSC0003DMG400021382,PGSC0003DMG400006784,PGSC0003DMG400003844,PGSC0003DMG400017577,PGSC0003DMG400000333,PGSC0003DMG402007649,PGSC0003DMG400020078,PGSC0003DMG400004170,PGSC0003DMG400006855,…
GO:0044708	single-organism behavior	biological_process	0.37996	1	1	1801	6	23018	PGSC0003DMG400006429
GO:0007605	sensory perception of sound	biological_process	0.38022	1	1	1801	7	23018	PGSC0003DMG402024882
GO:0050954	sensory perception of mechanical stimulus	biological_process	0.38022	1	1	1801	7	23018	PGSC0003DMG402024882
GO:0006072	glycerol-3-phosphate metabolic process	biological_process	0.38038	1	3	1801	23	23018	PGSC0003DMG400018458,PGSC0003DMG400003324,PGSC0003DMG400016644
GO:0046168	glycerol-3-phosphate catabolic process	biological_process	0.38038	1	3	1801	23	23018	PGSC0003DMG400016644,PGSC0003DMG400003324,PGSC0003DMG400018458
GO:0009108	coenzyme biosynthetic process	biological_process	0.38147	1	12	1801	118	23018	PGSC0003DMG401011782,PGSC0003DMG400028308,PGSC0003DMG400038188,PGSC0003DMG400019734,PGSC0003DMG400005919,PGSC0003DMG400008076,PGSC0003DMG400012890,PGSC0003DMG400013511,PGSC0003DMG400032146,PGSC0003DMG400021376,PGSC0003DMG402028101,PGSC0003DMG400018148
GO:0051252	regulation of RNA metabolic process	biological_process	0.38204	1	156	1801	1957	23018	PGSC0003DMG400006155,PGSC0003DMG400009449,PGSC0003DMG400001498,PGSC0003DMG400004953,PGSC0003DMG400026627,PGSC0003DMG400025778,PGSC0003DMG400022589,PGSC0003DMG400011944,PGSC0003DMG400023975,PGSC0003DMG400027325,PGSC0003DMG400002485,PGSC0003DMG400028121,PGSC0003DMG400005918,PGSC0003DMG400022027,PGSC0003DMG400017396,PGSC0003DMG400025390,PGSC0003DMG400006604,PGSC0003DMG400027872,PGSC0003DMG400013493,…
GO:2001141	regulation of RNA biosynthetic process	biological_process	0.38204	1	156	1801	1957	23018	PGSC0003DMG400009290,PGSC0003DMG400021365,PGSC0003DMG400014709,PGSC0003DMG400002660,PGSC0003DMG400000021,PGSC0003DMG400023360,PGSC0003DMG400024623,PGSC0003DMG400018469,PGSC0003DMG400023414,PGSC0003DMG400002086,PGSC0003DMG400029368,PGSC0003DMG401018664,PGSC0003DMG400019706,PGSC0003DMG400005367,PGSC0003DMG400025361,PGSC0003DMG400021168,PGSC0003DMG401002683,PGSC0003DMG400031826,PGSC0003DMG400039678,…
GO:0006644	phospholipid metabolic process	biological_process	0.38212	1	18	1801	178	23018	PGSC0003DMG400023658,PGSC0003DMG400025997,PGSC0003DMG400021373,PGSC0003DMG402024038,PGSC0003DMG400022921,PGSC0003DMG401017409,PGSC0003DMG401012699,PGSC0003DMG400021831,PGSC0003DMG402020229,PGSC0003DMG400007515,PGSC0003DMG400001079,PGSC0003DMG402017409,PGSC0003DMG400022911,PGSC0003DMG401028367,PGSC0003DMG400008369,PGSC0003DMG400033134,PGSC0003DMG402007356,PGSC0003DMG400013285
GO:0007219	Notch signaling pathway	biological_process	0.38214	1	2	1801	15	23018	PGSC0003DMG400028308,PGSC0003DMG400005918
GO:0009072	aromatic amino acid family metabolic process	biological_process	0.38242	1	5	1801	40	23018	PGSC0003DMG400009217,PGSC0003DMG400016478,PGSC0003DMG400010740,PGSC0003DMG400016016,PGSC0003DMG400000754
GO:0003746	translation elongation factor activity	molecular_function	0.38245	1	4	1801	33	23018	PGSC0003DMG400026829,PGSC0003DMG400003138,PGSC0003DMG400011137,PGSC0003DMG400029524
GO:0044242	cellular lipid catabolic process	biological_process	0.38301	1	2	1801	11	23018	PGSC0003DMG400020620,PGSC0003DMG400033134
GO:0016485	protein processing	biological_process	0.38317	1	6	1801	42	23018	PGSC0003DMG400029873,PGSC0003DMG400015448,PGSC0003DMG400008356,PGSC0003DMG400027954,PGSC0003DMG400019465,PGSC0003DMG400022489
GO:0051604	protein maturation	biological_process	0.38317	1	6	1801	42	23018	PGSC0003DMG400008356,PGSC0003DMG400027954,PGSC0003DMG400015448,PGSC0003DMG400029873,PGSC0003DMG400022489,PGSC0003DMG400019465
GO:0005343	organic acid:sodium symporter activity	molecular_function	0.38333	1	2	1801	15	23018	PGSC0003DMG400007056,PGSC0003DMG400022911
GO:0022891	substrate-specific transmembrane transporter activity	molecular_function	0.38346	1	102	1801	1128	23018	PGSC0003DMG400012585,PGSC0003DMG400047156,PGSC0003DMG400005947,PGSC0003DMG400004167,PGSC0003DMG402027528,PGSC0003DMG400017234,PGSC0003DMG400001066,PGSC0003DMG400003959,PGSC0003DMG400016651,PGSC0003DMG400022699,PGSC0003DMG400030547,PGSC0003DMG400018689,PGSC0003DMG400013578,PGSC0003DMG400029409,PGSC0003DMG400003629,PGSC0003DMG400011787,PGSC0003DMG400014411,PGSC0003DMG400011597,PGSC0003DMG400014467,…
GO:0008484	sulfuric ester hydrolase activity	molecular_function	0.38385	1	1	1801	4	23018	PGSC0003DMG400020700
GO:0051704	multi-organism process	biological_process	0.38431	1	92	1801	1044	23018	PGSC0003DMG400022589,PGSC0003DMG400030092,PGSC0003DMG400028172,PGSC0003DMG400028119,PGSC0003DMG402011946,PGSC0003DMG400000092,PGSC0003DMG400014140,PGSC0003DMG400002584,PGSC0003DMG400027325,PGSC0003DMG400027670,PGSC0003DMG400002689,PGSC0003DMG401027811,PGSC0003DMG400011708,PGSC0003DMG400032135,PGSC0003DMG400020321,PGSC0003DMG401014160,PGSC0003DMG401005047,PGSC0003DMG400022957,PGSC0003DMG400020553,…
GO:0006063	uronic acid metabolic process	biological_process	0.38558	1	1	1801	5	23018	PGSC0003DMG400012882
GO:0006064	glucuronate catabolic process	biological_process	0.38558	1	1	1801	5	23018	PGSC0003DMG400012882
GO:0019585	glucuronate metabolic process	biological_process	0.38558	1	1	1801	5	23018	PGSC0003DMG400012882
GO:0042302	structural constituent of cuticle	molecular_function	0.38624	1	3	1801	20	23018	PGSC0003DMG400014954,PGSC0003DMG400008519,PGSC0003DMG400025309
GO:0016010	dystrophin-associated glycoprotein complex	cellular_component	0.3879	1	3	1801	29	23018	PGSC0003DMG400026760,PGSC0003DMG400005254,PGSC0003DMG400019276
GO:0006626	protein targeting to mitochondrion	biological_process	0.38841	1	4	1801	32	23018	PGSC0003DMG400005253,PGSC0003DMG401013687,PGSC0003DMG400005367,PGSC0003DMG400002105
GO:0070585	protein localization to mitochondrion	biological_process	0.38841	1	4	1801	32	23018	PGSC0003DMG400005253,PGSC0003DMG401013687,PGSC0003DMG400002105,PGSC0003DMG400005367
GO:0072655	establishment of protein localization to mitochondrion	biological_process	0.38841	1	4	1801	32	23018	PGSC0003DMG400005253,PGSC0003DMG401013687,PGSC0003DMG400005367,PGSC0003DMG400002105
GO:0015939	pantothenate metabolic process	biological_process	0.38863	1	1	1801	7	23018	PGSC0003DMG400012890
GO:0015940	pantothenate biosynthetic process	biological_process	0.38863	1	1	1801	7	23018	PGSC0003DMG400012890
GO:0008219	cell death	biological_process	0.38879	1	8	1801	81	23018	PGSC0003DMG400002336,PGSC0003DMG400027682,PGSC0003DMG400028305,PGSC0003DMG400027276,PGSC0003DMG400004820,PGSC0003DMG400019744,PGSC0003DMG400008828,PGSC0003DMG400022355
GO:0016265	death	biological_process	0.38879	1	8	1801	81	23018	PGSC0003DMG400027276,PGSC0003DMG400004820,PGSC0003DMG400027682,PGSC0003DMG400028305,PGSC0003DMG400002336,PGSC0003DMG400008828,PGSC0003DMG400022355,PGSC0003DMG400019744
GO:0030865	cortical cytoskeleton organization	biological_process	0.38931	1	1	1801	3	23018	PGSC0003DMG400044852
GO:0030866	cortical actin cytoskeleton organization	biological_process	0.38931	1	1	1801	3	23018	PGSC0003DMG400044852
GO:0006732	coenzyme metabolic process	biological_process	0.39084	1	19	1801	200	23018	PGSC0003DMG400008076,PGSC0003DMG400001932,PGSC0003DMG400013511,PGSC0003DMG400012890,PGSC0003DMG400005919,PGSC0003DMG400016115,PGSC0003DMG400028308,PGSC0003DMG401011782,PGSC0003DMG400003324,PGSC0003DMG400018148,PGSC0003DMG400012948,PGSC0003DMG400032146,PGSC0003DMG400038188,PGSC0003DMG400019734,PGSC0003DMG400018679,PGSC0003DMG400012800,PGSC0003DMG402028101,PGSC0003DMG400023169,PGSC0003DMG400021376
GO:0033643	host cell part	cellular_component	0.39095	1	12	1801	126	23018	PGSC0003DMG400004129,PGSC0003DMG400013655,PGSC0003DMG402016933,PGSC0003DMG400011793,PGSC0003DMG400014140,PGSC0003DMG400012586,PGSC0003DMG400029368,PGSC0003DMG400007879,PGSC0003DMG400023463,PGSC0003DMG400028276,PGSC0003DMG400023975,PGSC0003DMG400016012
GO:0031123	RNA 3'-end processing	biological_process	0.39111	1	3	1801	27	23018	PGSC0003DMG401023061,PGSC0003DMG400029391,PGSC0003DMG400029059
GO:0030541	plasmid partitioning	biological_process	0.39166	1	1	1801	4	23018	PGSC0003DMG400003501
GO:0044699	single-organism process	biological_process	0.39345	1	492	1801	5635	23018	PGSC0003DMG400022355,PGSC0003DMG400045226,PGSC0003DMG400017577,PGSC0003DMG400010577,EPlSTUG00000003658,PGSC0003DMG400024275,PGSC0003DMG400022298,PGSC0003DMG400010945,PGSC0003DMG400016203,PGSC0003DMG400003897,PGSC0003DMG400004129,PGSC0003DMG400004113,PGSC0003DMG400029844,PGSC0003DMG400002717,PGSC0003DMG400000652,PGSC0003DMG400013296,PGSC0003DMG401023104,PGSC0003DMG400030714,PGSC0003DMG400022574,PG…
GO:0009271	phage shock	biological_process	0.39355	1	2	1801	23	23018	PGSC0003DMG400003897,PGSC0003DMG400020553
GO:0003713	transcription coactivator activity	molecular_function	0.39499	1	2	1801	14	23018	PGSC0003DMG400005918,PGSC0003DMG400011225
GO:0005342	organic acid transmembrane transporter activity	molecular_function	0.39631	1	5	1801	49	23018	PGSC0003DMG400014179,PGSC0003DMG400007056,PGSC0003DMG400022911,PGSC0003DMG400043101,PGSC0003DMG400021101
GO:0046943	carboxylic acid transmembrane transporter activity	molecular_function	0.39631	1	5	1801	49	23018	PGSC0003DMG400014179,PGSC0003DMG400007056,PGSC0003DMG400043101,PGSC0003DMG400022911,PGSC0003DMG400021101
GO:0005542	folic acid binding	molecular_function	0.39661	1	1	1801	4	23018	PGSC0003DMG400013736
GO:0072341	modified amino acid binding	molecular_function	0.39661	1	1	1801	4	23018	PGSC0003DMG400013736
GO:0044422	organelle part	cellular_component	0.3968	1	142	1801	1687	23018	PGSC0003DMG400000864,PGSC0003DMG402004570,PGSC0003DMG400027155,PGSC0003DMG400029409,PGSC0003DMG400030547,PGSC0003DMG400027786,PGSC0003DMG400030735,PGSC0003DMG400009046,PGSC0003DMG400001296,PGSC0003DMG400030571,PGSC0003DMG400032816,PGSC0003DMG400006825,PGSC0003DMG400030734,PGSC0003DMG400027072,PGSC0003DMG400043600,PGSC0003DMG400021310,PGSC0003DMG402005938,PGSC0003DMG400023414,PGSC0003DMG400026508,…
GO:0006739	NADP metabolic process	biological_process	0.39862	1	7	1801	67	23018	PGSC0003DMG400003324,PGSC0003DMG400023169,PGSC0003DMG400016115,PGSC0003DMG400012948,PGSC0003DMG401011782,PGSC0003DMG400001932,PGSC0003DMG400019734
GO:0005337	nucleoside transmembrane transporter activity	molecular_function	0.40064	1	2	1801	16	23018	PGSC0003DMG400047156,PGSC0003DMG400011278
GO:0006400	tRNA modification	biological_process	0.40087	1	12	1801	98	23018	PGSC0003DMG400014414,PGSC0003DMG402029631,PGSC0003DMG400022268,PGSC0003DMG400019276,PGSC0003DMG400013114,PGSC0003DMG402013112,PGSC0003DMG400023836,PGSC0003DMG400007010,PGSC0003DMG400029405,PGSC0003DMG400023490,PGSC0003DMG400026543,PGSC0003DMG400022243
GO:2000026	regulation of multicellular organismal development	biological_process	0.40121	1	2	1801	17	23018	PGSC0003DMG400005787,PGSC0003DMG400022830
GO:0030176	integral to endoplasmic reticulum membrane	cellular_component	0.40293	1	4	1801	41	23018	PGSC0003DMG400008750,PGSC0003DMG400043827,PGSC0003DMG400017632,PGSC0003DMG400003487
GO:0000275	mitochondrial proton-transporting ATP synthase complex, catalytic core F(1)	cellular_component	0.40386	1	2	1801	13	23018	PGSC0003DMG400032816,PGSC0003DMG400026508
GO:0006790	sulfur compound metabolic process	biological_process	0.40447	1	13	1801	127	23018	PGSC0003DMG400021593,PGSC0003DMG400028599,PGSC0003DMG400007514,PGSC0003DMG400003078,PGSC0003DMG400029157,PGSC0003DMG400003889,PGSC0003DMG400008709,PGSC0003DMG401022901,PGSC0003DMG400032242,PGSC0003DMG400021248,PGSC0003DMG400023918,PGSC0003DMG400013420,PGSC0003DMG400003089
GO:0003872	6-phosphofructokinase activity	molecular_function	0.40524	1	2	1801	10	23018	PGSC0003DMG400016208,PGSC0003DMG400019734
GO:0005945	6-phosphofructokinase complex	cellular_component	0.40524	1	2	1801	10	23018	PGSC0003DMG400019734,PGSC0003DMG400016208
GO:0032880	regulation of protein localization	biological_process	0.40543	1	2	1801	15	23018	PGSC0003DMG401023061,PGSC0003DMG400030376
GO:0051223	regulation of protein transport	biological_process	0.40543	1	2	1801	15	23018	PGSC0003DMG400030376,PGSC0003DMG401023061
GO:0070201	regulation of establishment of protein localization	biological_process	0.40543	1	2	1801	15	23018	PGSC0003DMG400030376,PGSC0003DMG401023061
GO:0007268	synaptic transmission	biological_process	0.4058	1	1	1801	5	23018	PGSC0003DMG400029542
GO:0019226	transmission of nerve impulse	biological_process	0.4058	1	1	1801	5	23018	PGSC0003DMG400029542
GO:0035637	multicellular organismal signaling	biological_process	0.4058	1	1	1801	5	23018	PGSC0003DMG400029542
GO:0016790	thiolester hydrolase activity	molecular_function	0.40601	1	7	1801	53	23018	PGSC0003DMG400026236,PGSC0003DMG400012557,PGSC0003DMG400031289,PGSC0003DMG400027635,PGSC0003DMG400013186,PGSC0003DMG400028223,PGSC0003DMG400010378
GO:0003905	alkylbase DNA N-glycosylase activity	molecular_function	0.40688	1	1	1801	8	23018	PGSC0003DMG400027857
GO:0008418	protein-N-terminal asparagine amidohydrolase activity	molecular_function	0.40863	1	1	1801	4	23018	PGSC0003DMG400021867
GO:0030623	U5 snRNA binding	molecular_function	0.40913	1	1	1801	5	23018	PGSC0003DMG400010609
GO:0046906	tetrapyrrole binding	molecular_function	0.40939	1	43	1801	713	23018	PGSC0003DMG400021515,PGSC0003DMG401012386,PGSC0003DMG400020795,PGSC0003DMG400025159,PGSC0003DMG400006993,PGSC0003DMG402018475,PGSC0003DMG400023819,PGSC0003DMG400016402,PGSC0003DMG400005465,PGSC0003DMG400022955,PGSC0003DMG400001098,PGSC0003DMG400012793,PGSC0003DMG400001570,PGSC0003DMG400005738,PGSC0003DMG402012386,PGSC0003DMG400010715,PGSC0003DMG400032147,PGSC0003DMG400026871,PGSC0003DMG400006075,…
GO:0019205	nucleobase-containing compound kinase activity	molecular_function	0.41061	1	5	1801	44	23018	PGSC0003DMG400013288,PGSC0003DMG400012503,PGSC0003DMG400028992,PGSC0003DMG400044831,PGSC0003DMG402007356
GO:0015099	nickel cation transmembrane transporter activity	molecular_function	0.41088	1	1	1801	6	23018	PGSC0003DMG400006169
GO:0015675	nickel cation transport	biological_process	0.41088	1	1	1801	6	23018	PGSC0003DMG400006169
GO:0005976	polysaccharide metabolic process	biological_process	0.41177	1	41	1801	387	23018	PGSC0003DMG400013218,PGSC0003DMG402006673,PGSC0003DMG401014805,PGSC0003DMG400001066,PGSC0003DMG400004670,PGSC0003DMG400003866,PGSC0003DMG400030535,PGSC0003DMG402023929,PGSC0003DMG400002884,PGSC0003DMG400021342,PGSC0003DMG400024139,PGSC0003DMG400023610,PGSC0003DMG400033060,PGSC0003DMG402018740,PGSC0003DMG400032202,PGSC0003DMG400000754,PGSC0003DMG400022298,PGSC0003DMG403007406,PGSC0003DMG400013398,…
GO:0016604	nuclear body	cellular_component	0.41333	1	1	1801	4	23018	PGSC0003DMG400005918
GO:0016607	nuclear speck	cellular_component	0.41333	1	1	1801	4	23018	PGSC0003DMG400005918
GO:0045944	positive regulation of transcription from RNA polymerase II promoter	biological_process	0.41333	1	1	1801	4	23018	PGSC0003DMG400005918
GO:0008175	tRNA methyltransferase activity	molecular_function	0.41462	1	5	1801	45	23018	PGSC0003DMG400022243,PGSC0003DMG400023836,PGSC0003DMG400037001,PGSC0003DMG402007649,PGSC0003DMG402015580
GO:0004347	glucose-6-phosphate isomerase activity	molecular_function	0.41501	1	1	1801	8	23018	EPlSTUG00000001683
GO:0005622	intracellular	cellular_component	0.41539	1	440	1801	5176	23018	PGSC0003DMG400027072,PGSC0003DMG400030734,PGSC0003DMG400030911,PGSC0003DMG400012436,PGSC0003DMG400018437,PGSC0003DMG400032263,PGSC0003DMG400021342,PGSC0003DMG400006825,PGSC0003DMG400030571,PGSC0003DMG400000818,PGSC0003DMG400006172,PGSC0003DMG400001232,PGSC0003DMG400026759,PGSC0003DMG400009046,PGSC0003DMG400006339,PGSC0003DMG400041146,PGSC0003DMG400030735,PGSC0003DMG400014571,PGSC0003DMG400009904,…
GO:0006760	folic acid-containing compound metabolic process	biological_process	0.41563	1	5	1801	48	23018	PGSC0003DMG402028101,PGSC0003DMG400012800,PGSC0003DMG400032146,PGSC0003DMG400008076,PGSC0003DMG400038188
GO:0016423	tRNA (guanine) methyltransferase activity	molecular_function	0.41581	1	4	1801	32	23018	PGSC0003DMG400023836,PGSC0003DMG400037001,PGSC0003DMG402007649,PGSC0003DMG402015580
GO:0019054	modulation by virus of host process	biological_process	0.41667	1	1	1801	16	23018	PGSC0003DMG400021331
GO:0044068	modulation by symbiont of host cellular process	biological_process	0.41667	1	1	1801	16	23018	PGSC0003DMG400021331
GO:0002250	adaptive immune response	biological_process	0.41674	1	1	1801	2	23018	PGSC0003DMG400026759
GO:0002437	inflammatory response to antigenic stimulus	biological_process	0.41674	1	1	1801	2	23018	PGSC0003DMG400026759
GO:0002438	acute inflammatory response to antigenic stimulus	biological_process	0.41674	1	1	1801	2	23018	PGSC0003DMG400026759
GO:0002449	lymphocyte mediated immunity	biological_process	0.41674	1	1	1801	2	23018	PGSC0003DMG400026759
GO:0002460	adaptive immune response based on somatic recombination of immune receptors built from immunoglobulin superfamily domains	biological_process	0.41674	1	1	1801	2	23018	PGSC0003DMG400026759
GO:0002524	hypersensitivity	biological_process	0.41674	1	1	1801	2	23018	PGSC0003DMG400026759
GO:0016064	immunoglobulin mediated immune response	biological_process	0.41674	1	1	1801	2	23018	PGSC0003DMG400026759
GO:0016068	type I hypersensitivity	biological_process	0.41674	1	1	1801	2	23018	PGSC0003DMG400026759
GO:0019724	B cell mediated immunity	biological_process	0.41674	1	1	1801	2	23018	PGSC0003DMG400026759
GO:0015849	organic acid transport	biological_process	0.41688	1	10	1801	103	23018	PGSC0003DMG400000818,PGSC0003DMG400021101,PGSC0003DMG400043101,PGSC0003DMG400022911,PGSC0003DMG400013962,PGSC0003DMG400015238,PGSC0003DMG400014179,PGSC0003DMG400007056,PGSC0003DMG400011135,PGSC0003DMG400011771
GO:0046942	carboxylic acid transport	biological_process	0.41688	1	10	1801	103	23018	PGSC0003DMG400011771,PGSC0003DMG400014179,PGSC0003DMG400007056,PGSC0003DMG400011135,PGSC0003DMG400022911,PGSC0003DMG400043101,PGSC0003DMG400013962,PGSC0003DMG400015238,PGSC0003DMG400021101,PGSC0003DMG400000818
GO:0009615	response to virus	biological_process	0.41695	1	2	1801	25	23018	PGSC0003DMG400003897,PGSC0003DMG400020553
GO:0031023	microtubule organizing center organization	biological_process	0.4177	1	1	1801	4	23018	PGSC0003DMG400020996
GO:0017069	snRNA binding	molecular_function	0.41824	1	1	1801	7	23018	PGSC0003DMG400010609
GO:0046915	transition metal ion transmembrane transporter activity	molecular_function	0.41854	1	12	1801	112	23018	PGSC0003DMG400011597,PGSC0003DMG400016002,PGSC0003DMG400030710,PGSC0003DMG400008457,PGSC0003DMG400006169,PGSC0003DMG400007679,PGSC0003DMG400002482,PGSC0003DMG400004167,PGSC0003DMG400014512,PGSC0003DMG400013578,PGSC0003DMG400019159,PGSC0003DMG400032110
GO:0004150	dihydroneopterin aldolase activity	molecular_function	0.41872	1	1	1801	5	23018	PGSC0003DMG400012800
GO:0070887	cellular response to chemical stimulus	biological_process	0.41903	1	3	1801	23	23018	PGSC0003DMG400012562,PGSC0003DMG400003681,PGSC0003DMG400024275
GO:0015698	inorganic anion transport	biological_process	0.41975	1	7	1801	63	23018	PGSC0003DMG401015894,PGSC0003DMG400028137,PGSC0003DMG400003959,PGSC0003DMG400007683,PGSC0003DMG400028061,PGSC0003DMG401000567,PGSC0003DMG402010480
GO:0003682	chromatin binding	molecular_function	0.41983	1	27	1801	350	23018	PGSC0003DMG401017043,PGSC0003DMG400005918,PGSC0003DMG400016292,PGSC0003DMG400018427,PGSC0003DMG400028125,PGSC0003DMG400008687,PGSC0003DMG400031299,PGSC0003DMG400002485,PGSC0003DMG400029514,PGSC0003DMG400002669,PGSC0003DMG400000027,PGSC0003DMG400026758,PGSC0003DMG400031826,PGSC0003DMG400022689,PGSC0003DMG400000673,PGSC0003DMG400000340,PGSC0003DMG400007823,PGSC0003DMG400027418,PGSC0003DMG400028119,…
GO:0006308	DNA catabolic process	biological_process	0.42051	1	1	1801	7	23018	PGSC0003DMG400021498
GO:0052646	alditol phosphate metabolic process	biological_process	0.42163	1	3	1801	24	23018	PGSC0003DMG400018458,PGSC0003DMG400003324,PGSC0003DMG400016644
GO:0046700	heterocycle catabolic process	biological_process	0.42217	1	19	1801	202	23018	PGSC0003DMG400021498,PGSC0003DMG400015180,PGSC0003DMG400021448,PGSC0003DMG400013655,PGSC0003DMG400022379,PGSC0003DMG400020762,PGSC0003DMG400031257,PGSC0003DMG400013895,PGSC0003DMG402023438,PGSC0003DMG400021666,PGSC0003DMG400032816,PGSC0003DMG400024527,PGSC0003DMG400012711,PGSC0003DMG401012699,PGSC0003DMG400003401,PGSC0003DMG400000754,PGSC0003DMG400000322,PGSC0003DMG400010577,PGSC0003DMG400005610
GO:0017003	protein-heme linkage	biological_process	0.42249	1	1	1801	4	23018	PGSC0003DMG400030516
GO:0016782	transferase activity, transferring sulfur-containing groups	molecular_function	0.42336	1	3	1801	49	23018	PGSC0003DMG400015420,PGSC0003DMG400021015,PGSC0003DMG401011522
GO:0008200	ion channel inhibitor activity	molecular_function	0.42346	1	6	1801	70	23018	PGSC0003DMG401014557,PGSC0003DMG400002689,PGSC0003DMG400008563,PGSC0003DMG400007056,PGSC0003DMG400009967,PGSC0003DMG401031322
GO:0016248	channel inhibitor activity	molecular_function	0.42346	1	6	1801	70	23018	PGSC0003DMG401014557,PGSC0003DMG400002689,PGSC0003DMG400008563,PGSC0003DMG400009967,PGSC0003DMG401031322,PGSC0003DMG400007056
GO:0044403	symbiosis, encompassing mutualism through parasitism	biological_process	0.42374	1	52	1801	558	23018	PGSC0003DMG400029873,PGSC0003DMG400011793,PGSC0003DMG400004129,PGSC0003DMG400009772,PGSC0003DMG400017779,PGSC0003DMG400030911,PGSC0003DMG400013493,PGSC0003DMG400012436,PGSC0003DMG403019442,PGSC0003DMG400006339,PGSC0003DMG400027954,EPlSTUG00000000520,PGSC0003DMG400022489,PGSC0003DMG400028259,PGSC0003DMG400021331,PGSC0003DMG400003629,PGSC0003DMG400012586,PGSC0003DMG400013655,PGSC0003DMG400000227,PG…
GO:0009439	cyanate metabolic process	biological_process	0.42374	1	1	1801	5	23018	PGSC0003DMG400015728
GO:0017172	cysteine dioxygenase activity	molecular_function	0.42389	1	1	1801	9	23018	PGSC0003DMG400032242
GO:0046439	L-cysteine metabolic process	biological_process	0.42389	1	1	1801	9	23018	PGSC0003DMG400032242
GO:0015074	DNA integration	biological_process	0.42463	1	4	1801	54	23018	PGSC0003DMG400026325,PGSC0003DMG400010967,PGSC0003DMG400012846,PGSC0003DMG400004599
GO:0052126	movement in host environment	biological_process	0.42584	1	6	1801	52	23018	PGSC0003DMG403019442,PGSC0003DMG400023568,PGSC0003DMG400012815,PGSC0003DMG400009772,PGSC0003DMG400025385,PGSC0003DMG400004129
GO:0052192	movement in environment of other organism involved in symbiotic interaction	biological_process	0.42584	1	6	1801	52	23018	PGSC0003DMG400004129,PGSC0003DMG400025385,PGSC0003DMG400009772,PGSC0003DMG400012815,PGSC0003DMG400023568,PGSC0003DMG403019442
GO:0008324	cation transmembrane transporter activity	molecular_function	0.42642	1	82	1801	928	23018	PGSC0003DMG400030710,PGSC0003DMG400022911,PGSC0003DMG400023332,PGSC0003DMG400028369,PGSC0003DMG401023104,PGSC0003DMG400001082,PGSC0003DMG402011364,PGSC0003DMG401015894,PGSC0003DMG400026325,PGSC0003DMG400028316,PGSC0003DMG400034509,PGSC0003DMG400011649,PGSC0003DMG400017572,PGSC0003DMG400016002,PGSC0003DMG400007056,PGSC0003DMG400023463,PGSC0003DMG400016203,PGSC0003DMG400000449,PGSC0003DMG400014512,…
GO:0034470	ncRNA processing	biological_process	0.4271	1	37	1801	389	23018	PGSC0003DMG400026543,PGSC0003DMG400013577,PGSC0003DMG400023490,PGSC0003DMG400006855,PGSC0003DMG400004170,PGSC0003DMG402007649,PGSC0003DMG400000333,PGSC0003DMG400003844,PGSC0003DMG400006784,PGSC0003DMG400021382,PGSC0003DMG401022901,PGSC0003DMG400013638,PGSC0003DMG400019276,PGSC0003DMG402029631,PGSC0003DMG400007010,PGSC0003DMG400021248,PGSC0003DMG400000957,PGSC0003DMG400043272,PGSC0003DMG401024074,…
GO:0006909	phagocytosis	biological_process	0.42718	1	1	1801	4	23018	PGSC0003DMG400021680
GO:0040029	regulation of gene expression, epigenetic	biological_process	0.42719	1	3	1801	29	23018	PGSC0003DMG400015440,PGSC0003DMG402015580,PGSC0003DMG401028774
GO:0004176	ATP-dependent peptidase activity	molecular_function	0.42733	1	1	1801	4	23018	PGSC0003DMG400004820
GO:0008218	bioluminescence	biological_process	0.42764	1	1	1801	6	23018	PGSC0003DMG400011132
GO:0051775	response to redox state	biological_process	0.42806	1	1	1801	3	23018	PGSC0003DMG400022027
GO:0004789	thiamine-phosphate diphosphorylase activity	molecular_function	0.42813	1	1	1801	5	23018	PGSC0003DMG400021248
GO:0030430	host cell cytoplasm	cellular_component	0.42852	1	3	1801	20	23018	PGSC0003DMG400014140,PGSC0003DMG400004129,PGSC0003DMG400013655
GO:0051049	regulation of transport	biological_process	0.42858	1	2	1801	16	23018	PGSC0003DMG401023061,PGSC0003DMG400030376
GO:0004664	prephenate dehydratase activity	molecular_function	0.42965	1	1	1801	7	23018	PGSC0003DMG400016478
GO:0009094	L-phenylalanine biosynthetic process	biological_process	0.42965	1	1	1801	7	23018	PGSC0003DMG400016478
GO:1902223	erythrose 4-phosphate/phosphoenolpyruvate family amino acid biosynthetic process	biological_process	0.42965	1	1	1801	7	23018	PGSC0003DMG400016478
GO:0006839	mitochondrial transport	biological_process	0.43	1	5	1801	43	23018	PGSC0003DMG400015238,PGSC0003DMG401013687,PGSC0003DMG400005253,PGSC0003DMG400002105,PGSC0003DMG400005367
GO:0019001	guanyl nucleotide binding	molecular_function	0.43017	1	63	1801	586	23018	PGSC0003DMG400003889,PGSC0003DMG400022268,PGSC0003DMG400022412,PGSC0003DMG402013112,PGSC0003DMG401014160,PGSC0003DMG400013114,PGSC0003DMG400015180,PGSC0003DMG400027268,PGSC0003DMG400018490,PGSC0003DMG400015327,PGSC0003DMG400003700,PGSC0003DMG400000957,PGSC0003DMG400008154,PGSC0003DMG400008457,PGSC0003DMG400020828,PGSC0003DMG400011613,PGSC0003DMG400018365,PGSC0003DMG400029157,PGSC0003DMG402031196,…
GO:0006073	cellular glucan metabolic process	biological_process	0.43237	1	12	1801	102	23018	PGSC0003DMG400015233,PGSC0003DMG400032202,PGSC0003DMG400009300,PGSC0003DMG400013398,PGSC0003DMG400009936,PGSC0003DMG400014823,PGSC0003DMG400028514,PGSC0003DMG400022791,PGSC0003DMG400013218,PGSC0003DMG400003866,PGSC0003DMG400004670,PGSC0003DMG402018740
GO:0044042	glucan metabolic process	biological_process	0.43237	1	12	1801	102	23018	PGSC0003DMG400003866,PGSC0003DMG402018740,PGSC0003DMG400004670,PGSC0003DMG400028514,PGSC0003DMG400009936,PGSC0003DMG400014823,PGSC0003DMG400013218,PGSC0003DMG400022791,PGSC0003DMG400013398,PGSC0003DMG400009300,PGSC0003DMG400015233,PGSC0003DMG400032202
GO:0030119	AP-type membrane coat adaptor complex	cellular_component	0.43261	1	4	1801	25	23018	PGSC0003DMG400012194,PGSC0003DMG400028234,PGSC0003DMG400014497,PGSC0003DMG400020502
GO:0016569	covalent chromatin modification	biological_process	0.43333	1	4	1801	28	23018	PGSC0003DMG400001557,PGSC0003DMG400000021,PGSC0003DMG400024881,PGSC0003DMG400024878
GO:0016570	histone modification	biological_process	0.43333	1	4	1801	28	23018	PGSC0003DMG400024878,PGSC0003DMG400024881,PGSC0003DMG400000021,PGSC0003DMG400001557
GO:0003677	DNA binding	molecular_function	0.43369	1	196	1801	2407	23018	PGSC0003DMG400028308,PGSC0003DMG401019343,PGSC0003DMG402021989,PGSC0003DMG400013903,PGSC0003DMG400019030,PGSC0003DMG400031111,PGSC0003DMG400024089,PGSC0003DMG400026079,PGSC0003DMG400014412,PGSC0003DMG400018490,PGSC0003DMG400021323,PGSC0003DMG400002669,PGSC0003DMG400001594,PGSC0003DMG400029944,PGSC0003DMG400033047,PGSC0003DMG400015755,PGSC0003DMG400015440,PGSC0003DMG400015820,PGSC0003DMG400023707,…
GO:0006812	cation transport	biological_process	0.43428	1	85	1801	946	23018	PGSC0003DMG400013903,PGSC0003DMG400006169,PGSC0003DMG400017091,PGSC0003DMG400008457,PGSC0003DMG400001780,PGSC0003DMG400006857,PGSC0003DMG400002669,PGSC0003DMG400026508,PGSC0003DMG400001594,EPlSTUG00000001931,PGSC0003DMG401021988,PGSC0003DMG400025038,PGSC0003DMG400030527,PGSC0003DMG400025375,PGSC0003DMG400007679,PGSC0003DMG400004657,PGSC0003DMG400022921,PGSC0003DMG401015240,PGSC0003DMG400005367,PG…
GO:0004133	glycogen debranching enzyme activity	molecular_function	0.43451	1	1	1801	5	23018	PGSC0003DMG400009936
GO:0004134	4-alpha-glucanotransferase activity	molecular_function	0.43451	1	1	1801	5	23018	PGSC0003DMG400009936
GO:0008537	proteasome activator complex	cellular_component	0.43512	1	1	1801	5	23018	PGSC0003DMG400017035
GO:0022624	proteasome accessory complex	cellular_component	0.43512	1	1	1801	5	23018	PGSC0003DMG400017035
GO:0044423	virion part	cellular_component	0.4356	1	46	1801	553	23018	PGSC0003DMG400009353,PGSC0003DMG400035853,PGSC0003DMG400009226,PGSC0003DMG402018257,PGSC0003DMG400022830,PGSC0003DMG401012873,PGSC0003DMG400012585,PGSC0003DMG400015968,PGSC0003DMG400003393,PGSC0003DMG400016009,PGSC0003DMG401006082,PGSC0003DMG400025519,PGSC0003DMG400010945,PGSC0003DMG400023463,PGSC0003DMG400011547,PGSC0003DMG400011446,PGSC0003DMG400018481,PGSC0003DMG400002105,PGSC0003DMG400004129,…
GO:0044419	interspecies interaction between organisms	biological_process	0.43597	1	52	1801	565	23018	PGSC0003DMG400026112,PGSC0003DMG400016012,PGSC0003DMG400012815,PGSC0003DMG400027268,PGSC0003DMG400023819,PGSC0003DMG400022957,PGSC0003DMG401014160,PGSC0003DMG400033906,PGSC0003DMG400025385,PGSC0003DMG401027811,PGSC0003DMG400037001,PGSC0003DMG400011708,PGSC0003DMG400021168,PGSC0003DMG400027325,PGSC0003DMG400002584,PGSC0003DMG400023568,PGSC0003DMG400022589,PGSC0003DMG400007879,PGSC0003DMG400000092,…
GO:0033865	nucleoside bisphosphate metabolic process	biological_process	0.43647	1	3	1801	24	23018	PGSC0003DMG400018148,PGSC0003DMG400018679,PGSC0003DMG400013511
GO:0033875	ribonucleoside bisphosphate metabolic process	biological_process	0.43647	1	3	1801	24	23018	PGSC0003DMG400013511,PGSC0003DMG400018679,PGSC0003DMG400018148
GO:0034032	purine nucleoside bisphosphate metabolic process	biological_process	0.43647	1	3	1801	24	23018	PGSC0003DMG400018148,PGSC0003DMG400018679,PGSC0003DMG400013511
GO:0015097	mercury ion transmembrane transporter activity	molecular_function	0.43672	1	1	1801	6	23018	PGSC0003DMG400007679
GO:0015694	mercury ion transport	biological_process	0.43672	1	1	1801	6	23018	PGSC0003DMG400007679
GO:0046689	response to mercury ion	biological_process	0.43672	1	1	1801	6	23018	PGSC0003DMG400007679
GO:0050787	detoxification of mercury ion	biological_process	0.43672	1	1	1801	6	23018	PGSC0003DMG400007679
GO:0006479	protein methylation	biological_process	0.43673	1	8	1801	66	23018	PGSC0003DMG400022243,PGSC0003DMG400001557,PGSC0003DMG403012406,PGSC0003DMG400015440,PGSC0003DMG402015580,PGSC0003DMG400004710,PGSC0003DMG400023836,PGSC0003DMG400000021
GO:0008213	protein alkylation	biological_process	0.43673	1	8	1801	66	23018	PGSC0003DMG400023836,PGSC0003DMG400000021,PGSC0003DMG403012406,PGSC0003DMG400001557,PGSC0003DMG400022243,PGSC0003DMG402015580,PGSC0003DMG400004710,PGSC0003DMG400015440
GO:0005184	neuropeptide hormone activity	molecular_function	0.43689	1	2	1801	16	23018	PGSC0003DMG400014134,PGSC0003DMG400020891
GO:0004221	ubiquitin thiolesterase activity	molecular_function	0.43783	1	6	1801	44	23018	PGSC0003DMG400010378,PGSC0003DMG400028223,PGSC0003DMG400012557,PGSC0003DMG400013186,PGSC0003DMG400031289,PGSC0003DMG400027635
GO:0043229	intracellular organelle	cellular_component	0.43789	1	312	1801	3728	23018	PGSC0003DMG400021680,PGSC0003DMG400007239,PGSC0003DMG400026685,PGSC0003DMG400003485,PGSC0003DMG400001594,PGSC0003DMG400002669,PGSC0003DMG400025968,PGSC0003DMG400003588,PGSC0003DMG400019030,PGSC0003DMG400013903,PGSC0003DMG400008154,PGSC0003DMG400028136,PGSC0003DMG402021989,PGSC0003DMG401019343,PGSC0003DMG400028308,EPlSTUG00000002880,PGSC0003DMG400021902,PGSC0003DMG400019159,PGSC0003DMG400005819,PG…
GO:0016108	tetraterpenoid metabolic process	biological_process	0.43884	1	5	1801	46	23018	PGSC0003DMG400022025,PGSC0003DMG401024074,PGSC0003DMG400004844,PGSC0003DMG400003324,PGSC0003DMG400000333
GO:0016109	tetraterpenoid biosynthetic process	biological_process	0.43884	1	5	1801	46	23018	PGSC0003DMG400000333,PGSC0003DMG400003324,PGSC0003DMG400004844,PGSC0003DMG401024074,PGSC0003DMG400022025
GO:0016116	carotenoid metabolic process	biological_process	0.43884	1	5	1801	46	23018	PGSC0003DMG400003324,PGSC0003DMG400000333,PGSC0003DMG400004844,PGSC0003DMG401024074,PGSC0003DMG400022025
GO:0016117	carotenoid biosynthetic process	biological_process	0.43884	1	5	1801	46	23018	PGSC0003DMG400000333,PGSC0003DMG400003324,PGSC0003DMG400004844,PGSC0003DMG400022025,PGSC0003DMG401024074
GO:0015232	heme transporter activity	molecular_function	0.43975	1	1	1801	5	23018	PGSC0003DMG400040220
GO:0051184	cofactor transporter activity	molecular_function	0.43975	1	1	1801	5	23018	PGSC0003DMG400040220
GO:0005787	signal peptidase complex	cellular_component	0.43978	1	2	1801	15	23018	PGSC0003DMG400019465,PGSC0003DMG400015448
GO:0006465	signal peptide processing	biological_process	0.43978	1	2	1801	15	23018	PGSC0003DMG400019465,PGSC0003DMG400015448
GO:0042393	histone binding	molecular_function	0.44022	1	3	1801	22	23018	PGSC0003DMG400001557,PGSC0003DMG400011022,PGSC0003DMG400002485
GO:0004470	malic enzyme activity	molecular_function	0.44311	1	2	1801	12	23018	PGSC0003DMG400026456,PGSC0003DMG400000360
GO:0004471	malate dehydrogenase (decarboxylating) activity	molecular_function	0.44311	1	2	1801	12	23018	PGSC0003DMG400026456,PGSC0003DMG400000360
GO:0016615	malate dehydrogenase activity	molecular_function	0.44311	1	2	1801	12	23018	PGSC0003DMG400026456,PGSC0003DMG400000360
GO:0009725	response to hormone stimulus	biological_process	0.44355	1	5	1801	37	23018	PGSC0003DMG400003681,PGSC0003DMG400024275,PGSC0003DMG400014179,PGSC0003DMG401018664,PGSC0003DMG400008081
GO:0004363	glutathione synthase activity	molecular_function	0.44364	1	1	1801	4	23018	PGSC0003DMG400028599
GO:0004806	triglyceride lipase activity	molecular_function	0.44434	1	8	1801	88	23018	PGSC0003DMG402020229,PGSC0003DMG401001548,PGSC0003DMG401012699,PGSC0003DMG400021286,PGSC0003DMG400022921,PGSC0003DMG400022911,PGSC0003DMG400020952,PGSC0003DMG400025997
GO:0043226	organelle	cellular_component	0.4452	1	312	1801	3732	23018	PGSC0003DMG400008845,PGSC0003DMG400017295,PGSC0003DMG400008750,PGSC0003DMG400013699,PGSC0003DMG400007948,PGSC0003DMG402032161,PGSC0003DMG400000930,PGSC0003DMG400015968,PGSC0003DMG400011184,PGSC0003DMG400011324,PGSC0003DMG400044852,PGSC0003DMG400022830,PGSC0003DMG400030710,PGSC0003DMG400009388,PGSC0003DMG400003502,PGSC0003DMG400028599,PGSC0003DMG402023481,PGSC0003DMG400024511,PGSC0003DMG400025020,…
GO:0003852	2-isopropylmalate synthase activity	molecular_function	0.44567	1	1	1801	4	23018	PGSC0003DMG400016337
GO:0008641	small protein activating enzyme activity	molecular_function	0.44567	1	1	1801	7	23018	PGSC0003DMG400030951
GO:0004930	G-protein coupled receptor activity	molecular_function	0.44574	1	4	1801	44	23018	PGSC0003DMG400000027,PGSC0003DMG402029631,PGSC0003DMG401024607,PGSC0003DMG401024850
GO:0044270	cellular nitrogen compound catabolic process	biological_process	0.44598	1	19	1801	203	23018	PGSC0003DMG400000754,PGSC0003DMG400000322,PGSC0003DMG400010577,PGSC0003DMG400005610,PGSC0003DMG400024527,PGSC0003DMG400012711,PGSC0003DMG401012699,PGSC0003DMG400003401,PGSC0003DMG400021666,PGSC0003DMG400032816,PGSC0003DMG402023438,PGSC0003DMG400013895,PGSC0003DMG400031257,PGSC0003DMG400022379,PGSC0003DMG400020762,PGSC0003DMG400021498,PGSC0003DMG400015180,PGSC0003DMG400013655,PGSC0003DMG400021448
GO:0009719	response to endogenous stimulus	biological_process	0.44741	1	5	1801	38	23018	PGSC0003DMG400003681,PGSC0003DMG400024275,PGSC0003DMG400014179,PGSC0003DMG401018664,PGSC0003DMG400008081
GO:0016568	chromatin modification	biological_process	0.4477	1	8	1801	76	23018	PGSC0003DMG400008411,PGSC0003DMG400001557,PGSC0003DMG400024878,PGSC0003DMG400027786,PGSC0003DMG400024881,PGSC0003DMG400014140,PGSC0003DMG400033360,PGSC0003DMG400000021
GO:0071826	ribonucleoprotein complex subunit organization	biological_process	0.44772	1	2	1801	12	23018	PGSC0003DMG400010378,PGSC0003DMG400004235
GO:0016972	thiol oxidase activity	molecular_function	0.44806	1	2	1801	17	23018	PGSC0003DMG400005962,PGSC0003DMG400015321
GO:0004177	aminopeptidase activity	molecular_function	0.44908	1	5	1801	38	23018	PGSC0003DMG400020952,PGSC0003DMG400013444,PGSC0003DMG400007831,PGSC0003DMG400010257,PGSC0003DMG400032153
GO:0007050	cell cycle arrest	biological_process	0.44911	1	2	1801	17	23018	PGSC0003DMG400018605,PGSC0003DMG400017654
GO:0006915	apoptotic process	biological_process	0.44934	1	6	1801	65	23018	PGSC0003DMG400028305,PGSC0003DMG400002336,PGSC0003DMG400008828,PGSC0003DMG400022355,PGSC0003DMG400004820,PGSC0003DMG400019744
GO:0012501	programmed cell death	biological_process	0.44934	1	6	1801	65	23018	PGSC0003DMG400002336,PGSC0003DMG400028305,PGSC0003DMG400019744,PGSC0003DMG400022355,PGSC0003DMG400008828,PGSC0003DMG400004820
GO:0006954	inflammatory response	biological_process	0.4499	1	2	1801	12	23018	PGSC0003DMG400026759,PGSC0003DMG400001780
GO:0009110	vitamin biosynthetic process	biological_process	0.45057	1	9	1801	90	23018	PGSC0003DMG400007514,PGSC0003DMG400002105,PGSC0003DMG400032110,PGSC0003DMG400016219,PGSC0003DMG401022901,PGSC0003DMG400008709,PGSC0003DMG400012890,PGSC0003DMG400021248,PGSC0003DMG400029273
GO:0042364	water-soluble vitamin biosynthetic process	biological_process	0.45057	1	9	1801	90	23018	PGSC0003DMG400012890,PGSC0003DMG400021248,PGSC0003DMG400029273,PGSC0003DMG401022901,PGSC0003DMG400008709,PGSC0003DMG400032110,PGSC0003DMG400016219,PGSC0003DMG400007514,PGSC0003DMG400002105
GO:0006546	glycine catabolic process	biological_process	0.45095	1	2	1801	17	23018	PGSC0003DMG400020515,PGSC0003DMG400027873
GO:0009071	serine family amino acid catabolic process	biological_process	0.45095	1	2	1801	17	23018	PGSC0003DMG400027873,PGSC0003DMG400020515
GO:0030001	metal ion transport	biological_process	0.45117	1	44	1801	477	23018	PGSC0003DMG400007056,PGSC0003DMG400021242,PGSC0003DMG400016002,PGSC0003DMG400011606,PGSC0003DMG400003691,PGSC0003DMG400013296,PGSC0003DMG400023169,PGSC0003DMG400004113,PGSC0003DMG400019159,PGSC0003DMG400002482,PGSC0003DMG400014512,PGSC0003DMG400028369,PGSC0003DMG400030710,PGSC0003DMG400024409,PGSC0003DMG400014467,PGSC0003DMG400011597,PGSC0003DMG401023104,PGSC0003DMG400005284,PGSC0003DMG400013578,…
GO:0006672	ceramide metabolic process	biological_process	0.45184	1	1	1801	5	23018	PGSC0003DMG400026427
GO:0034357	photosynthetic membrane	cellular_component	0.45193	1	15	1801	193	23018	PGSC0003DMG400012800,PGSC0003DMG401012338,PGSC0003DMG400002689,PGSC0003DMG400035145,PGSC0003DMG400032138,PGSC0003DMG401028807,PGSC0003DMG400008692,PGSC0003DMG400026653,PGSC0003DMG400028982,PGSC0003DMG400014402,PGSC0003DMG400017562,PGSC0003DMG400020777,PGSC0003DMG400021370,PGSC0003DMG400037908,PGSC0003DMG400008356
GO:0006766	vitamin metabolic process	biological_process	0.4523	1	9	1801	91	23018	PGSC0003DMG400007514,PGSC0003DMG400002105,PGSC0003DMG400032110,PGSC0003DMG400016219,PGSC0003DMG401022901,PGSC0003DMG400008709,PGSC0003DMG400021248,PGSC0003DMG400012890,PGSC0003DMG400029273
GO:0006767	water-soluble vitamin metabolic process	biological_process	0.4523	1	9	1801	91	23018	PGSC0003DMG400007514,PGSC0003DMG400002105,PGSC0003DMG400032110,PGSC0003DMG400016219,PGSC0003DMG401022901,PGSC0003DMG400008709,PGSC0003DMG400021248,PGSC0003DMG400012890,PGSC0003DMG400029273
GO:1901361	organic cyclic compound catabolic process	biological_process	0.4529	1	19	1801	207	23018	PGSC0003DMG400021448,PGSC0003DMG400013655,PGSC0003DMG400015180,PGSC0003DMG400021498,PGSC0003DMG400020762,PGSC0003DMG400022379,PGSC0003DMG400031257,PGSC0003DMG400013895,PGSC0003DMG402023438,PGSC0003DMG400021666,PGSC0003DMG400032816,PGSC0003DMG400003401,PGSC0003DMG400012711,PGSC0003DMG400024527,PGSC0003DMG401012699,PGSC0003DMG400010577,PGSC0003DMG400005610,PGSC0003DMG400000754,PGSC0003DMG400000322
GO:0016620	oxidoreductase activity, acting on the aldehyde or oxo group of donors, NAD or NADP as acceptor	molecular_function	0.45352	1	7	1801	73	23018	PGSC0003DMG400038188,PGSC0003DMG400016644,PGSC0003DMG400036713,PGSC0003DMG400029406,PGSC0003DMG400009992,PGSC0003DMG400011530,PGSC0003DMG400003691
GO:0009219	pyrimidine deoxyribonucleotide metabolic process	biological_process	0.45364	1	2	1801	28	23018	PGSC0003DMG400034813,PGSC0003DMG400008847
GO:0009262	deoxyribonucleotide metabolic process	biological_process	0.45364	1	2	1801	28	23018	PGSC0003DMG400034813,PGSC0003DMG400008847
GO:0009394	2'-deoxyribonucleotide metabolic process	biological_process	0.45364	1	2	1801	28	23018	PGSC0003DMG400008847,PGSC0003DMG400034813
GO:0019692	deoxyribose phosphate metabolic process	biological_process	0.45364	1	2	1801	28	23018	PGSC0003DMG400008847,PGSC0003DMG400034813
GO:0005746	mitochondrial respiratory chain	cellular_component	0.45382	1	3	1801	29	23018	PGSC0003DMG400030714,PGSC0003DMG400026342,PGSC0003DMG400014565
GO:0044461	bacterial-type flagellum part	cellular_component	0.45431	1	2	1801	19	23018	PGSC0003DMG400028316,PGSC0003DMG400010002
GO:0006950	response to stress	biological_process	0.45433	1	99	1801	1261	23018	PGSC0003DMG402012477,PGSC0003DMG400001780,PGSC0003DMG400008687,PGSC0003DMG400002585,PGSC0003DMG400020795,PGSC0003DMG400043423,PGSC0003DMG400006993,PGSC0003DMG400001501,PGSC0003DMG400022955,PGSC0003DMG400022573,PGSC0003DMG400012562,PGSC0003DMG400022656,PGSC0003DMG400044997,PGSC0003DMG400021168,PGSC0003DMG400016198,PGSC0003DMG400027776,PGSC0003DMG400015872,PGSC0003DMG400001495,PGSC0003DMG400022094,…
GO:0003911	DNA ligase (NAD+) activity	molecular_function	0.45462	1	1	1801	5	23018	PGSC0003DMG400012494
GO:0016791	phosphatase activity	molecular_function	0.45501	1	10	1801	102	23018	PGSC0003DMG400033580,PGSC0003DMG400021341,PGSC0003DMG400030092,PGSC0003DMG400040404,PGSC0003DMG400023475,PGSC0003DMG400026120,PGSC0003DMG400019189,PGSC0003DMG403001309,PGSC0003DMG400023092,PGSC0003DMG400022689
GO:0016973	poly(A)+ mRNA export from nucleus	biological_process	0.45504	1	1	1801	6	23018	PGSC0003DMG400012711
GO:0006418	tRNA aminoacylation for protein translation	biological_process	0.45505	1	15	1801	137	23018	PGSC0003DMG400017577,PGSC0003DMG401012873,PGSC0003DMG400018234,PGSC0003DMG400006683,PGSC0003DMG400012711,PGSC0003DMG401023061,PGSC0003DMG400022033,PGSC0003DMG400021342,PGSC0003DMG400034379,PGSC0003DMG400032263,PGSC0003DMG400023422,PGSC0003DMG400020078,PGSC0003DMG400023353,PGSC0003DMG400025348,PGSC0003DMG400030911
GO:0042559	pteridine-containing compound biosynthetic process	biological_process	0.45606	1	4	1801	44	23018	PGSC0003DMG402028101,PGSC0003DMG400032146,PGSC0003DMG400008076,PGSC0003DMG400038188
GO:0016670	oxidoreductase activity, acting on a sulfur group of donors, oxygen as acceptor	molecular_function	0.45689	1	2	1801	18	23018	PGSC0003DMG400005962,PGSC0003DMG400015321
GO:0000307	cyclin-dependent protein kinase holoenzyme complex	cellular_component	0.45704	1	1	1801	6	23018	PGSC0003DMG400045817
GO:0016533	cyclin-dependent protein kinase 5 holoenzyme complex	cellular_component	0.45704	1	1	1801	6	23018	PGSC0003DMG400045817
GO:0016534	cyclin-dependent protein kinase 5 activator activity	molecular_function	0.45704	1	1	1801	6	23018	PGSC0003DMG400045817
GO:0019209	kinase activator activity	molecular_function	0.45704	1	1	1801	6	23018	PGSC0003DMG400045817
GO:0019908	nuclear cyclin-dependent protein kinase holoenzyme complex	cellular_component	0.45704	1	1	1801	6	23018	PGSC0003DMG400045817
GO:0030295	protein kinase activator activity	molecular_function	0.45704	1	1	1801	6	23018	PGSC0003DMG400045817
GO:0043539	protein serine/threonine kinase activator activity	molecular_function	0.45704	1	1	1801	6	23018	PGSC0003DMG400045817
GO:0015075	ion transmembrane transporter activity	molecular_function	0.45984	1	97	1801	1087	23018	PGSC0003DMG400002669,PGSC0003DMG400026508,PGSC0003DMG400007683,PGSC0003DMG400001594,PGSC0003DMG401021988,EPlSTUG00000001931,PGSC0003DMG400009953,PGSC0003DMG400030527,PGSC0003DMG400025375,PGSC0003DMG400004657,PGSC0003DMG400007679,PGSC0003DMG400013903,PGSC0003DMG400006169,PGSC0003DMG400008457,PGSC0003DMG400017091,PGSC0003DMG400001780,PGSC0003DMG400006857,PGSC0003DMG400016794,PGSC0003DMG400022921,PG…
GO:0010628	positive regulation of gene expression	biological_process	0.46002	1	6	1801	59	23018	PGSC0003DMG400005367,PGSC0003DMG400005918,PGSC0003DMG400006339,PGSC0003DMG401020104,PGSC0003DMG400000818,PGSC0003DMG400013344
GO:0045893	positive regulation of transcription, DNA-dependent	biological_process	0.46002	1	6	1801	59	23018	PGSC0003DMG400005367,PGSC0003DMG400005918,PGSC0003DMG400000818,PGSC0003DMG401020104,PGSC0003DMG400006339,PGSC0003DMG400013344
GO:0045935	positive regulation of nucleobase-containing compound metabolic process	biological_process	0.46002	1	6	1801	59	23018	PGSC0003DMG400005367,PGSC0003DMG400005918,PGSC0003DMG400006339,PGSC0003DMG401020104,PGSC0003DMG400000818,PGSC0003DMG400013344
GO:0051173	positive regulation of nitrogen compound metabolic process	biological_process	0.46002	1	6	1801	59	23018	PGSC0003DMG401020104,PGSC0003DMG400006339,PGSC0003DMG400000818,PGSC0003DMG400013344,PGSC0003DMG400005367,PGSC0003DMG400005918
GO:0051254	positive regulation of RNA metabolic process	biological_process	0.46002	1	6	1801	59	23018	PGSC0003DMG400013344,PGSC0003DMG401020104,PGSC0003DMG400000818,PGSC0003DMG400006339,PGSC0003DMG400005918,PGSC0003DMG400005367
GO:0007606	sensory perception of chemical stimulus	biological_process	0.46033	1	2	1801	25	23018	PGSC0003DMG400002495,PGSC0003DMG400000027
GO:0004668	protein-arginine deiminase activity	molecular_function	0.46136	1	1	1801	5	23018	PGSC0003DMG400000653
GO:0042132	fructose 1,6-bisphosphate 1-phosphatase activity	molecular_function	0.46176	1	1	1801	8	23018	PGSC0003DMG400019189
GO:0008915	lipid-A-disaccharide synthase activity	molecular_function	0.46203	1	1	1801	7	23018	PGSC0003DMG400001079
GO:0042710	biofilm formation	biological_process	0.46377	1	1	1801	9	23018	PGSC0003DMG400029442
GO:0042151	nematocyst	cellular_component	0.46388	1	1	1801	6	23018	PGSC0003DMG401031322
GO:0008236	serine-type peptidase activity	molecular_function	0.46431	1	34	1801	361	23018	PGSC0003DMG400011141,PGSC0003DMG400018427,PGSC0003DMG401024031,PGSC0003DMG400002319,PGSC0003DMG400009892,PGSC0003DMG400013248,PGSC0003DMG402007028,PGSC0003DMG400013444,PGSC0003DMG401000860,PGSC0003DMG401012699,PGSC0003DMG400022921,PGSC0003DMG400020952,PGSC0003DMG400000891,PGSC0003DMG400009079,PGSC0003DMG400024804,PGSC0003DMG400020762,PGSC0003DMG401013561,PGSC0003DMG400004613,PGSC0003DMG400029158,…
GO:0017171	serine hydrolase activity	molecular_function	0.46431	1	34	1801	361	23018	PGSC0003DMG400013444,PGSC0003DMG400000891,PGSC0003DMG400020952,PGSC0003DMG400009079,PGSC0003DMG400022921,PGSC0003DMG401012699,PGSC0003DMG401000860,PGSC0003DMG400011141,PGSC0003DMG400002319,PGSC0003DMG400009892,PGSC0003DMG400013248,PGSC0003DMG402007028,PGSC0003DMG401024031,PGSC0003DMG400018427,PGSC0003DMG400022611,PGSC0003DMG400014250,PGSC0003DMG400008018,PGSC0003DMG400029873,PGSC0003DMG400009880,…
GO:0008152	metabolic process	biological_process	0.465	1	1007	1801	12282	23018	PGSC0003DMG400028781,PGSC0003DMG400017494,PGSC0003DMG400029872,PGSC0003DMG401001720,PGSC0003DMG401004406,PGSC0003DMG400029298,PGSC0003DMG400033905,PGSC0003DMG400009698,PGSC0003DMG400012038,PGSC0003DMG400014549,PGSC0003DMG400034813,PGSC0003DMG400010715,PGSC0003DMG400018616,PGSC0003DMG400014823,PGSC0003DMG400023754,PGSC0003DMG400027600,PGSC0003DMG401023061,PGSC0003DMG400020355,PGSC0003DMG400012044,…
GO:0000390	spliceosomal complex disassembly	biological_process	0.465	1	1	1801	4	23018	PGSC0003DMG400010378
GO:0005684	U2-type spliceosomal complex	cellular_component	0.465	1	1	1801	4	23018	PGSC0003DMG400010378
GO:0032988	ribonucleoprotein complex disassembly	biological_process	0.465	1	1	1801	4	23018	PGSC0003DMG400010378
GO:0071008	U2-type post-mRNA release spliceosomal complex	cellular_component	0.465	1	1	1801	4	23018	PGSC0003DMG400010378
GO:0071014	post-mRNA release spliceosomal complex	cellular_component	0.465	1	1	1801	4	23018	PGSC0003DMG400010378
GO:0019898	extrinsic to membrane	cellular_component	0.46531	1	5	1801	55	23018	PGSC0003DMG400026653,PGSC0003DMG400005787,PGSC0003DMG400014402,PGSC0003DMG400010002,PGSC0003DMG400015561
GO:0008173	RNA methyltransferase activity	molecular_function	0.46533	1	8	1801	81	23018	PGSC0003DMG402007649,PGSC0003DMG400023836,PGSC0003DMG400015356,PGSC0003DMG400006855,PGSC0003DMG400037001,PGSC0003DMG400022243,PGSC0003DMG402015580,PGSC0003DMG400009079
GO:1901362	organic cyclic compound biosynthetic process	biological_process	0.46619	1	250	1801	3057	23018	PGSC0003DMG400003186,EPlSTUG00000002880,PGSC0003DMG400025465,PGSC0003DMG400002105,PGSC0003DMG400003691,PGSC0003DMG400003541,PGSC0003DMG400030961,PGSC0003DMG400032562,PGSC0003DMG400030516,PGSC0003DMG400002947,PGSC0003DMG400023472,PGSC0003DMG400008677,PGSC0003DMG400028259,PGSC0003DMG400005065,PGSC0003DMG400016651,PGSC0003DMG400014413,PGSC0003DMG402027528,PGSC0003DMG400029542,PGSC0003DMG400012403,PG…
GO:0004615	phosphomannomutase activity	molecular_function	0.46654	1	1	1801	5	23018	PGSC0003DMG400021341
GO:0019307	mannose biosynthetic process	biological_process	0.46654	1	1	1801	5	23018	PGSC0003DMG400021341
GO:0019229	regulation of vasoconstriction	biological_process	0.46845	1	1	1801	8	23018	PGSC0003DMG400004816
GO:0042310	vasoconstriction	biological_process	0.46845	1	1	1801	8	23018	PGSC0003DMG400004816
GO:0007631	feeding behavior	biological_process	0.46965	1	1	1801	9	23018	PGSC0003DMG400006429
GO:0016725	oxidoreductase activity, acting on CH or CH2 groups	molecular_function	0.47107	1	2	1801	17	23018	PGSC0003DMG400005432,PGSC0003DMG400003897
GO:0015932	nucleobase-containing compound transmembrane transporter activity	molecular_function	0.47184	1	2	1801	22	23018	PGSC0003DMG400047156,PGSC0003DMG400011278
GO:0006825	copper ion transport	biological_process	0.47187	1	2	1801	24	23018	PGSC0003DMG400025038,PGSC0003DMG400013578
GO:0009073	aromatic amino acid family biosynthetic process	biological_process	0.47232	1	3	1801	24	23018	PGSC0003DMG400016478,PGSC0003DMG400009217,PGSC0003DMG400016016
GO:0043228	non-membrane-bounded organelle	cellular_component	0.47245	1	82	1801	1024	23018	PGSC0003DMG400026042,PGSC0003DMG400031826,PGSC0003DMG400009217,PGSC0003DMG401006579,PGSC0003DMG400002120,PGSC0003DMG400030153,PGSC0003DMG400021680,PGSC0003DMG400011102,PGSC0003DMG400000295,PGSC0003DMG400013903,PGSC0003DMG400006169,PGSC0003DMG400036713,PGSC0003DMG400014709,PGSC0003DMG400025968,PGSC0003DMG400022300,PGSC0003DMG400002669,PGSC0003DMG400000021,PGSC0003DMG400016367,PGSC0003DMG400011101,…
GO:0043232	intracellular non-membrane-bounded organelle	cellular_component	0.47245	1	82	1801	1024	23018	PGSC0003DMG400030734,PGSC0003DMG400027072,PGSC0003DMG400012806,EPlSTUG00000002880,PGSC0003DMG400016367,PGSC0003DMG401002397,PGSC0003DMG400011101,PGSC0003DMG400023719,PGSC0003DMG400023424,PGSC0003DMG400009046,PGSC0003DMG400003393,PGSC0003DMG400027786,PGSC0003DMG400001838,PGSC0003DMG400001083,PGSC0003DMG400013544,PGSC0003DMG400012586,PGSC0003DMG400027155,PGSC0003DMG402004570,PGSC0003DMG400029561,PG…
GO:0006338	chromatin remodeling	biological_process	0.47322	1	4	1801	40	23018	PGSC0003DMG400027786,PGSC0003DMG400008411,PGSC0003DMG400033360,PGSC0003DMG400014140
GO:1901565	organonitrogen compound catabolic process	biological_process	0.47328	1	20	1801	234	23018	PGSC0003DMG400005610,PGSC0003DMG400010577,PGSC0003DMG400000754,PGSC0003DMG400000322,PGSC0003DMG400003401,PGSC0003DMG400012711,PGSC0003DMG400024527,PGSC0003DMG401012699,PGSC0003DMG400021666,PGSC0003DMG400032816,PGSC0003DMG402023438,PGSC0003DMG400018831,PGSC0003DMG400013895,PGSC0003DMG400020515,PGSC0003DMG400027873,PGSC0003DMG400031257,PGSC0003DMG400020762,PGSC0003DMG400022379,PGSC0003DMG400013655,…
GO:0031072	heat shock protein binding	molecular_function	0.474	1	3	1801	26	23018	PGSC0003DMG400002918,PGSC0003DMG401032143,PGSC0003DMG400025245
GO:0000245	spliceosomal complex assembly	biological_process	0.47462	1	1	1801	5	23018	PGSC0003DMG400004235
GO:0017006	protein-tetrapyrrole linkage	biological_process	0.47524	1	1	1801	5	23018	PGSC0003DMG400030516
GO:0072350	tricarboxylic acid metabolic process	biological_process	0.47531	1	1	1801	12	23018	PGSC0003DMG400021376
GO:0072351	tricarboxylic acid biosynthetic process	biological_process	0.47531	1	1	1801	12	23018	PGSC0003DMG400021376
GO:0033202	DNA helicase complex	cellular_component	0.47554	1	1	1801	5	23018	PGSC0003DMG400009046
GO:0018995	host	cellular_component	0.47615	1	12	1801	131	23018	PGSC0003DMG400016012,PGSC0003DMG400028276,PGSC0003DMG400023975,PGSC0003DMG400023463,PGSC0003DMG402016933,PGSC0003DMG400013655,PGSC0003DMG400004129,PGSC0003DMG400007879,PGSC0003DMG400012586,PGSC0003DMG400029368,PGSC0003DMG400014140,PGSC0003DMG400011793
GO:0043245	extraorganismal space	cellular_component	0.47615	1	12	1801	131	23018	PGSC0003DMG402016933,PGSC0003DMG400004129,PGSC0003DMG400013655,PGSC0003DMG400012586,PGSC0003DMG400029368,PGSC0003DMG400014140,PGSC0003DMG400011793,PGSC0003DMG400007879,PGSC0003DMG400023463,PGSC0003DMG400016012,PGSC0003DMG400023975,PGSC0003DMG400028276
GO:0043657	host cell	cellular_component	0.47615	1	12	1801	131	23018	PGSC0003DMG400016012,PGSC0003DMG400028276,PGSC0003DMG400023975,PGSC0003DMG400023463,PGSC0003DMG400007879,PGSC0003DMG400012586,PGSC0003DMG400029368,PGSC0003DMG400011793,PGSC0003DMG400014140,PGSC0003DMG402016933,PGSC0003DMG400004129,PGSC0003DMG400013655
GO:0044215	other organism	cellular_component	0.47615	1	12	1801	131	23018	PGSC0003DMG400016012,PGSC0003DMG400028276,PGSC0003DMG400023975,PGSC0003DMG400023463,PGSC0003DMG400007879,PGSC0003DMG400012586,PGSC0003DMG400029368,PGSC0003DMG400014140,PGSC0003DMG400011793,PGSC0003DMG402016933,PGSC0003DMG400013655,PGSC0003DMG400004129
GO:0044216	other organism cell	cellular_component	0.47615	1	12	1801	131	23018	PGSC0003DMG400016012,PGSC0003DMG400023975,PGSC0003DMG400028276,PGSC0003DMG400023463,PGSC0003DMG400007879,PGSC0003DMG400012586,PGSC0003DMG400029368,PGSC0003DMG400011793,PGSC0003DMG400014140,PGSC0003DMG402016933,PGSC0003DMG400004129,PGSC0003DMG400013655
GO:0044217	other organism part	cellular_component	0.47615	1	12	1801	131	23018	PGSC0003DMG400007879,PGSC0003DMG400012586,PGSC0003DMG400029368,PGSC0003DMG400011793,PGSC0003DMG400014140,PGSC0003DMG402016933,PGSC0003DMG400013655,PGSC0003DMG400004129,PGSC0003DMG400016012,PGSC0003DMG400023975,PGSC0003DMG400028276,PGSC0003DMG400023463
GO:0008170	N-methyltransferase activity	molecular_function	0.47718	1	8	1801	73	23018	PGSC0003DMG400002021,PGSC0003DMG400000021,PGSC0003DMG402007649,PGSC0003DMG402015580,PGSC0003DMG400009079,PGSC0003DMG400015440,PGSC0003DMG400006855,PGSC0003DMG400001557
GO:0005669	transcription factor TFIID complex	cellular_component	0.47734	1	2	1801	27	23018	PGSC0003DMG400006825,PGSC0003DMG400014413
GO:0004483	mRNA (nucleoside-2'-O-)-methyltransferase activity	molecular_function	0.47789	1	1	1801	5	23018	PGSC0003DMG400009079
GO:0008113	peptide-methionine (S)-S-oxide reductase activity	molecular_function	0.47866	1	1	1801	6	23018	PGSC0003DMG400010414
GO:0006265	DNA topological change	biological_process	0.47933	1	3	1801	25	23018	PGSC0003DMG401015894,PGSC0003DMG400001083,PGSC0003DMG400005040
GO:0044282	small molecule catabolic process	biological_process	0.47965	1	6	1801	60	23018	PGSC0003DMG400012882,PGSC0003DMG400018365,PGSC0003DMG400000754,PGSC0003DMG400027873,PGSC0003DMG400020620,PGSC0003DMG400020515
GO:0044712	single-organism catabolic process	biological_process	0.47965	1	6	1801	60	23018	PGSC0003DMG400000754,PGSC0003DMG400027873,PGSC0003DMG400020620,PGSC0003DMG400020515,PGSC0003DMG400018365,PGSC0003DMG400012882
GO:0003935	GTP cyclohydrolase II activity	molecular_function	0.47974	1	1	1801	6	23018	PGSC0003DMG400016219
GO:0008658	penicillin binding	molecular_function	0.47987	1	1	1801	7	23018	PGSC0003DMG400030547
GO:0033293	monocarboxylic acid binding	molecular_function	0.47987	1	1	1801	7	23018	PGSC0003DMG400030547
GO:0044281	small molecule metabolic process	biological_process	0.48016	1	133	1801	1435	23018	PGSC0003DMG400013655,PGSC0003DMG400014592,PGSC0003DMG400016644,PGSC0003DMG400014838,PGSC0003DMG400002037,PGSC0003DMG400021831,PGSC0003DMG401016396,PGSC0003DMG400021376,PGSC0003DMG400012882,PGSC0003DMG401022901,PGSC0003DMG400010577,PGSC0003DMG400017577,PGSC0003DMG402013112,PGSC0003DMG400018605,PGSC0003DMG400021276,PGSC0003DMG400032110,PGSC0003DMG400022025,PGSC0003DMG400001932,PGSC0003DMG400013634,…
GO:0016838	carbon-oxygen lyase activity, acting on phosphates	molecular_function	0.48184	1	8	1801	98	23018	PGSC0003DMG400033580,PGSC0003DMG400029200,PGSC0003DMG400011775,PGSC0003DMG400012790,PGSC0003DMG400026279,PGSC0003DMG400016016,PGSC0003DMG400009217,PGSC0003DMG400030454
GO:0034220	ion transmembrane transport	biological_process	0.48474	1	41	1801	476	23018	EPlSTUG00000002880,PGSC0003DMG400032558,PGSC0003DMG400000818,PGSC0003DMG400020655,PGSC0003DMG400004113,PGSC0003DMG400021101,PGSC0003DMG400027954,PGSC0003DMG400014179,PGSC0003DMG400016203,PGSC0003DMG400000449,PGSC0003DMG400011771,PGSC0003DMG400003629,PGSC0003DMG400029409,PGSC0003DMG400021331,PGSC0003DMG400012585,PGSC0003DMG400026325,PGSC0003DMG402027528,PGSC0003DMG400016651,PGSC0003DMG400034509,PG…
GO:0006935	chemotaxis	biological_process	0.48517	1	2	1801	23	23018	PGSC0003DMG400018763,PGSC0003DMG400021261
GO:0042440	pigment metabolic process	biological_process	0.48549	1	25	1801	252	23018	PGSC0003DMG400016115,PGSC0003DMG400023490,PGSC0003DMG400022572,PGSC0003DMG402004220,PGSC0003DMG400003324,PGSC0003DMG400000333,PGSC0003DMG400020762,PGSC0003DMG400022025,PGSC0003DMG401024074,PGSC0003DMG400003889,PGSC0003DMG400022379,PGSC0003DMG400030951,PGSC0003DMG400004844,PGSC0003DMG400022573,PGSC0003DMG400021168,PGSC0003DMG401012699,PGSC0003DMG401015240,PGSC0003DMG400023975,PGSC0003DMG402023438,…
GO:0032505	reproduction of a single-celled organism	biological_process	0.48587	1	5	1801	55	23018	PGSC0003DMG400012711,PGSC0003DMG400001999,PGSC0003DMG400001594,PGSC0003DMG400011256,PGSC0003DMG400017577
GO:0043093	cytokinesis by binary fission	biological_process	0.48587	1	5	1801	55	23018	PGSC0003DMG400001999,PGSC0003DMG400001594,PGSC0003DMG400011256,PGSC0003DMG400017577,PGSC0003DMG400012711
GO:0006888	ER to Golgi vesicle-mediated transport	biological_process	0.48681	1	4	1801	38	23018	PGSC0003DMG400022699,PGSC0003DMG400028599,PGSC0003DMG400031257,PGSC0003DMG400028067
GO:0042287	MHC protein binding	molecular_function	0.4871	1	1	1801	9	23018	PGSC0003DMG400002852
GO:0042289	MHC class II protein binding	molecular_function	0.4871	1	1	1801	9	23018	PGSC0003DMG400002852
GO:0003707	steroid hormone receptor activity	molecular_function	0.48717	1	2	1801	14	23018	PGSC0003DMG400024275,PGSC0003DMG400003681
GO:0014070	response to organic cyclic compound	biological_process	0.48717	1	2	1801	14	23018	PGSC0003DMG400003681,PGSC0003DMG400024275
GO:0033993	response to lipid	biological_process	0.48717	1	2	1801	14	23018	PGSC0003DMG400003681,PGSC0003DMG400024275
GO:0043401	steroid hormone mediated signaling pathway	biological_process	0.48717	1	2	1801	14	23018	PGSC0003DMG400003681,PGSC0003DMG400024275
GO:0048545	response to steroid hormone stimulus	biological_process	0.48717	1	2	1801	14	23018	PGSC0003DMG400003681,PGSC0003DMG400024275
GO:0071383	cellular response to steroid hormone stimulus	biological_process	0.48717	1	2	1801	14	23018	PGSC0003DMG400003681,PGSC0003DMG400024275
GO:0071396	cellular response to lipid	biological_process	0.48717	1	2	1801	14	23018	PGSC0003DMG400024275,PGSC0003DMG400003681
GO:0071407	cellular response to organic cyclic compound	biological_process	0.48717	1	2	1801	14	23018	PGSC0003DMG400024275,PGSC0003DMG400003681
GO:0003906	DNA-(apurinic or apyrimidinic site) lyase activity	molecular_function	0.48782	1	1	1801	5	23018	PGSC0003DMG400041941
GO:0030261	chromosome condensation	biological_process	0.48796	1	1	1801	9	23018	PGSC0003DMG400017062
GO:0043038	amino acid activation	biological_process	0.4884	1	15	1801	143	23018	PGSC0003DMG400025348,PGSC0003DMG400020078,PGSC0003DMG400023422,PGSC0003DMG400023353,PGSC0003DMG400030911,PGSC0003DMG400032263,PGSC0003DMG400034379,PGSC0003DMG400021342,PGSC0003DMG400006683,PGSC0003DMG400018234,PGSC0003DMG401023061,PGSC0003DMG400012711,PGSC0003DMG400022033,PGSC0003DMG400017577,PGSC0003DMG401012873
GO:0043039	tRNA aminoacylation	biological_process	0.4884	1	15	1801	143	23018	PGSC0003DMG400012711,PGSC0003DMG401023061,PGSC0003DMG400022033,PGSC0003DMG400018234,PGSC0003DMG400006683,PGSC0003DMG401012873,PGSC0003DMG400017577,PGSC0003DMG400030911,PGSC0003DMG400023422,PGSC0003DMG400023353,PGSC0003DMG400020078,PGSC0003DMG400025348,PGSC0003DMG400021342,PGSC0003DMG400034379,PGSC0003DMG400032263
GO:0042765	GPI-anchor transamidase complex	cellular_component	0.49194	1	1	1801	6	23018	PGSC0003DMG400008750
GO:0019955	cytokine binding	molecular_function	0.4922	1	1	1801	8	23018	PGSC0003DMG400003324
GO:0018130	heterocycle biosynthetic process	biological_process	0.49223	1	238	1801	2929	23018	PGSC0003DMG400003681,PGSC0003DMG400001232,PGSC0003DMG400001296,PGSC0003DMG400006339,PGSC0003DMG400041146,PGSC0003DMG400008176,PGSC0003DMG400007514,PGSC0003DMG400012436,PGSC0003DMG400030911,PGSC0003DMG400006825,PGSC0003DMG400032816,PGSC0003DMG400019523,PGSC0003DMG400032558,PGSC0003DMG400000818,PGSC0003DMG401024195,PGSC0003DMG400016115,PGSC0003DMG404020840,PGSC0003DMG400008057,PGSC0003DMG400022011,…
GO:0015711	organic anion transport	biological_process	0.4937	1	10	1801	108	23018	PGSC0003DMG400007056,PGSC0003DMG400011135,PGSC0003DMG400014179,PGSC0003DMG400015238,PGSC0003DMG400013962,PGSC0003DMG400043101,PGSC0003DMG400022911,PGSC0003DMG400011771,PGSC0003DMG400000818,PGSC0003DMG400021101
GO:0004332	fructose-bisphosphate aldolase activity	molecular_function	0.49394	1	1	1801	9	23018	PGSC0003DMG400022263
GO:0016641	oxidoreductase activity, acting on the CH-NH2 group of donors, oxygen as acceptor	molecular_function	0.49413	1	2	1801	18	23018	PGSC0003DMG400023173,PGSC0003DMG400013073
GO:0048513	organ development	biological_process	0.4943	1	1	1801	6	23018	PGSC0003DMG400000227
GO:0000079	regulation of cyclin-dependent protein serine/threonine kinase activity	biological_process	0.4943	1	1	1801	11	23018	PGSC0003DMG400012887
GO:0071900	regulation of protein serine/threonine kinase activity	biological_process	0.4943	1	1	1801	11	23018	PGSC0003DMG400012887
GO:0005783	endoplasmic reticulum	cellular_component	0.49489	1	20	1801	252	23018	PGSC0003DMG400015448,PGSC0003DMG400008556,PGSC0003DMG400019465,PGSC0003DMG400007239,PGSC0003DMG400008750,PGSC0003DMG400002105,PGSC0003DMG400026858,PGSC0003DMG402024038,PGSC0003DMG400017494,PGSC0003DMG400043827,PGSC0003DMG400021308,PGSC0003DMG402028565,PGSC0003DMG400012562,PGSC0003DMG400003487,PGSC0003DMG400015576,PGSC0003DMG400000930,PGSC0003DMG400017632,PGSC0003DMG400017167,PGSC0003DMG400013903,…
GO:0007005	mitochondrion organization	biological_process	0.49512	1	6	1801	58	23018	PGSC0003DMG400005367,PGSC0003DMG400012711,PGSC0003DMG400000295,PGSC0003DMG400002105,PGSC0003DMG401013687,PGSC0003DMG400005253
GO:0016717	oxidoreductase activity, acting on paired donors, with oxidation of a pair of donors resulting in the reduction of molecular oxygen to two molecules of water	molecular_function	0.49596	1	2	1801	32	23018	PGSC0003DMG400016177,PGSC0003DMG400000978
GO:0022607	cellular component assembly	biological_process	0.49613	1	46	1801	561	23018	PGSC0003DMG400041999,PGSC0003DMG400017577,PGSC0003DMG400012201,PGSC0003DMG400005080,PGSC0003DMG400019515,PGSC0003DMG400005276,PGSC0003DMG400008384,PGSC0003DMG400022830,PGSC0003DMG400001999,EPlSTUG00000000346,PGSC0003DMG402022314,PGSC0003DMG400031833,PGSC0003DMG400021337,PGSC0003DMG400018622,PGSC0003DMG400002038,PGSC0003DMG402004570,PGSC0003DMG400030516,PGSC0003DMG400012586,PGSC0003DMG400012585,PG…
GO:0006464	cellular protein modification process	biological_process	0.49673	1	161	1801	1747	23018	PGSC0003DMG401016989,PGSC0003DMG400016363,PGSC0003DMG400005955,PGSC0003DMG400003213,PGSC0003DMG400017291,PGSC0003DMG400002012,PGSC0003DMG400046796,PGSC0003DMG400000060,PGSC0003DMG400015440,PGSC0003DMG402024038,PGSC0003DMG400030894,PGSC0003DMG400023475,PGSC0003DMG400011509,PGSC0003DMG400022766,PGSC0003DMG400007555,PGSC0003DMG402030531,PGSC0003DMG400000295,PGSC0003DMG400018427,PGSC0003DMG400024018,…
GO:0036211	protein modification process	biological_process	0.49673	1	161	1801	1747	23018	PGSC0003DMG400029652,PGSC0003DMG400007862,PGSC0003DMG400030516,PGSC0003DMG400001066,PGSC0003DMG400021658,PGSC0003DMG400005947,PGSC0003DMG400006448,PGSC0003DMG400028961,PGSC0003DMG400001016,PGSC0003DMG401006223,PGSC0003DMG400025245,PGSC0003DMG402030532,PGSC0003DMG400030443,PGSC0003DMG400011160,PGSC0003DMG400002693,PGSC0003DMG400005254,PGSC0003DMG400000754,PGSC0003DMG400014576,PGSC0003DMG400007555,…
GO:0016407	acetyltransferase activity	molecular_function	0.49702	1	8	1801	101	23018	PGSC0003DMG400026258,PGSC0003DMG402011224,PGSC0003DMG400006777,PGSC0003DMG400003747,PGSC0003DMG400012431,PGSC0003DMG401031287,PGSC0003DMG400009219,PGSC0003DMG400011059
GO:0046873	metal ion transmembrane transporter activity	molecular_function	0.49782	1	32	1801	358	23018	PGSC0003DMG400008457,PGSC0003DMG400001780,PGSC0003DMG400017091,PGSC0003DMG400006169,PGSC0003DMG400006857,PGSC0003DMG400032110,PGSC0003DMG400007679,PGSC0003DMG400004657,PGSC0003DMG400015576,EPlSTUG00000001096,PGSC0003DMG400024527,PGSC0003DMG400005367,PGSC0003DMG400014140,PGSC0003DMG400022911,PGSC0003DMG400030710,PGSC0003DMG400024409,PGSC0003DMG400028369,PGSC0003DMG400011597,PGSC0003DMG401023104,PG…
GO:0044275	cellular carbohydrate catabolic process	biological_process	0.49845	1	2	1801	18	23018	PGSC0003DMG400009936,PGSC0003DMG400018365
GO:0003995	acyl-CoA dehydrogenase activity	molecular_function	0.4988	1	2	1801	14	23018	PGSC0003DMG400011132,PGSC0003DMG400020620
GO:0016307	phosphatidylinositol phosphate kinase activity	molecular_function	0.49936	1	2	1801	12	23018	PGSC0003DMG400023658,PGSC0003DMG400008369
GO:0004558	alpha-glucosidase activity	molecular_function	0.50167	1	3	1801	36	23018	PGSC0003DMG400004525,PGSC0003DMG400026760,PGSC0003DMG400009936
GO:0031090	organelle membrane	cellular_component	0.50194	1	52	1801	591	23018	PGSC0003DMG400002495,PGSC0003DMG400021308,PGSC0003DMG400026342,PGSC0003DMG400028031,PGSC0003DMG400012562,PGSC0003DMG400001656,PGSC0003DMG400005367,PGSC0003DMG400012711,PGSC0003DMG402024038,PGSC0003DMG400002759,PGSC0003DMG400028234,PGSC0003DMG400019465,PGSC0003DMG400025020,PGSC0003DMG400028599,PGSC0003DMG402023481,PGSC0003DMG400005848,PGSC0003DMG400014565,PGSC0003DMG400015448,PGSC0003DMG400005253,…
GO:0006551	leucine metabolic process	biological_process	0.50196	1	2	1801	11	23018	PGSC0003DMG400016337,PGSC0003DMG400009698
GO:0009098	leucine biosynthetic process	biological_process	0.50196	1	2	1801	11	23018	PGSC0003DMG400009698,PGSC0003DMG400016337
GO:0009968	negative regulation of signal transduction	biological_process	0.50265	1	1	1801	8	23018	PGSC0003DMG401010743
GO:0010648	negative regulation of cell communication	biological_process	0.50265	1	1	1801	8	23018	PGSC0003DMG401010743
GO:0023057	negative regulation of signaling	biological_process	0.50265	1	1	1801	8	23018	PGSC0003DMG401010743
GO:0009307	DNA restriction-modification system	biological_process	0.503	1	3	1801	32	23018	PGSC0003DMG400002585,PGSC0003DMG400025778,PGSC0003DMG400026759
GO:0044355	clearance of foreign intracellular DNA	biological_process	0.503	1	3	1801	32	23018	PGSC0003DMG400025778,PGSC0003DMG400002585,PGSC0003DMG400026759
GO:0017148	negative regulation of translation	biological_process	0.50461	1	1	1801	6	23018	PGSC0003DMG400027776
GO:0032269	negative regulation of cellular protein metabolic process	biological_process	0.50461	1	1	1801	6	23018	PGSC0003DMG400027776
GO:0051248	negative regulation of protein metabolic process	biological_process	0.50461	1	1	1801	6	23018	PGSC0003DMG400027776
GO:0008146	sulfotransferase activity	molecular_function	0.50463	1	2	1801	42	23018	PGSC0003DMG400021015,PGSC0003DMG400015420
GO:0008201	heparin binding	molecular_function	0.50488	1	1	1801	9	23018	PGSC0003DMG400015440
GO:0030269	tetrahydromethanopterin S-methyltransferase activity	molecular_function	0.50505	1	2	1801	18	23018	PGSC0003DMG400025778,PGSC0003DMG400030407
GO:0042086	5-methyl-5,6,7,8-tetrahydromethanopterin-dependent methyltransferase activity	molecular_function	0.50505	1	2	1801	18	23018	PGSC0003DMG400030407,PGSC0003DMG400025778
GO:0003924	GTPase activity	molecular_function	0.5054	1	47	1801	424	23018	PGSC0003DMG400031083,PGSC0003DMG400012711,PGSC0003DMG400024466,PGSC0003DMG400008313,PGSC0003DMG400001805,PGSC0003DMG400003078,PGSC0003DMG400014414,PGSC0003DMG402031196,PGSC0003DMG400029157,PGSC0003DMG400011613,PGSC0003DMG400020828,PGSC0003DMG400008457,PGSC0003DMG400000957,PGSC0003DMG400008154,PGSC0003DMG400027268,PGSC0003DMG400018490,PGSC0003DMG402013112,PGSC0003DMG400015180,PGSC0003DMG401014160,…
GO:0016043	cellular component organization	biological_process	0.506	1	101	1801	1200	23018	PGSC0003DMG400028231,PGSC0003DMG400036713,PGSC0003DMG400001594,PGSC0003DMG400015424,PGSC0003DMG400025040,PGSC0003DMG400027846,PGSC0003DMG400000021,PGSC0003DMG400000295,PGSC0003DMG402012477,PGSC0003DMG400017632,PGSC0003DMG400013903,PGSC0003DMG400006169,PGSC0003DMG400028065,PGSC0003DMG400010772,PGSC0003DMG400005253,PGSC0003DMG400025036,PGSC0003DMG400009217,PGSC0003DMG400002871,PGSC0003DMG400026042,…
GO:0019438	aromatic compound biosynthetic process	biological_process	0.50605	1	236	1801	2902	23018	PGSC0003DMG400007948,PGSC0003DMG400013638,PGSC0003DMG400020338,PGSC0003DMG400026232,PGSC0003DMG400023722,PGSC0003DMG400023169,PGSC0003DMG400027502,PGSC0003DMG400008373,PGSC0003DMG400017295,PGSC0003DMG400014179,PGSC0003DMG402032161,PGSC0003DMG400014704,PGSC0003DMG400013344,PGSC0003DMG401022694,PGSC0003DMG400010646,PGSC0003DMG400008847,PGSC0003DMG400001886,PGSC0003DMG400012800,PGSC0003DMG400022489,…
GO:0044723	single-organism carbohydrate metabolic process	biological_process	0.50622	1	74	1801	798	23018	PGSC0003DMG400015233,PGSC0003DMG400019734,PGSC0003DMG402028807,PGSC0003DMG400012297,PGSC0003DMG400000060,PGSC0003DMG400027289,PGSC0003DMG400029368,PGSC0003DMG400005955,PGSC0003DMG400023732,PGSC0003DMG400026428,PGSC0003DMG400002042,PGSC0003DMG400033335,PGSC0003DMG400030492,PGSC0003DMG400024220,PGSC0003DMG402030531,PGSC0003DMG400018365,PGSC0003DMG400018427,PGSC0003DMG400009936,PGSC0003DMG400007908,…
GO:0008831	dTDP-4-dehydrorhamnose reductase activity	molecular_function	0.50672	1	6	1801	63	23018	PGSC0003DMG402004220,PGSC0003DMG401014805,PGSC0003DMG402023929,PGSC0003DMG402028807,PGSC0003DMG403007406,PGSC0003DMG400019886
GO:0033177	proton-transporting two-sector ATPase complex, proton-transporting domain	cellular_component	0.50794	1	24	1801	288	23018	PGSC0003DMG400013903,PGSC0003DMG400001082,PGSC0003DMG400002669,PGSC0003DMG400003629,EPlSTUG00000001931,PGSC0003DMG400001594,PGSC0003DMG400034509,PGSC0003DMG400016651,PGSC0003DMG400030527,PGSC0003DMG400018605,PGSC0003DMG402027528,PGSC0003DMG400025375,PGSC0003DMG400027954,PGSC0003DMG400016203,PGSC0003DMG400017494,PGSC0003DMG400001656,PGSC0003DMG400012711,PGSC0003DMG400000449,PGSC0003DMG400002495,PG…
GO:0008514	organic anion transmembrane transporter activity	molecular_function	0.50819	1	5	1801	54	23018	PGSC0003DMG400014179,PGSC0003DMG400007056,PGSC0003DMG400022911,PGSC0003DMG400043101,PGSC0003DMG400021101
GO:1901606	alpha-amino acid catabolic process	biological_process	0.50824	1	3	1801	32	23018	PGSC0003DMG400020515,PGSC0003DMG400000754,PGSC0003DMG400027873
GO:0008509	anion transmembrane transporter activity	molecular_function	0.50929	1	10	1801	104	23018	PGSC0003DMG400007056,PGSC0003DMG401000567,PGSC0003DMG400014179,PGSC0003DMG400022911,PGSC0003DMG400043101,PGSC0003DMG401015894,PGSC0003DMG400028137,PGSC0003DMG400007683,PGSC0003DMG400021101,PGSC0003DMG400003959
GO:0006558	L-phenylalanine metabolic process	biological_process	0.51012	1	1	1801	10	23018	PGSC0003DMG400016478
GO:1902221	erythrose 4-phosphate/phosphoenolpyruvate family amino acid metabolic process	biological_process	0.51012	1	1	1801	10	23018	PGSC0003DMG400016478
GO:0016469	proton-transporting two-sector ATPase complex	cellular_component	0.51012	1	31	1801	356	23018	PGSC0003DMG400016794,PGSC0003DMG400020655,PGSC0003DMG400001498,PGSC0003DMG400032558,EPlSTUG00000002880,PGSC0003DMG400032816,PGSC0003DMG400012711,PGSC0003DMG400001656,PGSC0003DMG400002495,PGSC0003DMG400000449,PGSC0003DMG400016203,PGSC0003DMG400027954,PGSC0003DMG400002759,PGSC0003DMG400017494,PGSC0003DMG400030547,PGSC0003DMG400034509,PGSC0003DMG400030527,PGSC0003DMG400016651,PGSC0003DMG402027528,PG…
GO:0016860	intramolecular oxidoreductase activity	molecular_function	0.51057	1	4	1801	40	23018	EPlSTUG00000001683,PGSC0003DMG402028565,PGSC0003DMG400006912,PGSC0003DMG400012948
GO:1901575	organic substance catabolic process	biological_process	0.51073	1	64	1801	717	23018	PGSC0003DMG400031289,PGSC0003DMG400019734,PGSC0003DMG400005339,PGSC0003DMG400018763,PGSC0003DMG400013186,PGSC0003DMG400009129,PGSC0003DMG400020620,PGSC0003DMG400000169,PGSC0003DMG400018365,PGSC0003DMG400012557,PGSC0003DMG402020509,PGSC0003DMG400024220,PGSC0003DMG400009290,PGSC0003DMG400021448,PGSC0003DMG400012948,PGSC0003DMG400018611,PGSC0003DMG400009936,PGSC0003DMG400000754,PGSC0003DMG400006590,…
GO:0002526	acute inflammatory response	biological_process	0.51114	1	1	1801	3	23018	PGSC0003DMG400026759
GO:0010608	posttranscriptional regulation of gene expression	biological_process	0.51116	1	4	1801	42	23018	PGSC0003DMG400027776,PGSC0003DMG400028982,PGSC0003DMG400011137,PGSC0003DMG400026829
GO:0019362	pyridine nucleotide metabolic process	biological_process	0.51145	1	7	1801	71	23018	PGSC0003DMG401011782,PGSC0003DMG400023169,PGSC0003DMG400003324,PGSC0003DMG400016115,PGSC0003DMG400012948,PGSC0003DMG400019734,PGSC0003DMG400001932
GO:0046496	nicotinamide nucleotide metabolic process	biological_process	0.51145	1	7	1801	71	23018	PGSC0003DMG400001932,PGSC0003DMG400019734,PGSC0003DMG400012948,PGSC0003DMG400003324,PGSC0003DMG400023169,PGSC0003DMG400016115,PGSC0003DMG401011782
GO:0003968	RNA-directed RNA polymerase activity	molecular_function	0.51153	1	8	1801	86	23018	PGSC0003DMG400022957,PGSC0003DMG400026552,PGSC0003DMG400006668,PGSC0003DMG402000361,PGSC0003DMG400031071,PGSC0003DMG400030899,PGSC0003DMG400018365,PGSC0003DMG400009079
GO:0032065	cortical protein anchoring	biological_process	0.51176	1	1	1801	6	23018	PGSC0003DMG401023061
GO:0051220	cytoplasmic sequestering of protein	biological_process	0.51176	1	1	1801	6	23018	PGSC0003DMG401023061
GO:0051224	negative regulation of protein transport	biological_process	0.51176	1	1	1801	6	23018	PGSC0003DMG401023061
GO:0043603	cellular amide metabolic process	biological_process	0.51189	1	7	1801	67	23018	PGSC0003DMG400012890,PGSC0003DMG400015448,PGSC0003DMG400003844,PGSC0003DMG400028599,PGSC0003DMG400031257,PGSC0003DMG400004170,PGSC0003DMG400019465
GO:0005525	GTP binding	molecular_function	0.51228	1	61	1801	573	23018	PGSC0003DMG400016002,PGSC0003DMG400013420,PGSC0003DMG400003089,PGSC0003DMG401031064,PGSC0003DMG402029631,PGSC0003DMG402007810,PGSC0003DMG400014512,PGSC0003DMG400019972,PGSC0003DMG400002482,PGSC0003DMG400018479,PGSC0003DMG400019159,PGSC0003DMG400008176,PGSC0003DMG401008570,PGSC0003DMG400026543,PGSC0003DMG400023490,PGSC0003DMG400030710,PGSC0003DMG400018795,PGSC0003DMG400023918,PGSC0003DMG400025013,…
GO:0004425	indole-3-glycerol-phosphate synthase activity	molecular_function	0.51346	1	1	1801	7	23018	PGSC0003DMG400021248
GO:0006534	cysteine metabolic process	biological_process	0.51493	1	1	1801	12	23018	PGSC0003DMG400032242
GO:0005759	mitochondrial matrix	cellular_component	0.51521	1	2	1801	17	23018	PGSC0003DMG400000295,PGSC0003DMG400000465
GO:0016054	organic acid catabolic process	biological_process	0.5154	1	5	1801	53	23018	PGSC0003DMG400012882,PGSC0003DMG400020620,PGSC0003DMG400020515,PGSC0003DMG400027873,PGSC0003DMG400000754
GO:0046395	carboxylic acid catabolic process	biological_process	0.5154	1	5	1801	53	23018	PGSC0003DMG400012882,PGSC0003DMG400020620,PGSC0003DMG400020515,PGSC0003DMG400000754,PGSC0003DMG400027873
GO:0005802	trans-Golgi network	cellular_component	0.51544	1	1	1801	9	23018	PGSC0003DMG400030376
GO:0006892	post-Golgi vesicle-mediated transport	biological_process	0.51544	1	1	1801	9	23018	PGSC0003DMG400030376
GO:0006893	Golgi to plasma membrane transport	biological_process	0.51544	1	1	1801	9	23018	PGSC0003DMG400030376
GO:0032386	regulation of intracellular transport	biological_process	0.51544	1	1	1801	9	23018	PGSC0003DMG400030376
GO:0032388	positive regulation of intracellular transport	biological_process	0.51544	1	1	1801	9	23018	PGSC0003DMG400030376
GO:0033157	regulation of intracellular protein transport	biological_process	0.51544	1	1	1801	9	23018	PGSC0003DMG400030376
GO:0042996	regulation of Golgi to plasma membrane protein transport	biological_process	0.51544	1	1	1801	9	23018	PGSC0003DMG400030376
GO:0042998	positive regulation of Golgi to plasma membrane protein transport	biological_process	0.51544	1	1	1801	9	23018	PGSC0003DMG400030376
GO:0043001	Golgi to plasma membrane protein transport	biological_process	0.51544	1	1	1801	9	23018	PGSC0003DMG400030376
GO:0051050	positive regulation of transport	biological_process	0.51544	1	1	1801	9	23018	PGSC0003DMG400030376
GO:0051222	positive regulation of protein transport	biological_process	0.51544	1	1	1801	9	23018	PGSC0003DMG400030376
GO:0060341	regulation of cellular localization	biological_process	0.51544	1	1	1801	9	23018	PGSC0003DMG400030376
GO:0060627	regulation of vesicle-mediated transport	biological_process	0.51544	1	1	1801	9	23018	PGSC0003DMG400030376
GO:0071253	connexin binding	molecular_function	0.51544	1	1	1801	9	23018	PGSC0003DMG400030376
GO:0090316	positive regulation of intracellular protein transport	biological_process	0.51544	1	1	1801	9	23018	PGSC0003DMG400030376
GO:0090305	nucleic acid phosphodiester bond hydrolysis	biological_process	0.51639	1	1	1801	7	23018	PGSC0003DMG400004235
GO:0032561	guanyl ribonucleotide binding	molecular_function	0.51711	1	61	1801	576	23018	PGSC0003DMG401031064,PGSC0003DMG400016002,PGSC0003DMG400003089,PGSC0003DMG400013420,PGSC0003DMG400002482,PGSC0003DMG400018479,PGSC0003DMG400019972,PGSC0003DMG400014512,PGSC0003DMG400019159,PGSC0003DMG400008176,PGSC0003DMG402029631,PGSC0003DMG402007810,PGSC0003DMG400011597,PGSC0003DMG400007743,PGSC0003DMG400022574,PGSC0003DMG400018795,PGSC0003DMG400030710,PGSC0003DMG400023490,PGSC0003DMG400026543,…
GO:0072524	pyridine-containing compound metabolic process	biological_process	0.51715	1	7	1801	72	23018	PGSC0003DMG400001932,PGSC0003DMG400019734,PGSC0003DMG400012948,PGSC0003DMG400016115,PGSC0003DMG400023169,PGSC0003DMG400003324,PGSC0003DMG401011782
GO:0022890	inorganic cation transmembrane transporter activity	molecular_function	0.51723	1	65	1801	754	23018	EPlSTUG00000001096,PGSC0003DMG400017494,PGSC0003DMG400024527,PGSC0003DMG400012711,PGSC0003DMG400001656,PGSC0003DMG400002495,PGSC0003DMG400028137,PGSC0003DMG400001498,PGSC0003DMG400032110,PGSC0003DMG400018605,PGSC0003DMG400022403,PGSC0003DMG400015576,PGSC0003DMG400016203,PGSC0003DMG400007056,PGSC0003DMG400023463,PGSC0003DMG400016002,PGSC0003DMG400000449,PGSC0003DMG400004113,PGSC0003DMG400020655,PG…
GO:0006040	amino sugar metabolic process	biological_process	0.51836	1	2	1801	26	23018	PGSC0003DMG400042523,PGSC0003DMG400018831
GO:0031461	cullin-RING ubiquitin ligase complex	cellular_component	0.51882	1	21	1801	304	23018	PGSC0003DMG400027099,PGSC0003DMG400030735,PGSC0003DMG400005610,PGSC0003DMG400021373,PGSC0003DMG401001720,PGSC0003DMG400015359,PGSC0003DMG400006807,PGSC0003DMG400030571,PGSC0003DMG400018437,PGSC0003DMG400032816,PGSC0003DMG400008845,PGSC0003DMG400021310,PGSC0003DMG402005938,PGSC0003DMG400026112,PGSC0003DMG400028136,PGSC0003DMG400030714,PGSC0003DMG400012137,PGSC0003DMG400014708,PGSC0003DMG400008740,…
GO:0006098	pentose-phosphate shunt	biological_process	0.51892	1	5	1801	57	23018	PGSC0003DMG400012948,PGSC0003DMG400023169,PGSC0003DMG400003324,PGSC0003DMG400016115,PGSC0003DMG400001932
GO:0006740	NADPH regeneration	biological_process	0.51892	1	5	1801	57	23018	PGSC0003DMG400001932,PGSC0003DMG400023169,PGSC0003DMG400016115,PGSC0003DMG400003324,PGSC0003DMG400012948
GO:0008013	beta-catenin binding	molecular_function	0.51919	1	1	1801	11	23018	PGSC0003DMG401028367
GO:0051536	iron-sulfur cluster binding	molecular_function	0.51919	1	15	1801	157	23018	PGSC0003DMG400009231,PGSC0003DMG401018708,PGSC0003DMG402000895,PGSC0003DMG400005276,PGSC0003DMG400000457,PGSC0003DMG400013462,PGSC0003DMG400008710,PGSC0003DMG400010306,PGSC0003DMG400021537,PGSC0003DMG400004542,PGSC0003DMG400002967,PGSC0003DMG401009270,PGSC0003DMG400028308,PGSC0003DMG400014425,PGSC0003DMG400010698
GO:0051540	metal cluster binding	molecular_function	0.51919	1	15	1801	157	23018	PGSC0003DMG400014425,PGSC0003DMG400010698,PGSC0003DMG401009270,PGSC0003DMG400002967,PGSC0003DMG400028308,PGSC0003DMG400004542,PGSC0003DMG400010306,PGSC0003DMG400008710,PGSC0003DMG400021537,PGSC0003DMG400013462,PGSC0003DMG400005276,PGSC0003DMG402000895,PGSC0003DMG400000457,PGSC0003DMG400009231,PGSC0003DMG401018708
GO:0015886	heme transport	biological_process	0.51944	1	2	1801	16	23018	PGSC0003DMG400002038,PGSC0003DMG400040220
GO:0051181	cofactor transport	biological_process	0.51944	1	2	1801	16	23018	PGSC0003DMG400040220,PGSC0003DMG400002038
GO:1901678	iron coordination entity transport	biological_process	0.51944	1	2	1801	16	23018	PGSC0003DMG400002038,PGSC0003DMG400040220
GO:0015081	sodium ion transmembrane transporter activity	molecular_function	0.51988	1	4	1801	48	23018	PGSC0003DMG400007056,PGSC0003DMG400004715,PGSC0003DMG400022911,PGSC0003DMG400026325
GO:0043605	cellular amide catabolic process	biological_process	0.52036	1	1	1801	5	23018	PGSC0003DMG400031257
GO:0003933	GTP cyclohydrolase activity	molecular_function	0.52188	1	1	1801	9	23018	PGSC0003DMG400016219
GO:0006820	anion transport	biological_process	0.5222	1	17	1801	183	23018	PGSC0003DMG400007056,PGSC0003DMG401000567,PGSC0003DMG400014179,PGSC0003DMG400011771,PGSC0003DMG400028137,PGSC0003DMG400028061,PGSC0003DMG400000818,PGSC0003DMG400021101,PGSC0003DMG400011135,PGSC0003DMG400013962,PGSC0003DMG400015238,PGSC0003DMG400022911,PGSC0003DMG402010480,PGSC0003DMG400043101,PGSC0003DMG401015894,PGSC0003DMG400007683,PGSC0003DMG400003959
GO:0006471	protein ADP-ribosylation	biological_process	0.52253	1	1	1801	4	23018	PGSC0003DMG400003492
GO:0043044	ATP-dependent chromatin remodeling	biological_process	0.52304	1	2	1801	11	23018	PGSC0003DMG400008411,PGSC0003DMG400033360
GO:0032501	multicellular organismal process	biological_process	0.52341	1	30	1801	414	23018	PGSC0003DMG400018622,PGSC0003DMG400028308,PGSC0003DMG400006855,PGSC0003DMG400002017,PGSC0003DMG400001606,PGSC0003DMG400001780,PGSC0003DMG400031860,PGSC0003DMG400022830,PGSC0003DMG401005047,PGSC0003DMG400029542,PGSC0003DMG400004816,PGSC0003DMG400000227,PGSC0003DMG400027635,PGSC0003DMG400006429,PGSC0003DMG400000027,PGSC0003DMG400012586,PGSC0003DMG400029502,PGSC0003DMG400002495,PGSC0003DMG401027811,…
GO:0010942	positive regulation of cell death	biological_process	0.5239	1	1	1801	9	23018	PGSC0003DMG400022355
GO:0043065	positive regulation of apoptotic process	biological_process	0.5239	1	1	1801	9	23018	PGSC0003DMG400022355
GO:0043068	positive regulation of programmed cell death	biological_process	0.5239	1	1	1801	9	23018	PGSC0003DMG400022355
GO:0004523	ribonuclease H activity	molecular_function	0.52446	1	5	1801	83	23018	PGSC0003DMG402016404,PGSC0003DMG400035480,PGSC0003DMG400009332,PGSC0003DMG400045175,PGSC0003DMG400015576
GO:0046434	organophosphate catabolic process	biological_process	0.52555	1	15	1801	149	23018	PGSC0003DMG400013895,PGSC0003DMG400005610,PGSC0003DMG400010577,PGSC0003DMG400000322,PGSC0003DMG400003401,PGSC0003DMG400024527,PGSC0003DMG400012711,PGSC0003DMG400018458,PGSC0003DMG400032816,PGSC0003DMG400033134,PGSC0003DMG400016644,PGSC0003DMG400013655,PGSC0003DMG400021448,PGSC0003DMG400015180,PGSC0003DMG400003324
GO:0009755	hormone-mediated signaling pathway	biological_process	0.52633	1	2	1801	17	23018	PGSC0003DMG400003681,PGSC0003DMG400024275
GO:0032870	cellular response to hormone stimulus	biological_process	0.52633	1	2	1801	17	23018	PGSC0003DMG400024275,PGSC0003DMG400003681
GO:0044707	single-multicellular organism process	biological_process	0.52665	1	27	1801	378	23018	PGSC0003DMG402024882,PGSC0003DMG400010945,PGSC0003DMG400017577,PGSC0003DMG400020321,PGSC0003DMG400002495,PGSC0003DMG401027811,PGSC0003DMG400019276,PGSC0003DMG400005787,PGSC0003DMG400014992,PGSC0003DMG400009129,PGSC0003DMG400023353,PGSC0003DMG400028065,PGSC0003DMG400002017,PGSC0003DMG400031860,PGSC0003DMG400001780,PGSC0003DMG400022830,PGSC0003DMG400001606,PGSC0003DMG400028308,PGSC0003DMG400006855,…
GO:0046961	proton-transporting ATPase activity, rotational mechanism	molecular_function	0.52677	1	4	1801	43	23018	PGSC0003DMG400029409,PGSC0003DMG400026508,PGSC0003DMG400022403,PGSC0003DMG400030547
GO:0000287	magnesium ion binding	molecular_function	0.52797	1	16	1801	179	23018	PGSC0003DMG400013655,PGSC0003DMG400033580,PGSC0003DMG400007555,PGSC0003DMG400029200,PGSC0003DMG400026784,PGSC0003DMG400024220,PGSC0003DMG400000273,PGSC0003DMG400022278,PGSC0003DMG400025298,PGSC0003DMG400006590,PGSC0003DMG400012790,PGSC0003DMG400011775,PGSC0003DMG401011539,PGSC0003DMG400026026,PGSC0003DMG400026279,PGSC0003DMG400011044
GO:0070469	respiratory chain	cellular_component	0.52988	1	3	1801	33	23018	PGSC0003DMG400014565,PGSC0003DMG400030714,PGSC0003DMG400026342
GO:0042558	pteridine-containing compound metabolic process	biological_process	0.5304	1	5	1801	56	23018	PGSC0003DMG402028101,PGSC0003DMG400032146,PGSC0003DMG400012800,PGSC0003DMG400008076,PGSC0003DMG400038188
GO:0016787	hydrolase activity	molecular_function	0.5305	1	364	1801	3993	23018	PGSC0003DMG400004739,PGSC0003DMG400005903,PGSC0003DMG400026427,PGSC0003DMG400029157,PGSC0003DMG400022921,PGSC0003DMG400008075,PGSC0003DMG400027776,PGSC0003DMG400015872,PGSC0003DMG400009079,PGSC0003DMG400022573,PGSC0003DMG400002658,PGSC0003DMG400026784,PGSC0003DMG403013422,PGSC0003DMG400002669,PGSC0003DMG400014412,PGSC0003DMG400023475,PGSC0003DMG400002931,PGSC0003DMG400024220,PGSC0003DMG401024031,…
GO:0071495	cellular response to endogenous stimulus	biological_process	0.53134	1	2	1801	18	23018	PGSC0003DMG400024275,PGSC0003DMG400003681
GO:0044271	cellular nitrogen compound biosynthetic process	biological_process	0.53322	1	238	1801	2943	23018	PGSC0003DMG400016009,PGSC0003DMG400022134,PGSC0003DMG400030951,PGSC0003DMG401006188,PGSC0003DMG400021345,PGSC0003DMG400030710,PGSC0003DMG400001606,PGSC0003DMG400028694,PGSC0003DMG400022830,PGSC0003DMG400012890,PGSC0003DMG400014598,PGSC0003DMG400013511,PGSC0003DMG400008709,PGSC0003DMG400029827,PGSC0003DMG400011022,PGSC0003DMG400009226,PGSC0003DMG400020338,PGSC0003DMG400013638,PGSC0003DMG400007948,…
GO:0008144	drug binding	molecular_function	0.53336	1	2	1801	13	23018	PGSC0003DMG400030547,PGSC0003DMG400012312
GO:0016702	oxidoreductase activity, acting on single donors with incorporation of molecular oxygen, incorporation of two atoms of oxygen	molecular_function	0.53374	1	5	1801	64	23018	PGSC0003DMG400017465,PGSC0003DMG400007793,PGSC0003DMG400032242,PGSC0003DMG400000754,PGSC0003DMG400013248
GO:0005977	glycogen metabolic process	biological_process	0.53531	1	1	1801	8	23018	PGSC0003DMG400009936
GO:0006112	energy reserve metabolic process	biological_process	0.53531	1	1	1801	8	23018	PGSC0003DMG400009936
GO:0006869	lipid transport	biological_process	0.53535	1	5	1801	68	23018	PGSC0003DMG402027528,PGSC0003DMG400012711,PGSC0003DMG400024796,PGSC0003DMG402010480,PGSC0003DMG401020076
GO:0010876	lipid localization	biological_process	0.53535	1	5	1801	68	23018	PGSC0003DMG402027528,PGSC0003DMG400012711,PGSC0003DMG400024796,PGSC0003DMG402010480,PGSC0003DMG401020076
GO:0051427	hormone receptor binding	molecular_function	0.53561	1	1	1801	5	23018	PGSC0003DMG400011225
GO:0010340	carboxyl-O-methyltransferase activity	molecular_function	0.53795	1	4	1801	37	23018	PGSC0003DMG400006855,PGSC0003DMG400006448,PGSC0003DMG400023836,PGSC0003DMG400022243
GO:0051998	protein carboxyl O-methyltransferase activity	molecular_function	0.53795	1	4	1801	37	23018	PGSC0003DMG400006855,PGSC0003DMG400023836,PGSC0003DMG400006448,PGSC0003DMG400022243
GO:0019068	virion assembly	biological_process	0.53822	1	7	1801	73	23018	PGSC0003DMG400012585,PGSC0003DMG400015968,PGSC0003DMG400031833,PGSC0003DMG400027325,PGSC0003DMG400022830,PGSC0003DMG400000092,PGSC0003DMG400012586
GO:0005249	voltage-gated potassium channel activity	molecular_function	0.53922	1	1	1801	11	23018	PGSC0003DMG400001780
GO:0000139	Golgi membrane	cellular_component	0.53984	1	7	1801	81	23018	PGSC0003DMG400028031,PGSC0003DMG400007743,PGSC0003DMG400028369,PGSC0003DMG400028234,PGSC0003DMG400001741,PGSC0003DMG400001594,PGSC0003DMG400017572
GO:1901681	sulfur compound binding	molecular_function	0.54072	1	4	1801	41	23018	PGSC0003DMG400030547,PGSC0003DMG400026026,PGSC0003DMG400022278,PGSC0003DMG400015440
GO:0005758	mitochondrial intermembrane space	cellular_component	0.54112	1	1	1801	5	23018	PGSC0003DMG400025038
GO:0016530	metallochaperone activity	molecular_function	0.54112	1	1	1801	5	23018	PGSC0003DMG400025038
GO:0016531	copper chaperone activity	molecular_function	0.54112	1	1	1801	5	23018	PGSC0003DMG400025038
GO:0031970	organelle envelope lumen	cellular_component	0.54112	1	1	1801	5	23018	PGSC0003DMG400025038
GO:0051051	negative regulation of transport	biological_process	0.5432	1	1	1801	7	23018	PGSC0003DMG401023061
GO:0007586	digestion	biological_process	0.54325	1	1	1801	7	23018	PGSC0003DMG400027635
GO:0004861	cyclin-dependent protein serine/threonine kinase inhibitor activity	molecular_function	0.54385	1	1	1801	12	23018	PGSC0003DMG400017654
GO:0030291	protein serine/threonine kinase inhibitor activity	molecular_function	0.54385	1	1	1801	12	23018	PGSC0003DMG400017654
GO:0004568	chitinase activity	molecular_function	0.54418	1	1	1801	17	23018	PGSC0003DMG400018831
GO:0006032	chitin catabolic process	biological_process	0.54418	1	1	1801	17	23018	PGSC0003DMG400018831
GO:0046348	amino sugar catabolic process	biological_process	0.54418	1	1	1801	17	23018	PGSC0003DMG400018831
GO:1901072	glucosamine-containing compound catabolic process	biological_process	0.54418	1	1	1801	17	23018	PGSC0003DMG400018831
GO:0007623	circadian rhythm	biological_process	0.54475	1	1	1801	9	23018	PGSC0003DMG400001606
GO:0002443	leukocyte mediated immunity	biological_process	0.54558	1	1	1801	4	23018	PGSC0003DMG400026759
GO:0043604	amide biosynthetic process	biological_process	0.54671	1	4	1801	38	23018	PGSC0003DMG400003844,PGSC0003DMG400012890,PGSC0003DMG400028599,PGSC0003DMG400004170
GO:0005092	GDP-dissociation inhibitor activity	molecular_function	0.54672	1	1	1801	8	23018	PGSC0003DMG400008461
GO:0005094	Rho GDP-dissociation inhibitor activity	molecular_function	0.54672	1	1	1801	8	23018	PGSC0003DMG400008461
GO:0046488	phosphatidylinositol metabolic process	biological_process	0.54733	1	12	1801	136	23018	PGSC0003DMG401017409,PGSC0003DMG400008369,PGSC0003DMG401012699,PGSC0003DMG400025997,PGSC0003DMG400023658,PGSC0003DMG402017409,PGSC0003DMG400022921,PGSC0003DMG401028367,PGSC0003DMG400022911,PGSC0003DMG402024038,PGSC0003DMG402020229,PGSC0003DMG400013285
GO:0070461	SAGA-type complex	cellular_component	0.54787	1	1	1801	11	23018	PGSC0003DMG400013218
GO:0004107	chorismate synthase activity	molecular_function	0.54904	1	1	1801	4	23018	PGSC0003DMG400016016
GO:0019222	regulation of metabolic process	biological_process	0.54921	1	180	1801	2296	23018	PGSC0003DMG400009290,PGSC0003DMG400021365,PGSC0003DMG400014709,PGSC0003DMG400018469,PGSC0003DMG400000021,PGSC0003DMG400002660,PGSC0003DMG400023360,PGSC0003DMG400024623,PGSC0003DMG400023414,PGSC0003DMG400002086,PGSC0003DMG400019706,PGSC0003DMG401018664,PGSC0003DMG400029368,PGSC0003DMG401002683,PGSC0003DMG400031826,PGSC0003DMG400025361,PGSC0003DMG400005367,PGSC0003DMG400021168,PGSC0003DMG400039678,…
GO:0044262	cellular carbohydrate metabolic process	biological_process	0.54995	1	44	1801	430	23018	PGSC0003DMG402004220,PGSC0003DMG400006672,PGSC0003DMG400009936,PGSC0003DMG400019886,PGSC0003DMG402030531,PGSC0003DMG400018365,PGSC0003DMG400033335,PGSC0003DMG400030492,PGSC0003DMG400003700,PGSC0003DMG400014823,PGSC0003DMG400005955,PGSC0003DMG400028514,PGSC0003DMG400021341,PGSC0003DMG400026428,PGSC0003DMG400022791,PGSC0003DMG400025435,PGSC0003DMG402028807,PGSC0003DMG400009300,PGSC0003DMG401009415,…
GO:0042181	ketone biosynthetic process	biological_process	0.55146	1	1	1801	9	23018	PGSC0003DMG400021376
GO:0042375	quinone cofactor metabolic process	biological_process	0.55146	1	1	1801	9	23018	PGSC0003DMG400021376
GO:0045426	quinone cofactor biosynthetic process	biological_process	0.55146	1	1	1801	9	23018	PGSC0003DMG400021376
GO:1901661	quinone metabolic process	biological_process	0.55146	1	1	1801	9	23018	PGSC0003DMG400021376
GO:1901663	quinone biosynthetic process	biological_process	0.55146	1	1	1801	9	23018	PGSC0003DMG400021376
GO:0007275	multicellular organismal development	biological_process	0.5515	1	9	1801	114	23018	PGSC0003DMG400010945,PGSC0003DMG400022830,PGSC0003DMG400028308,PGSC0003DMG401027811,PGSC0003DMG400014992,PGSC0003DMG400009129,PGSC0003DMG400005787,PGSC0003DMG400000227,PGSC0003DMG400023353
GO:0007267	cell-cell signaling	biological_process	0.55261	1	1	1801	7	23018	PGSC0003DMG400029542
GO:0006171	cAMP biosynthetic process	biological_process	0.55338	1	1	1801	8	23018	PGSC0003DMG400000273
GO:0044248	cellular catabolic process	biological_process	0.55403	1	61	1801	744	23018	PGSC0003DMG400001594,PGSC0003DMG400022379,PGSC0003DMG400021448,PGSC0003DMG400026426,PGSC0003DMG400027635,PGSC0003DMG400018611,PGSC0003DMG400022957,PGSC0003DMG400021498,PGSC0003DMG400015180,PGSC0003DMG400013895,PGSC0003DMG400027873,PGSC0003DMG400023817,PGSC0003DMG400013903,PGSC0003DMG400021546,PGSC0003DMG400012557,PGSC0003DMG402012477,PGSC0003DMG400010772,PGSC0003DMG400020620,PGSC0003DMG400013186,…
GO:0008408	3'-5' exonuclease activity	molecular_function	0.5544	1	3	1801	36	23018	PGSC0003DMG400014412,PGSC0003DMG400001805,PGSC0003DMG400015373
GO:0009063	cellular amino acid catabolic process	biological_process	0.5547	1	3	1801	35	23018	PGSC0003DMG400000754,PGSC0003DMG400027873,PGSC0003DMG400020515
GO:0009507	chloroplast	cellular_component	0.55487	1	3	1801	38	23018	PGSC0003DMG400003485,PGSC0003DMG400032149,PGSC0003DMG400021072
GO:0009536	plastid	cellular_component	0.55487	1	3	1801	38	23018	PGSC0003DMG400021072,PGSC0003DMG400003485,PGSC0003DMG400032149
GO:0031966	mitochondrial membrane	cellular_component	0.5549	1	26	1801	303	23018	PGSC0003DMG400015238,PGSC0003DMG400043600,PGSC0003DMG400000864,PGSC0003DMG400030714,PGSC0003DMG400019236,PGSC0003DMG400035636,PGSC0003DMG400026508,PGSC0003DMG400017234,PGSC0003DMG400013473,PGSC0003DMG400021448,PGSC0003DMG400030527,PGSC0003DMG400002495,PGSC0003DMG400012711,PGSC0003DMG400026342,PGSC0003DMG400001656,PGSC0003DMG400005367,PGSC0003DMG400030304,PGSC0003DMG400014565,PGSC0003DMG400032816,…
GO:0034654	nucleobase-containing compound biosynthetic process	biological_process	0.556	1	208	1801	2634	23018	PGSC0003DMG400017494,PGSC0003DMG400029712,PGSC0003DMG400028234,PGSC0003DMG401020104,PGSC0003DMG400003501,PGSC0003DMG400009300,PGSC0003DMG400002495,PGSC0003DMG400001656,PGSC0003DMG400006482,PGSC0003DMG400012711,PGSC0003DMG400024881,PGSC0003DMG400001688,PGSC0003DMG400022660,PGSC0003DMG400012038,PGSC0003DMG400009388,PGSC0003DMG400034813,PGSC0003DMG400024878,PGSC0003DMG400030737,PGSC0003DMG401011782,…
GO:0015077	monovalent inorganic cation transmembrane transporter activity	molecular_function	0.55624	1	48	1801	572	23018	PGSC0003DMG400001498,PGSC0003DMG400016794,PGSC0003DMG400017494,PGSC0003DMG400001656,PGSC0003DMG400012711,PGSC0003DMG400024527,PGSC0003DMG400002495,PGSC0003DMG400002669,PGSC0003DMG400026508,EPlSTUG00000001931,PGSC0003DMG401021988,PGSC0003DMG400001594,PGSC0003DMG400030527,PGSC0003DMG400009953,PGSC0003DMG400015576,PGSC0003DMG400025375,PGSC0003DMG400018605,PGSC0003DMG400022403,PGSC0003DMG400013903,PG…
GO:0008233	peptidase activity	molecular_function	0.55628	1	81	1801	939	23018	PGSC0003DMG400008703,PGSC0003DMG400032145,PGSC0003DMG400032153,PGSC0003DMG400031017,PGSC0003DMG400011141,PGSC0003DMG400022766,PGSC0003DMG400018427,PGSC0003DMG400011056,PGSC0003DMG400009892,PGSC0003DMG402007028,PGSC0003DMG400007831,PGSC0003DMG400010257,PGSC0003DMG400013248,PGSC0003DMG401024031,PGSC0003DMG400011779,PGSC0003DMG400022526,PGSC0003DMG400026552,PGSC0003DMG400011659,PGSC0003DMG400025349,…
GO:0005667	transcription factor complex	cellular_component	0.55703	1	6	1801	72	23018	PGSC0003DMG402024469,PGSC0003DMG401008915,PGSC0003DMG400006825,PGSC0003DMG400008373,PGSC0003DMG400001296,PGSC0003DMG400014413
GO:0008757	S-adenosylmethionine-dependent methyltransferase activity	molecular_function	0.55706	1	14	1801	142	23018	PGSC0003DMG400023836,PGSC0003DMG400006448,PGSC0003DMG400026420,PGSC0003DMG402007649,PGSC0003DMG400000021,PGSC0003DMG400002021,PGSC0003DMG400015356,PGSC0003DMG400001557,PGSC0003DMG400022243,PGSC0003DMG400006855,PGSC0003DMG400037001,PGSC0003DMG400009079,PGSC0003DMG400015440,PGSC0003DMG402015580
GO:0031329	regulation of cellular catabolic process	biological_process	0.55736	1	14	1801	157	23018	PGSC0003DMG400022957,PGSC0003DMG400026426,PGSC0003DMG400012586,PGSC0003DMG400021546,PGSC0003DMG400024527,PGSC0003DMG400003401,PGSC0003DMG400000322,PGSC0003DMG400013903,PGSC0003DMG400017577,PGSC0003DMG400022830,PGSC0003DMG400017494,PGSC0003DMG400005610,PGSC0003DMG400013895,PGSC0003DMG400010577
GO:0005654	nucleoplasm	cellular_component	0.55809	1	20	1801	256	23018	PGSC0003DMG400014661,PGSC0003DMG400013218,PGSC0003DMG400032562,PGSC0003DMG400040125,PGSC0003DMG400001963,PGSC0003DMG400014413,PGSC0003DMG401008915,PGSC0003DMG402024469,PGSC0003DMG400005918,PGSC0003DMG400023414,PGSC0003DMG400032120,PGSC0003DMG400006825,PGSC0003DMG400001688,PGSC0003DMG400002086,PGSC0003DMG400008373,PGSC0003DMG400027872,PGSC0003DMG400014704,PGSC0003DMG402032161,PGSC0003DMG400005367,…
GO:0044451	nucleoplasm part	cellular_component	0.55809	1	20	1801	256	23018	PGSC0003DMG400013218,PGSC0003DMG400014661,PGSC0003DMG400032562,PGSC0003DMG400040125,PGSC0003DMG400001963,PGSC0003DMG400014413,PGSC0003DMG401008915,PGSC0003DMG402024469,PGSC0003DMG400023414,PGSC0003DMG400032120,PGSC0003DMG400005918,PGSC0003DMG400006825,PGSC0003DMG400001688,PGSC0003DMG400008373,PGSC0003DMG400002086,PGSC0003DMG400027872,PGSC0003DMG402032161,PGSC0003DMG400014704,PGSC0003DMG400001296,…
GO:0031099	regeneration	biological_process	0.56011	1	2	1801	20	23018	PGSC0003DMG400008687,PGSC0003DMG400000652
GO:0042246	tissue regeneration	biological_process	0.56011	1	2	1801	20	23018	PGSC0003DMG400008687,PGSC0003DMG400000652
GO:0048589	developmental growth	biological_process	0.56011	1	2	1801	20	23018	PGSC0003DMG400008687,PGSC0003DMG400000652
GO:0009251	glucan catabolic process	biological_process	0.56045	1	1	1801	7	23018	PGSC0003DMG400009936
GO:0044247	cellular polysaccharide catabolic process	biological_process	0.56045	1	1	1801	7	23018	PGSC0003DMG400009936
GO:0044429	mitochondrial part	cellular_component	0.56117	1	30	1801	342	23018	PGSC0003DMG400000465,PGSC0003DMG400012711,PGSC0003DMG400005367,PGSC0003DMG400026342,PGSC0003DMG400001656,PGSC0003DMG400002495,PGSC0003DMG400005253,PGSC0003DMG401013687,PGSC0003DMG400001498,PGSC0003DMG400014565,PGSC0003DMG400030304,PGSC0003DMG400032816,PGSC0003DMG400005848,PGSC0003DMG402023481,PGSC0003DMG400025020,PGSC0003DMG400002105,PGSC0003DMG400000864,PGSC0003DMG400043600,PGSC0003DMG400015238,…
GO:0043244	regulation of protein complex disassembly	biological_process	0.56179	1	2	1801	21	23018	PGSC0003DMG400011137,PGSC0003DMG400026829
GO:0016773	phosphotransferase activity, alcohol group as acceptor	molecular_function	0.56268	1	151	1801	1618	23018	PGSC0003DMG400026325,PGSC0003DMG400025861,PGSC0003DMG400013511,PGSC0003DMG400004146,PGSC0003DMG400002747,PGSC0003DMG400017167,PGSC0003DMG400028694,PGSC0003DMG402031202,PGSC0003DMG400019276,PGSC0003DMG400002884,PGSC0003DMG400027140,PGSC0003DMG400031103,PGSC0003DMG400010947,PGSC0003DMG400028212,PGSC0003DMG401005047,PGSC0003DMG400008824,PGSC0003DMG400028801,PGSC0003DMG400032242,PGSC0003DMG400012955,…
GO:0042623	ATPase activity, coupled	molecular_function	0.56318	1	37	1801	324	23018	PGSC0003DMG400003078,PGSC0003DMG400020781,PGSC0003DMG400029157,PGSC0003DMG400013073,PGSC0003DMG400009839,PGSC0003DMG400024527,PGSC0003DMG400003739,EPlSTUG00000001096,PGSC0003DMG400023568,PGSC0003DMG400001104,PGSC0003DMG400011278,PGSC0003DMG400021378,PGSC0003DMG400024466,PGSC0003DMG400004820,PGSC0003DMG402013112,PGSC0003DMG400022403,PGSC0003DMG400015576,PGSC0003DMG400013458,PGSC0003DMG400026508,PG…
GO:0019042	viral latency	biological_process	0.5642	1	1	1801	7	23018	PGSC0003DMG400016012
GO:0046789	host cell surface receptor binding	molecular_function	0.56509	1	1	1801	10	23018	PGSC0003DMG400009772
GO:0005088	Ras guanyl-nucleotide exchange factor activity	molecular_function	0.56586	1	2	1801	22	23018	PGSC0003DMG400000377,PGSC0003DMG400005610
GO:0005089	Rho guanyl-nucleotide exchange factor activity	molecular_function	0.56586	1	2	1801	22	23018	PGSC0003DMG400005610,PGSC0003DMG400000377
GO:0072329	monocarboxylic acid catabolic process	biological_process	0.566	1	2	1801	18	23018	PGSC0003DMG400012882,PGSC0003DMG400020620
GO:0015937	coenzyme A biosynthetic process	biological_process	0.56691	1	2	1801	13	23018	PGSC0003DMG400013511,PGSC0003DMG400018148
GO:0033866	nucleoside bisphosphate biosynthetic process	biological_process	0.56691	1	2	1801	13	23018	PGSC0003DMG400013511,PGSC0003DMG400018148
GO:0034030	ribonucleoside bisphosphate biosynthetic process	biological_process	0.56691	1	2	1801	13	23018	PGSC0003DMG400018148,PGSC0003DMG400013511
GO:0034033	purine nucleoside bisphosphate biosynthetic process	biological_process	0.56691	1	2	1801	13	23018	PGSC0003DMG400013511,PGSC0003DMG400018148
GO:0044424	intracellular part	cellular_component	0.56763	1	402	1801	4805	23018	PGSC0003DMG400012586,PGSC0003DMG400013544,PGSC0003DMG400008740,PGSC0003DMG400017062,PGSC0003DMG400003393,PGSC0003DMG400016651,PGSC0003DMG400022699,PGSC0003DMG400022810,PGSC0003DMG400001838,PGSC0003DMG400013473,PGSC0003DMG402027528,PGSC0003DMG400017234,PGSC0003DMG402024469,PGSC0003DMG400020515,PGSC0003DMG400017165,PGSC0003DMG400007743,PGSC0003DMG400011597,PGSC0003DMG400012806,PGSC0003DMG402007810,…
GO:0007276	gamete generation	biological_process	0.56776	1	2	1801	25	23018	PGSC0003DMG400010666,PGSC0003DMG400018622
GO:0005516	calmodulin binding	molecular_function	0.57021	1	3	1801	29	23018	PGSC0003DMG400012696,PGSC0003DMG400003036,PGSC0003DMG400019135
GO:0005375	copper ion transmembrane transporter activity	molecular_function	0.57072	1	1	1801	19	23018	PGSC0003DMG400013578
GO:0035434	copper ion transmembrane transport	biological_process	0.57072	1	1	1801	19	23018	PGSC0003DMG400013578
GO:0012507	ER to Golgi transport vesicle membrane	cellular_component	0.57104	1	3	1801	29	23018	PGSC0003DMG400031257,PGSC0003DMG400022699,PGSC0003DMG400028599
GO:0030127	COPII vesicle coat	cellular_component	0.57104	1	3	1801	29	23018	PGSC0003DMG400022699,PGSC0003DMG400028599,PGSC0003DMG400031257
GO:0030134	ER to Golgi transport vesicle	cellular_component	0.57104	1	3	1801	29	23018	PGSC0003DMG400031257,PGSC0003DMG400022699,PGSC0003DMG400028599
GO:0004869	cysteine-type endopeptidase inhibitor activity	molecular_function	0.57124	1	2	1801	30	23018	PGSC0003DMG401020104,PGSC0003DMG400004599
GO:0019220	regulation of phosphate metabolic process	biological_process	0.57211	1	9	1801	92	23018	PGSC0003DMG400003401,PGSC0003DMG400024527,PGSC0003DMG400028228,PGSC0003DMG400010577,PGSC0003DMG400013895,PGSC0003DMG400012887,PGSC0003DMG400005610,PGSC0003DMG400000322,PGSC0003DMG400006429
GO:0051174	regulation of phosphorus metabolic process	biological_process	0.57211	1	9	1801	92	23018	PGSC0003DMG400006429,PGSC0003DMG400013895,PGSC0003DMG400028228,PGSC0003DMG400010577,PGSC0003DMG400012887,PGSC0003DMG400005610,PGSC0003DMG400000322,PGSC0003DMG400003401,PGSC0003DMG400024527
GO:0044264	cellular polysaccharide metabolic process	biological_process	0.57243	1	36	1801	355	23018	PGSC0003DMG400019886,PGSC0003DMG400009936,PGSC0003DMG402004220,PGSC0003DMG400030492,PGSC0003DMG400003700,PGSC0003DMG400033335,PGSC0003DMG402030531,PGSC0003DMG400028514,PGSC0003DMG400005955,PGSC0003DMG400014823,PGSC0003DMG400022791,PGSC0003DMG400028169,PGSC0003DMG401009415,PGSC0003DMG400015233,PGSC0003DMG402028807,PGSC0003DMG400025435,PGSC0003DMG400009300,PGSC0003DMG402006673,PGSC0003DMG400013218,…
GO:0044763	single-organism cellular process	biological_process	0.57367	1	432	1801	4984	23018	PGSC0003DMG403013914,PGSC0003DMG400019747,PGSC0003DMG400030911,PGSC0003DMG400030734,PGSC0003DMG402029631,PGSC0003DMG400000818,PGSC0003DMG400021342,PGSC0003DMG400023510,PGSC0003DMG400024935,PGSC0003DMG400007650,PGSC0003DMG400026759,PGSC0003DMG400012484,PGSC0003DMG400027954,PGSC0003DMG401010743,PGSC0003DMG400013420,PGSC0003DMG400003820,PGSC0003DMG400016016,PGSC0003DMG400028191,PGSC0003DMG400005483,…
GO:0015093	ferrous iron transmembrane transporter activity	molecular_function	0.57402	1	8	1801	75	23018	PGSC0003DMG400002482,PGSC0003DMG400014512,PGSC0003DMG400004167,PGSC0003DMG400019159,PGSC0003DMG400011597,PGSC0003DMG400016002,PGSC0003DMG400030710,PGSC0003DMG400008457
GO:0015684	ferrous iron transport	biological_process	0.57402	1	8	1801	75	23018	PGSC0003DMG400008457,PGSC0003DMG400016002,PGSC0003DMG400030710,PGSC0003DMG400011597,PGSC0003DMG400019159,PGSC0003DMG400004167,PGSC0003DMG400014512,PGSC0003DMG400002482
GO:0044463	cell projection part	cellular_component	0.57467	1	2	1801	22	23018	PGSC0003DMG400010002,PGSC0003DMG400028316
GO:0002252	immune effector process	biological_process	0.5748	1	1	1801	6	23018	PGSC0003DMG400026759
GO:0048870	cell motility	biological_process	0.57546	1	7	1801	82	23018	PGSC0003DMG400005787,PGSC0003DMG400010002,PGSC0003DMG400025968,PGSC0003DMG400001688,PGSC0003DMG400012586,PGSC0003DMG400022830,PGSC0003DMG400001594
GO:0051674	localization of cell	biological_process	0.57546	1	7	1801	82	23018	PGSC0003DMG400012586,PGSC0003DMG400001688,PGSC0003DMG400022830,PGSC0003DMG400001594,PGSC0003DMG400005787,PGSC0003DMG400010002,PGSC0003DMG400025968
GO:0044743	intracellular protein transmembrane import	biological_process	0.57559	1	2	1801	22	23018	PGSC0003DMG400005253,PGSC0003DMG401013687
GO:0065002	intracellular protein transmembrane transport	biological_process	0.57559	1	2	1801	22	23018	PGSC0003DMG400005253,PGSC0003DMG401013687
GO:0016835	carbon-oxygen lyase activity	molecular_function	0.5759	1	15	1801	180	23018	PGSC0003DMG400012882,PGSC0003DMG400041941,PGSC0003DMG400012790,PGSC0003DMG400033580,PGSC0003DMG400029200,PGSC0003DMG400013286,PGSC0003DMG400011775,PGSC0003DMG400009217,PGSC0003DMG400016478,PGSC0003DMG400010740,PGSC0003DMG400030454,PGSC0003DMG400005339,PGSC0003DMG400026279,PGSC0003DMG400016016,PGSC0003DMG400011044
GO:0016426	tRNA (adenine) methyltransferase activity	molecular_function	0.57616	1	1	1801	10	23018	PGSC0003DMG400022243
GO:0016429	tRNA (adenine-N1-)-methyltransferase activity	molecular_function	0.57616	1	1	1801	10	23018	PGSC0003DMG400022243
GO:0031515	tRNA (m1A) methyltransferase complex	cellular_component	0.57616	1	1	1801	10	23018	PGSC0003DMG400022243
GO:0034708	methyltransferase complex	cellular_component	0.57616	1	1	1801	10	23018	PGSC0003DMG400022243
GO:0043527	tRNA methyltransferase complex	cellular_component	0.57616	1	1	1801	10	23018	PGSC0003DMG400022243
GO:0043566	structure-specific DNA binding	molecular_function	0.57629	1	7	1801	72	23018	PGSC0003DMG400041221,PGSC0003DMG400024935,PGSC0003DMG400010372,PGSC0003DMG400026759,PGSC0003DMG400000449,PGSC0003DMG400012503,PGSC0003DMG400007020
GO:0046907	intracellular transport	biological_process	0.57884	1	77	1801	841	23018	PGSC0003DMG400002852,PGSC0003DMG400020502,PGSC0003DMG400008824,PGSC0003DMG400002071,PGSC0003DMG401023061,PGSC0003DMG400021515,PGSC0003DMG400001741,PGSC0003DMG400015238,PGSC0003DMG400015457,PGSC0003DMG400028599,PGSC0003DMG400025020,PGSC0003DMG401013687,PGSC0003DMG400005848,PGSC0003DMG400012711,PGSC0003DMG400027325,PGSC0003DMG401012699,PGSC0003DMG400011317,PGSC0003DMG400028234,PGSC0003DMG400002759,…
GO:0008194	UDP-glycosyltransferase activity	molecular_function	0.57981	1	15	1801	135	23018	PGSC0003DMG400013218,PGSC0003DMG401027166,PGSC0003DMG400014556,PGSC0003DMG400025040,PGSC0003DMG400028514,PGSC0003DMG400008131,PGSC0003DMG402003005,PGSC0003DMG400018611,PGSC0003DMG402027166,PGSC0003DMG400032202,PGSC0003DMG400015233,PGSC0003DMG400015238,PGSC0003DMG400001079,PGSC0003DMG400015319,PGSC0003DMG400013398
GO:0032504	multicellular organism reproduction	biological_process	0.58014	1	3	1801	36	23018	PGSC0003DMG400010666,PGSC0003DMG400029502,PGSC0003DMG400018622
GO:0048609	multicellular organismal reproductive process	biological_process	0.58014	1	3	1801	36	23018	PGSC0003DMG400029502,PGSC0003DMG400018622,PGSC0003DMG400010666
GO:0016044	cellular membrane organization	biological_process	0.58111	1	4	1801	44	23018	PGSC0003DMG400019747,PGSC0003DMG400012711,PGSC0003DMG400010740,PGSC0003DMG400002871
GO:0016310	phosphorylation	biological_process	0.58135	1	121	1801	1360	23018	PGSC0003DMG400010691,PGSC0003DMG400003700,PGSC0003DMG400023329,PGSC0003DMG400012955,PGSC0003DMG400032242,PGSC0003DMG400028801,PGSC0003DMG401005047,PGSC0003DMG400029298,PGSC0003DMG401004406,PGSC0003DMG400030343,PGSC0003DMG400028169,PGSC0003DMG401009415,PGSC0003DMG400002689,PGSC0003DMG400012307,PGSC0003DMG400009300,PGSC0003DMG400028031,PGSC0003DMG400026342,PGSC0003DMG400025435,PGSC0003DMG400023574,…
GO:0009654	oxygen evolving complex	cellular_component	0.58154	1	2	1801	31	23018	PGSC0003DMG400014402,PGSC0003DMG400026653
GO:0033178	proton-transporting two-sector ATPase complex, catalytic domain	cellular_component	0.58172	1	7	1801	70	23018	PGSC0003DMG400022403,PGSC0003DMG400008824,PGSC0003DMG400030547,PGSC0003DMG400032816,PGSC0003DMG400029409,PGSC0003DMG400026508,PGSC0003DMG400002759
GO:0030141	secretory granule	cellular_component	0.58268	1	1	1801	8	23018	PGSC0003DMG400004113
GO:0050661	NADP binding	molecular_function	0.58289	1	5	1801	60	23018	PGSC0003DMG400001932,PGSC0003DMG400013577,PGSC0003DMG400020269,PGSC0003DMG400022025,PGSC0003DMG400024511
GO:0019954	asexual reproduction	biological_process	0.58294	1	5	1801	63	23018	PGSC0003DMG400012711,PGSC0003DMG400017577,PGSC0003DMG400011256,PGSC0003DMG400001594,PGSC0003DMG400001999
GO:0045226	extracellular polysaccharide biosynthetic process	biological_process	0.58299	1	6	1801	67	23018	PGSC0003DMG402028807,PGSC0003DMG402023929,PGSC0003DMG401014805,PGSC0003DMG402004220,PGSC0003DMG400019886,PGSC0003DMG403007406
GO:0046379	extracellular polysaccharide metabolic process	biological_process	0.58299	1	6	1801	67	23018	PGSC0003DMG402028807,PGSC0003DMG401014805,PGSC0003DMG402023929,PGSC0003DMG402004220,PGSC0003DMG400019886,PGSC0003DMG403007406
GO:0033644	host cell membrane	cellular_component	0.5836	1	4	1801	47	23018	PGSC0003DMG400023463,PGSC0003DMG400011793,PGSC0003DMG400014140,PGSC0003DMG400016012
GO:0044218	other organism cell membrane	cellular_component	0.5836	1	4	1801	47	23018	PGSC0003DMG400023463,PGSC0003DMG400014140,PGSC0003DMG400011793,PGSC0003DMG400016012
GO:0044279	other organism membrane	cellular_component	0.5836	1	4	1801	47	23018	PGSC0003DMG400016012,PGSC0003DMG400023463,PGSC0003DMG400011793,PGSC0003DMG400014140
GO:0004506	squalene monooxygenase activity	molecular_function	0.58362	1	1	1801	9	23018	PGSC0003DMG400003324
GO:0000160	phosphorelay signal transduction system	biological_process	0.58486	1	9	1801	97	23018	PGSC0003DMG400004233,PGSC0003DMG400007823,PGSC0003DMG400018763,PGSC0003DMG400028694,PGSC0003DMG400019836,PGSC0003DMG400037133,PGSC0003DMG400022027,PGSC0003DMG400029514,PGSC0003DMG400029542
GO:0005623	cell	cellular_component	0.58528	1	458	1801	5506	23018	PGSC0003DMG400004113,PGSC0003DMG400022569,PGSC0003DMG400027872,PGSC0003DMG400013493,PGSC0003DMG400002717,PGSC0003DMG401016933,PGSC0003DMG400022355,PGSC0003DMG400012709,PGSC0003DMG400024275,PGSC0003DMG401019059,PGSC0003DMG400010945,PGSC0003DMG400028358,PGSC0003DMG400027099,PGSC0003DMG400000375,PGSC0003DMG400016203,PGSC0003DMG400017577,EPlSTUG00000003658,PGSC0003DMG400028499,PGSC0003DMG400013146,PG…
GO:0044464	cell part	cellular_component	0.58528	1	458	1801	5506	23018	PGSC0003DMG400009046,PGSC0003DMG400014571,PGSC0003DMG400041146,PGSC0003DMG400030735,PGSC0003DMG400006339,PGSC0003DMG400009904,PGSC0003DMG400026759,PGSC0003DMG400001232,PGSC0003DMG400032263,PGSC0003DMG400018437,PGSC0003DMG400021342,PGSC0003DMG400006825,PGSC0003DMG400000818,PGSC0003DMG400030571,PGSC0003DMG400006172,PGSC0003DMG400027072,PGSC0003DMG400030911,PGSC0003DMG400012436,PGSC0003DMG400030734,…
GO:0009894	regulation of catabolic process	biological_process	0.58606	1	14	1801	160	23018	PGSC0003DMG400022957,PGSC0003DMG400026426,PGSC0003DMG400012586,PGSC0003DMG400024527,PGSC0003DMG400021546,PGSC0003DMG400003401,PGSC0003DMG400013903,PGSC0003DMG400000322,PGSC0003DMG400013895,PGSC0003DMG400017494,PGSC0003DMG400010577,PGSC0003DMG400005610,PGSC0003DMG400017577,PGSC0003DMG400022830
GO:0009966	regulation of signal transduction	biological_process	0.58634	1	12	1801	125	23018	PGSC0003DMG400006429,PGSC0003DMG400004705,PGSC0003DMG403013914,PGSC0003DMG400004163,PGSC0003DMG401019343,PGSC0003DMG400011317,PGSC0003DMG400003401,PGSC0003DMG400013895,PGSC0003DMG400005610,PGSC0003DMG400010577,PGSC0003DMG400000322,PGSC0003DMG401010743
GO:0006396	RNA processing	biological_process	0.5864	1	55	1801	611	23018	PGSC0003DMG400029391,PGSC0003DMG400000486,PGSC0003DMG400001805,PGSC0003DMG400023836,PGSC0003DMG400011266,PGSC0003DMG400031553,PGSC0003DMG400029059,PGSC0003DMG400014414,PGSC0003DMG400022243,PGSC0003DMG400017211,PGSC0003DMG402015580,PGSC0003DMG402025960,PGSC0003DMG400015440,PGSC0003DMG400029405,PGSC0003DMG400014709,PGSC0003DMG400011051,PGSC0003DMG400004235,PGSC0003DMG400032145,PGSC0003DMG400003324,…
GO:0016841	ammonia-lyase activity	molecular_function	0.58665	1	1	1801	9	23018	PGSC0003DMG400023458
GO:0000808	origin recognition complex	cellular_component	0.58671	1	2	1801	27	23018	PGSC0003DMG400023719,PGSC0003DMG400027155
GO:0005740	mitochondrial envelope	cellular_component	0.58689	1	28	1801	325	23018	PGSC0003DMG400035636,PGSC0003DMG400026508,PGSC0003DMG400017234,PGSC0003DMG400013473,PGSC0003DMG400021448,PGSC0003DMG400030527,PGSC0003DMG400025038,PGSC0003DMG400015238,PGSC0003DMG400043600,PGSC0003DMG400000864,PGSC0003DMG400009454,PGSC0003DMG400030714,PGSC0003DMG400019236,PGSC0003DMG400032816,PGSC0003DMG400005848,PGSC0003DMG400030304,PGSC0003DMG400014565,PGSC0003DMG401013687,PGSC0003DMG400001498,…
GO:0048610	cellular process involved in reproduction	biological_process	0.58757	1	18	1801	214	23018	PGSC0003DMG400018622,PGSC0003DMG400031833,PGSC0003DMG400022830,PGSC0003DMG400031860,PGSC0003DMG400002017,PGSC0003DMG400012815,PGSC0003DMG400012585,PGSC0003DMG401005047,PGSC0003DMG400015968,EPlSTUG00000001151,PGSC0003DMG400012586,PGSC0003DMG400027325,EPlSTUG00000003658,PGSC0003DMG400010666,PGSC0003DMG400009772,PGSC0003DMG400019276,EPlSTUG00000002880,PGSC0003DMG400000092
GO:0000151	ubiquitin ligase complex	cellular_component	0.58758	1	27	1801	384	23018	PGSC0003DMG400030407,PGSC0003DMG400021310,PGSC0003DMG400030714,PGSC0003DMG400028136,PGSC0003DMG400026112,PGSC0003DMG402005938,PGSC0003DMG400029409,PGSC0003DMG400008740,PGSC0003DMG400014708,PGSC0003DMG400012137,PGSC0003DMG400000908,PGSC0003DMG400021755,PGSC0003DMG400018611,PGSC0003DMG400030547,PGSC0003DMG400021373,PGSC0003DMG401001720,PGSC0003DMG400005610,PGSC0003DMG400009904,PGSC0003DMG400030735,…
GO:0015926	glucosidase activity	molecular_function	0.5888	1	3	1801	39	23018	PGSC0003DMG400009936,PGSC0003DMG400004525,PGSC0003DMG400026760
GO:0019843	rRNA binding	molecular_function	0.58936	1	2	1801	25	23018	PGSC0003DMG401023851,PGSC0003DMG400015968
GO:0006733	oxidoreduction coenzyme metabolic process	biological_process	0.58936	1	7	1801	77	23018	PGSC0003DMG401011782,PGSC0003DMG400016115,PGSC0003DMG400023169,PGSC0003DMG400003324,PGSC0003DMG400012948,PGSC0003DMG400019734,PGSC0003DMG400001932
GO:0004482	mRNA (guanine-N7-)-methyltransferase activity	molecular_function	0.58946	1	1	1801	8	23018	PGSC0003DMG400009079
GO:0008174	mRNA methyltransferase activity	molecular_function	0.58946	1	1	1801	8	23018	PGSC0003DMG400009079
GO:0097367	carbohydrate derivative binding	molecular_function	0.59058	1	2	1801	37	23018	PGSC0003DMG400015440,PGSC0003DMG400042523
GO:0005085	guanyl-nucleotide exchange factor activity	molecular_function	0.59063	1	4	1801	44	23018	PGSC0003DMG400005610,PGSC0003DMG400004163,PGSC0003DMG400000377,PGSC0003DMG400021594
GO:0005618	cell wall	cellular_component	0.59137	1	8	1801	123	23018	PGSC0003DMG400014823,PGSC0003DMG400022791,PGSC0003DMG400003866,PGSC0003DMG400004670,PGSC0003DMG400043962,PGSC0003DMG402018740,PGSC0003DMG400025967,PGSC0003DMG400009300
GO:0009584	detection of visible light	biological_process	0.59139	1	1	1801	6	23018	PGSC0003DMG400017396
GO:0018298	protein-chromophore linkage	biological_process	0.59139	1	1	1801	6	23018	PGSC0003DMG400017396
GO:0006505	GPI anchor metabolic process	biological_process	0.59164	1	9	1801	106	23018	PGSC0003DMG402024038,PGSC0003DMG401028367,PGSC0003DMG402017409,PGSC0003DMG400022921,PGSC0003DMG400022911,PGSC0003DMG400025997,PGSC0003DMG401012699,PGSC0003DMG401017409,PGSC0003DMG402020229
GO:0008417	fucosyltransferase activity	molecular_function	0.59182	1	1	1801	9	23018	PGSC0003DMG401006223
GO:0046812	host cell surface binding	molecular_function	0.59312	1	1	1801	11	23018	PGSC0003DMG400009772
GO:0016833	oxo-acid-lyase activity	molecular_function	0.59327	1	1	1801	7	23018	PGSC0003DMG400010772
GO:0010646	regulation of cell communication	biological_process	0.59381	1	12	1801	126	23018	PGSC0003DMG403013914,PGSC0003DMG400004705,PGSC0003DMG400006429,PGSC0003DMG400004163,PGSC0003DMG400003401,PGSC0003DMG400011317,PGSC0003DMG401019343,PGSC0003DMG401010743,PGSC0003DMG400000322,PGSC0003DMG400013895,PGSC0003DMG400005610,PGSC0003DMG400010577
GO:0004455	ketol-acid reductoisomerase activity	molecular_function	0.59428	1	2	1801	20	23018	PGSC0003DMG400007859,PGSC0003DMG400022025
GO:0000394	RNA splicing, via endonucleolytic cleavage and ligation	biological_process	0.59438	1	1	1801	14	23018	PGSC0003DMG402025960
GO:0006388	tRNA splicing, via endonucleolytic cleavage and ligation	biological_process	0.59438	1	1	1801	14	23018	PGSC0003DMG402025960
GO:0005789	endoplasmic reticulum membrane	cellular_component	0.59451	1	9	1801	113	23018	PGSC0003DMG400003487,PGSC0003DMG400015448,PGSC0003DMG400019465,PGSC0003DMG400008750,PGSC0003DMG400043827,PGSC0003DMG400017632,PGSC0003DMG402024038,PGSC0003DMG400012562,PGSC0003DMG400021308
GO:0042175	nuclear outer membrane-endoplasmic reticulum membrane network	cellular_component	0.59451	1	9	1801	113	23018	PGSC0003DMG400012562,PGSC0003DMG400021308,PGSC0003DMG400043827,PGSC0003DMG400017632,PGSC0003DMG402024038,PGSC0003DMG400019465,PGSC0003DMG400008750,PGSC0003DMG400003487,PGSC0003DMG400015448
GO:0016668	oxidoreductase activity, acting on a sulfur group of donors, NAD(P) as acceptor	molecular_function	0.59481	1	2	1801	45	23018	PGSC0003DMG400020525,PGSC0003DMG400011022
GO:0047134	protein-disulfide reductase activity	molecular_function	0.59481	1	2	1801	45	23018	PGSC0003DMG400011022,PGSC0003DMG400020525
GO:0000917	barrier septum assembly	biological_process	0.59743	1	6	1801	69	23018	PGSC0003DMG400012711,PGSC0003DMG400001594,PGSC0003DMG400011256,PGSC0003DMG400017577,PGSC0003DMG400001999,PGSC0003DMG400008384
GO:0032506	cytokinetic process	biological_process	0.59743	1	6	1801	69	23018	PGSC0003DMG400001999,PGSC0003DMG400008384,PGSC0003DMG400011256,PGSC0003DMG400001594,PGSC0003DMG400017577,PGSC0003DMG400012711
GO:0090529	cell septum assembly	biological_process	0.59743	1	6	1801	69	23018	PGSC0003DMG400012711,PGSC0003DMG400001999,PGSC0003DMG400008384,PGSC0003DMG400001594,PGSC0003DMG400011256,PGSC0003DMG400017577
GO:0003755	peptidyl-prolyl cis-trans isomerase activity	molecular_function	0.59804	1	3	1801	30	23018	PGSC0003DMG400003896,PGSC0003DMG400007418,PGSC0003DMG400021445
GO:0016859	cis-trans isomerase activity	molecular_function	0.59804	1	3	1801	30	23018	PGSC0003DMG400003896,PGSC0003DMG400021445,PGSC0003DMG400007418
GO:0017119	Golgi transport complex	cellular_component	0.59835	1	3	1801	25	23018	PGSC0003DMG401012873,PGSC0003DMG400022830,PGSC0003DMG400025968
GO:0019359	nicotinamide nucleotide biosynthetic process	biological_process	0.5993	1	2	1801	14	23018	PGSC0003DMG400019734,PGSC0003DMG401011782
GO:0019363	pyridine nucleotide biosynthetic process	biological_process	0.5993	1	2	1801	14	23018	PGSC0003DMG400019734,PGSC0003DMG401011782
GO:0016298	lipase activity	molecular_function	0.60022	1	9	1801	106	23018	PGSC0003DMG400033134,PGSC0003DMG402020229,PGSC0003DMG400020952,PGSC0003DMG400025997,PGSC0003DMG400022911,PGSC0003DMG400022921,PGSC0003DMG401012699,PGSC0003DMG400021286,PGSC0003DMG401001548
GO:0046912	transferase activity, transferring acyl groups, acyl groups converted into alkyl on transfer	molecular_function	0.6007	1	2	1801	19	23018	PGSC0003DMG400016337,PGSC0003DMG400028982
GO:0065004	protein-DNA complex assembly	biological_process	0.60086	1	6	1801	74	23018	PGSC0003DMG400001838,PGSC0003DMG400019515,PGSC0003DMG400008411,PGSC0003DMG400033360,PGSC0003DMG400022320,PGSC0003DMG400041999
GO:0071824	protein-DNA complex subunit organization	biological_process	0.60086	1	6	1801	74	23018	PGSC0003DMG400022320,PGSC0003DMG400041999,PGSC0003DMG400033360,PGSC0003DMG400019515,PGSC0003DMG400001838,PGSC0003DMG400008411
GO:0004799	thymidylate synthase activity	molecular_function	0.6015	1	1	1801	19	23018	PGSC0003DMG400034813
GO:0019072	viral genome packaging	biological_process	0.60152	1	2	1801	21	23018	PGSC0003DMG400012586,PGSC0003DMG400015968
GO:0004129	cytochrome-c oxidase activity	molecular_function	0.60167	1	5	1801	65	23018	PGSC0003DMG400017234,PGSC0003DMG400011787,PGSC0003DMG400005947,PGSC0003DMG400011914,PGSC0003DMG400009953
GO:0016675	oxidoreductase activity, acting on a heme group of donors	molecular_function	0.60167	1	5	1801	65	23018	PGSC0003DMG400009953,PGSC0003DMG400011914,PGSC0003DMG400017234,PGSC0003DMG400005947,PGSC0003DMG400011787
GO:0016676	oxidoreductase activity, acting on a heme group of donors, oxygen as acceptor	molecular_function	0.60167	1	5	1801	65	23018	PGSC0003DMG400009953,PGSC0003DMG400011914,PGSC0003DMG400017234,PGSC0003DMG400011787,PGSC0003DMG400005947
GO:0016788	hydrolase activity, acting on ester bonds	molecular_function	0.60227	1	83	1801	1057	23018	PGSC0003DMG401028367,PGSC0003DMG400028223,PGSC0003DMG400031187,PGSC0003DMG400029284,PGSC0003DMG400012508,PGSC0003DMG400027682,PGSC0003DMG400045175,PGSC0003DMG400026759,PGSC0003DMG400009144,PGSC0003DMG400025997,PGSC0003DMG400030059,PGSC0003DMG400009880,PGSC0003DMG403020240,PGSC0003DMG400021666,PGSC0003DMG400000295,PGSC0003DMG402002797,PGSC0003DMG400012557,PGSC0003DMG400015683,PGSC0003DMG402017409,…
GO:0071310	cellular response to organic substance	biological_process	0.60283	1	2	1801	21	23018	PGSC0003DMG400024275,PGSC0003DMG400003681
GO:0071704	organic substance metabolic process	biological_process	0.60297	1	812	1801	9685	23018	PGSC0003DMG400029400,PGSC0003DMG400044859,PGSC0003DMG401028774,PGSC0003DMG400002105,PGSC0003DMG400021242,PGSC0003DMG400005254,PGSC0003DMG400003747,PGSC0003DMG400003541,PGSC0003DMG400007177,PGSC0003DMG400017062,PGSC0003DMG400029652,PGSC0003DMG400006448,PGSC0003DMG400016651,PGSC0003DMG400004670,PGSC0003DMG400020078,PGSC0003DMG400005947,PGSC0003DMG400017165,PGSC0003DMG400025245,PGSC0003DMG400018622,…
GO:0065008	regulation of biological quality	biological_process	0.60327	1	41	1801	576	23018	PGSC0003DMG400020321,PGSC0003DMG400026042,PGSC0003DMG400009217,PGSC0003DMG400032544,PGSC0003DMG400014140,PGSC0003DMG400000335,PGSC0003DMG400022589,PGSC0003DMG400028065,PGSC0003DMG400008076,PGSC0003DMG400013903,PGSC0003DMG400017632,PGSC0003DMG401023061,PGSC0003DMG400002953,PGSC0003DMG400026112,PGSC0003DMG400036713,PGSC0003DMG400016573,EPlSTUG00000000520,PGSC0003DMG400006339,PGSC0003DMG400005254,PG…
GO:0009620	response to fungus	biological_process	0.60414	1	1	1801	13	23018	PGSC0003DMG400025766
GO:0050832	defense response to fungus	biological_process	0.60414	1	1	1801	13	23018	PGSC0003DMG400025766
GO:0044432	endoplasmic reticulum part	cellular_component	0.60449	1	10	1801	122	23018	PGSC0003DMG400015448,PGSC0003DMG400003487,PGSC0003DMG400008750,PGSC0003DMG400019465,PGSC0003DMG400017632,PGSC0003DMG402024038,PGSC0003DMG400043827,PGSC0003DMG400021308,PGSC0003DMG400012562,PGSC0003DMG400027609
GO:0007127	meiosis I	biological_process	0.60555	1	2	1801	25	23018	PGSC0003DMG400018622,PGSC0003DMG400010666
GO:0005539	glycosaminoglycan binding	molecular_function	0.60562	1	1	1801	11	23018	PGSC0003DMG400015440
GO:0016651	oxidoreductase activity, acting on NAD(P)H	molecular_function	0.60611	1	12	1801	173	23018	PGSC0003DMG400020525,PGSC0003DMG400028031,PGSC0003DMG400011022,PGSC0003DMG400026758,PGSC0003DMG400024493,PGSC0003DMG400025509,PGSC0003DMG400039741,PGSC0003DMG401027355,PGSC0003DMG402023481,PGSC0003DMG400015298,PGSC0003DMG403016183,PGSC0003DMG400004163
GO:0006801	superoxide metabolic process	biological_process	0.60636	1	1	1801	10	23018	PGSC0003DMG400010660
GO:0072593	reactive oxygen species metabolic process	biological_process	0.60636	1	1	1801	10	23018	PGSC0003DMG400010660
GO:0006771	riboflavin metabolic process	biological_process	0.60641	1	2	1801	19	23018	PGSC0003DMG400016219,PGSC0003DMG400029273
GO:0009231	riboflavin biosynthetic process	biological_process	0.60641	1	2	1801	19	23018	PGSC0003DMG400029273,PGSC0003DMG400016219
GO:0042726	flavin-containing compound metabolic process	biological_process	0.60641	1	2	1801	19	23018	PGSC0003DMG400029273,PGSC0003DMG400016219
GO:0042727	flavin-containing compound biosynthetic process	biological_process	0.60641	1	2	1801	19	23018	PGSC0003DMG400029273,PGSC0003DMG400016219
GO:0016538	cyclin-dependent protein serine/threonine kinase regulator activity	molecular_function	0.60682	1	1	1801	17	23018	PGSC0003DMG400017654
GO:0005319	lipid transporter activity	molecular_function	0.60724	1	2	1801	27	23018	PGSC0003DMG401020076,PGSC0003DMG400024796
GO:0006022	aminoglycan metabolic process	biological_process	0.60734	1	2	1801	35	23018	PGSC0003DMG400018831,PGSC0003DMG400042523
GO:0072525	pyridine-containing compound biosynthetic process	biological_process	0.60948	1	2	1801	15	23018	PGSC0003DMG400019734,PGSC0003DMG401011782
GO:0044431	Golgi apparatus part	cellular_component	0.60953	1	10	1801	113	23018	PGSC0003DMG400025968,PGSC0003DMG400001594,PGSC0003DMG400028031,PGSC0003DMG400007743,PGSC0003DMG400001741,PGSC0003DMG400028234,PGSC0003DMG401012873,PGSC0003DMG400028369,PGSC0003DMG400022830,PGSC0003DMG400017572
GO:0006432	phenylalanyl-tRNA aminoacylation	biological_process	0.60983	1	1	1801	11	23018	PGSC0003DMG400023353
GO:0005635	nuclear envelope	cellular_component	0.60987	1	7	1801	83	23018	PGSC0003DMG400002641,PGSC0003DMG400012711,PGSC0003DMG400012709,PGSC0003DMG401015894,PGSC0003DMG400013699,PGSC0003DMG400011324,PGSC0003DMG400025778
GO:0044237	cellular metabolic process	biological_process	0.61033	1	732	1801	8805	23018	PGSC0003DMG400025509,PGSC0003DMG400023658,PGSC0003DMG400023568,PGSC0003DMG400026653,PGSC0003DMG402025960,PGSC0003DMG400012210,PGSC0003DMG400039678,PGSC0003DMG400009217,PGSC0003DMG401002683,PGSC0003DMG400010772,PGSC0003DMG400019706,PGSC0003DMG400016219,PGSC0003DMG404008678,PGSC0003DMG400027905,PGSC0003DMG400000273,PGSC0003DMG400032138,PGSC0003DMG400024623,PGSC0003DMG400018469,PGSC0003DMG402009541,…
GO:0009847	spore germination	biological_process	0.61185	1	1	1801	11	23018	PGSC0003DMG400004852
GO:0010333	terpene synthase activity	molecular_function	0.61378	1	6	1801	90	23018	PGSC0003DMG400012790,PGSC0003DMG400030454,PGSC0003DMG400029200,PGSC0003DMG400011775,PGSC0003DMG400026279,PGSC0003DMG400033580
GO:0003824	catalytic activity	molecular_function	0.61526	1	952	1801	11359	23018	PGSC0003DMG400028961,PGSC0003DMG401011522,PGSC0003DMG400007743,PGSC0003DMG400001078,PGSC0003DMG401006223,PGSC0003DMG400001058,PGSC0003DMG400030559,PGSC0003DMG400011713,PGSC0003DMG400028467,PGSC0003DMG400005962,PGSC0003DMG400023472,PGSC0003DMG400007862,PGSC0003DMG400002947,PGSC0003DMG400008109,PGSC0003DMG400001066,PGSC0003DMG400024053,PGSC0003DMG402023433,PGSC0003DMG400023359,PGSC0003DMG400033065,…
GO:0016301	kinase activity	molecular_function	0.61531	1	165	1801	1737	23018	PGSC0003DMG400013147,PGSC0003DMG400029392,PGSC0003DMG402027811,PGSC0003DMG400028435,PGSC0003DMG400018795,PGSC0003DMG400031860,PGSC0003DMG400002038,PGSC0003DMG400024804,PGSC0003DMG400030536,PGSC0003DMG400017662,PGSC0003DMG400003035,PGSC0003DMG400019836,PGSC0003DMG402028796,PGSC0003DMG400003089,PGSC0003DMG400011814,PGSC0003DMG400007056,PGSC0003DMG400031498,PGSC0003DMG400010577,PGSC0003DMG401029444,…
GO:0008080	N-acetyltransferase activity	molecular_function	0.61562	1	6	1801	83	23018	PGSC0003DMG400011059,PGSC0003DMG400006777,PGSC0003DMG402011224,PGSC0003DMG400026258,PGSC0003DMG401031287,PGSC0003DMG400012431
GO:0003887	DNA-directed DNA polymerase activity	molecular_function	0.61682	1	7	1801	84	23018	PGSC0003DMG400023496,PGSC0003DMG400024881,PGSC0003DMG400013743,PGSC0003DMG400028467,PGSC0003DMG400015457,PGSC0003DMG400031826,PGSC0003DMG400014412
GO:0019855	calcium channel inhibitor activity	molecular_function	0.61686	1	1	1801	11	23018	PGSC0003DMG400009967
GO:0022618	ribonucleoprotein complex assembly	biological_process	0.61689	1	1	1801	8	23018	PGSC0003DMG400004235
GO:0032984	macromolecular complex disassembly	biological_process	0.61745	1	3	1801	31	23018	PGSC0003DMG400011137,PGSC0003DMG400010378,PGSC0003DMG400026829
GO:0033897	ribonuclease T2 activity	molecular_function	0.61754	1	1	1801	16	23018	PGSC0003DMG400027682
GO:0055036	virion membrane	cellular_component	0.61779	1	2	1801	19	23018	PGSC0003DMG400011793,PGSC0003DMG400023463
GO:0016887	ATPase activity	molecular_function	0.61948	1	68	1801	633	23018	PGSC0003DMG400022574,PGSC0003DMG400013241,PGSC0003DMG401023104,PGSC0003DMG400012890,PGSC0003DMG401025422,PGSC0003DMG400022572,PGSC0003DMG400026543,PGSC0003DMG401008570,PGSC0003DMG400018795,PGSC0003DMG400012167,PGSC0003DMG402017925,PGSC0003DMG400013655,PGSC0003DMG400003089,PGSC0003DMG400016002,PGSC0003DMG400018479,PGSC0003DMG400001326,PGSC0003DMG400019716,PGSC0003DMG400000957,PGSC0003DMG400013114,…
GO:0050793	regulation of developmental process	biological_process	0.61972	1	2	1801	26	23018	PGSC0003DMG400022830,PGSC0003DMG400005787
GO:0051186	cofactor metabolic process	biological_process	0.62096	1	38	1801	415	23018	PGSC0003DMG400028308,PGSC0003DMG402022694,PGSC0003DMG401011782,PGSC0003DMG400001932,PGSC0003DMG400008076,PGSC0003DMG400005919,PGSC0003DMG400018148,PGSC0003DMG400012948,PGSC0003DMG400003324,PGSC0003DMG402004220,PGSC0003DMG400032146,PGSC0003DMG400003889,PGSC0003DMG400022379,PGSC0003DMG400021168,PGSC0003DMG401012699,PGSC0003DMG401015240,PGSC0003DMG400018679,PGSC0003DMG400022573,PGSC0003DMG400023975,…
GO:0016881	acid-amino acid ligase activity	molecular_function	0.62225	1	37	1801	500	23018	PGSC0003DMG400005610,PGSC0003DMG401001720,PGSC0003DMG400012210,PGSC0003DMG400006807,PGSC0003DMG402011946,PGSC0003DMG400021445,PGSC0003DMG400028599,PGSC0003DMG400030407,PGSC0003DMG402018159,PGSC0003DMG400027848,PGSC0003DMG400021310,PGSC0003DMG400028136,PGSC0003DMG400026112,PGSC0003DMG402005938,PGSC0003DMG400012137,PGSC0003DMG400029724,PGSC0003DMG400000908,PGSC0003DMG400008551,PGSC0003DMG400021373,…
GO:0010033	response to organic substance	biological_process	0.62327	1	5	1801	53	23018	PGSC0003DMG400003681,PGSC0003DMG400014179,PGSC0003DMG400024275,PGSC0003DMG401018664,PGSC0003DMG400008081
GO:0023051	regulation of signaling	biological_process	0.6244	1	12	1801	129	23018	PGSC0003DMG400013895,PGSC0003DMG400005610,PGSC0003DMG400010577,PGSC0003DMG401010743,PGSC0003DMG400000322,PGSC0003DMG401019343,PGSC0003DMG400003401,PGSC0003DMG400011317,PGSC0003DMG400004163,PGSC0003DMG400006429,PGSC0003DMG403013914,PGSC0003DMG400004705
GO:0031647	regulation of protein stability	biological_process	0.62507	1	1	1801	11	23018	PGSC0003DMG400028982
GO:0042301	phosphate ion binding	molecular_function	0.62507	1	1	1801	11	23018	PGSC0003DMG400028982
GO:0050821	protein stabilization	biological_process	0.62507	1	1	1801	11	23018	PGSC0003DMG400028982
GO:0008948	oxaloacetate decarboxylase activity	molecular_function	0.62589	1	1	1801	13	23018	PGSC0003DMG400026325
GO:0035725	sodium ion transmembrane transport	biological_process	0.62589	1	1	1801	13	23018	PGSC0003DMG400026325
GO:0071436	sodium ion export	biological_process	0.62589	1	1	1801	13	23018	PGSC0003DMG400026325
GO:0051641	cellular localization	biological_process	0.62879	1	89	1801	994	23018	PGSC0003DMG400043600,PGSC0003DMG400013903,PGSC0003DMG402017409,PGSC0003DMG401019343,PGSC0003DMG400018365,PGSC0003DMG400030376,PGSC0003DMG400024575,PGSC0003DMG400001594,PGSC0003DMG400036713,PGSC0003DMG400008075,PGSC0003DMG400022921,PGSC0003DMG400005367,PGSC0003DMG400027069,PGSC0003DMG400002871,PGSC0003DMG400014497,PGSC0003DMG400005253,PGSC0003DMG400026526,PGSC0003DMG400007239,PGSC0003DMG400003507,…
GO:0019080	viral genome expression	biological_process	0.62946	1	4	1801	40	23018	PGSC0003DMG400029873,PGSC0003DMG400027954,PGSC0003DMG400022489,PGSC0003DMG401014160
GO:0004345	glucose-6-phosphate dehydrogenase activity	molecular_function	0.63001	1	1	1801	7	23018	PGSC0003DMG400020269
GO:0008380	RNA splicing	biological_process	0.63086	1	5	1801	64	23018	PGSC0003DMG400004235,PGSC0003DMG400018256,PGSC0003DMG402025960,PGSC0003DMG400010378,PGSC0003DMG400002669
GO:0003997	acyl-CoA oxidase activity	molecular_function	0.63207	1	1	1801	7	23018	PGSC0003DMG400020620
GO:0012505	endomembrane system	cellular_component	0.63275	1	26	1801	310	23018	PGSC0003DMG400002641,PGSC0003DMG400031257,PGSC0003DMG401015894,PGSC0003DMG400007743,PGSC0003DMG400028369,PGSC0003DMG400001741,PGSC0003DMG400017632,PGSC0003DMG400022699,PGSC0003DMG400011324,PGSC0003DMG400001594,PGSC0003DMG400003487,PGSC0003DMG400012711,PGSC0003DMG400012709,PGSC0003DMG400028031,PGSC0003DMG400012562,PGSC0003DMG400021308,PGSC0003DMG400028234,PGSC0003DMG400043827,PGSC0003DMG402024038,…
GO:0045261	proton-transporting ATP synthase complex, catalytic core F(1)	cellular_component	0.63277	1	2	1801	26	23018	PGSC0003DMG400026508,PGSC0003DMG400032816
GO:0044769	ATPase activity, coupled to transmembrane movement of ions, rotational mechanism	molecular_function	0.63427	1	4	1801	51	23018	PGSC0003DMG400029409,PGSC0003DMG400026508,PGSC0003DMG400022403,PGSC0003DMG400030547
GO:0022411	cellular component disassembly	biological_process	0.63446	1	3	1801	32	23018	PGSC0003DMG400026829,PGSC0003DMG400011137,PGSC0003DMG400010378
GO:0044238	primary metabolic process	biological_process	0.63712	1	780	1801	9285	23018	PGSC0003DMG400031553,PGSC0003DMG400006155,PGSC0003DMG400031154,PGSC0003DMG400019465,PGSC0003DMG400022589,PGSC0003DMG400011266,PGSC0003DMG400012307,PGSC0003DMG401000860,PGSC0003DMG401021870,PGSC0003DMG400023574,PGSC0003DMG400021276,PGSC0003DMG400001963,PGSC0003DMG400030407,PGSC0003DMG400001932,PGSC0003DMG400003138,PGSC0003DMG400005918,PGSC0003DMG400017396,PGSC0003DMG400006604,PGSC0003DMG400014556,…
GO:0005739	mitochondrion	cellular_component	0.63821	1	33	1801	397	23018	PGSC0003DMG400019236,PGSC0003DMG400030714,PGSC0003DMG400009454,PGSC0003DMG400000864,PGSC0003DMG401027355,PGSC0003DMG400017234,PGSC0003DMG400013473,PGSC0003DMG400002105,PGSC0003DMG400030304,PGSC0003DMG400032816,PGSC0003DMG400000295,PGSC0003DMG400024493,PGSC0003DMG400043600,PGSC0003DMG400015238,PGSC0003DMG400030527,PGSC0003DMG400025038,PGSC0003DMG400021448,PGSC0003DMG400026508,PGSC0003DMG403016183,…
GO:0009095	aromatic amino acid family biosynthetic process, prephenate pathway	biological_process	0.6384	1	1	1801	12	23018	PGSC0003DMG400016478
GO:0005102	receptor binding	molecular_function	0.63865	1	25	1801	378	23018	PGSC0003DMG400022858,PGSC0003DMG400016002,PGSC0003DMG400011225,PGSC0003DMG400017577,PGSC0003DMG400023589,PGSC0003DMG400044997,PGSC0003DMG400029502,PGSC0003DMG400020891,PGSC0003DMG400004163,PGSC0003DMG400028065,PGSC0003DMG400009772,PGSC0003DMG400041221,PGSC0003DMG400005787,PGSC0003DMG400014134,PGSC0003DMG400028228,PGSC0003DMG400001606,PGSC0003DMG401028784,PGSC0003DMG400022830,PGSC0003DMG400003138,…
GO:0009888	tissue development	biological_process	0.63894	1	2	1801	22	23018	PGSC0003DMG400000652,PGSC0003DMG400008687
GO:0004499	N,N-dimethylaniline monooxygenase activity	molecular_function	0.63925	1	2	1801	28	23018	PGSC0003DMG400022025,PGSC0003DMG400013577
GO:0015002	heme-copper terminal oxidase activity	molecular_function	0.64012	1	5	1801	68	23018	PGSC0003DMG400011914,PGSC0003DMG400009953,PGSC0003DMG400017234,PGSC0003DMG400011787,PGSC0003DMG400005947
GO:0006650	glycerophospholipid metabolic process	biological_process	0.64052	1	12	1801	144	23018	PGSC0003DMG400013285,PGSC0003DMG402020229,PGSC0003DMG402024038,PGSC0003DMG402017409,PGSC0003DMG401028367,PGSC0003DMG400022921,PGSC0003DMG400022911,PGSC0003DMG400023658,PGSC0003DMG400025997,PGSC0003DMG401017409,PGSC0003DMG400008369,PGSC0003DMG401012699
GO:0000375	RNA splicing, via transesterification reactions	biological_process	0.64069	1	4	1801	47	23018	PGSC0003DMG400004235,PGSC0003DMG400002669,PGSC0003DMG400018256,PGSC0003DMG400010378
GO:0000377	RNA splicing, via transesterification reactions with bulged adenosine as nucleophile	biological_process	0.64069	1	4	1801	47	23018	PGSC0003DMG400004235,PGSC0003DMG400010378,PGSC0003DMG400018256,PGSC0003DMG400002669
GO:0000398	mRNA splicing, via spliceosome	biological_process	0.64069	1	4	1801	47	23018	PGSC0003DMG400010378,PGSC0003DMG400018256,PGSC0003DMG400002669,PGSC0003DMG400004235
GO:0006796	phosphate-containing compound metabolic process	biological_process	0.64219	1	186	1801	2097	23018	PGSC0003DMG400015180,PGSC0003DMG401005047,PGSC0003DMG400003324,PGSC0003DMG400028801,PGSC0003DMG400032242,PGSC0003DMG400008369,PGSC0003DMG400012955,PGSC0003DMG401011782,PGSC0003DMG400003700,PGSC0003DMG400013895,PGSC0003DMG402023481,PGSC0003DMG400034813,PGSC0003DMG402005482,PGSC0003DMG400030626,PGSC0003DMG400014565,PGSC0003DMG400028845,PGSC0003DMG400012711,PGSC0003DMG400025435,PGSC0003DMG400001656,…
GO:0009987	cellular process	biological_process	0.64309	1	972	1801	11768	23018	PGSC0003DMG401022901,PGSC0003DMG400019836,PGSC0003DMG401013295,PGSC0003DMG400028276,PGSC0003DMG400028982,PGSC0003DMG400007090,EPlSTUG00000000520,PGSC0003DMG400011814,PGSC0003DMG400033060,PGSC0003DMG400021376,PGSC0003DMG400020655,PGSC0003DMG400006668,PGSC0003DMG400030005,PGSC0003DMG400030907,PGSC0003DMG400002037,PGSC0003DMG400014992,PGSC0003DMG400021831,PGSC0003DMG400001326,PGSC0003DMG400014556,PG…
GO:0008053	mitochondrial fusion	biological_process	0.64318	1	1	1801	13	23018	PGSC0003DMG400012711
GO:1901564	organonitrogen compound metabolic process	biological_process	0.64357	1	139	1801	1508	23018	PGSC0003DMG400005919,PGSC0003DMG400000273,PGSC0003DMG400008076,PGSC0003DMG400032146,PGSC0003DMG400012948,PGSC0003DMG400030527,PGSC0003DMG400022268,PGSC0003DMG400042523,EPlSTUG00000001931,PGSC0003DMG400026508,PGSC0003DMG400009217,PGSC0003DMG400021168,PGSC0003DMG400019734,PGSC0003DMG400012210,PGSC0003DMG400025348,PGSC0003DMG400029178,PGSC0003DMG400023422,PGSC0003DMG400016219,PGSC0003DMG400011499,PG…
GO:0006826	iron ion transport	biological_process	0.6438	1	8	1801	77	23018	PGSC0003DMG400011597,PGSC0003DMG400030710,PGSC0003DMG400016002,PGSC0003DMG400008457,PGSC0003DMG400002482,PGSC0003DMG400014512,PGSC0003DMG400004167,PGSC0003DMG400019159
GO:0000077	DNA damage checkpoint	biological_process	0.64542	1	1	1801	9	23018	PGSC0003DMG401000860
GO:0030896	checkpoint clamp complex	cellular_component	0.64542	1	1	1801	9	23018	PGSC0003DMG401000860
GO:0031570	DNA integrity checkpoint	biological_process	0.64542	1	1	1801	9	23018	PGSC0003DMG401000860
GO:0005938	cell cortex	cellular_component	0.64632	1	5	1801	67	23018	PGSC0003DMG401031322,PGSC0003DMG400023511,PGSC0003DMG401012873,PGSC0003DMG400034509,PGSC0003DMG401023061
GO:0004672	protein kinase activity	molecular_function	0.64709	1	124	1801	1389	23018	PGSC0003DMG400029442,PGSC0003DMG400032498,PGSC0003DMG400045078,PGSC0003DMG400000652,PGSC0003DMG400028995,PGSC0003DMG400019276,PGSC0003DMG400002884,PGSC0003DMG402031202,PGSC0003DMG400033060,PGSC0003DMG400011814,PGSC0003DMG400007056,PGSC0003DMG400007090,PGSC0003DMG401029444,PGSC0003DMG400010577,PGSC0003DMG400031498,PGSC0003DMG400019836,PGSC0003DMG400031103,PGSC0003DMG400027140,PGSC0003DMG400010947,…
GO:0030658	transport vesicle membrane	cellular_component	0.64725	1	4	1801	45	23018	PGSC0003DMG400031257,PGSC0003DMG400022699,PGSC0003DMG400028599,PGSC0003DMG400007743
GO:0019064	viral entry into host cell via membrane fusion with the plasma membrane	biological_process	0.64789	1	2	1801	22	23018	PGSC0003DMG400009772,PGSC0003DMG400012815
GO:0030488	tRNA methylation	biological_process	0.64869	1	1	1801	12	23018	PGSC0003DMG400022243
GO:0008061	chitin binding	molecular_function	0.64916	1	1	1801	25	23018	PGSC0003DMG400042523
GO:0004616	phosphogluconate dehydrogenase (decarboxylating) activity	molecular_function	0.64952	1	4	1801	51	23018	PGSC0003DMG400001932,PGSC0003DMG400023169,PGSC0003DMG400003324,PGSC0003DMG400016115
GO:0006406	mRNA export from nucleus	biological_process	0.65042	1	1	1801	11	23018	PGSC0003DMG400012711
GO:0044766	multi-organism transport	biological_process	0.65128	1	1	1801	9	23018	PGSC0003DMG400004129
GO:0075519	microtubule-dependent intracellular transport of viral material	biological_process	0.65128	1	1	1801	9	23018	PGSC0003DMG400004129
GO:0075521	microtubule-dependent intracellular transport of viral material to nucleus	biological_process	0.65128	1	1	1801	9	23018	PGSC0003DMG400004129
GO:0075606	transport of viral material to nucleus	biological_process	0.65128	1	1	1801	9	23018	PGSC0003DMG400004129
GO:0075733	intracellular transport of viral material	biological_process	0.65128	1	1	1801	9	23018	PGSC0003DMG400004129
GO:0034062	RNA polymerase activity	molecular_function	0.65147	1	23	1801	280	23018	PGSC0003DMG401017944,PGSC0003DMG400022957,PGSC0003DMG400030880,PGSC0003DMG402009541,PGSC0003DMG400023472,PGSC0003DMG400009226,PGSC0003DMG400018365,PGSC0003DMG400001079,PGSC0003DMG400030104,PGSC0003DMG400023722,PGSC0003DMG400026552,PGSC0003DMG400002105,PGSC0003DMG400006668,PGSC0003DMG400005367,PGSC0003DMG402000361,PGSC0003DMG400031071,PGSC0003DMG400030899,PGSC0003DMG400009300,PGSC0003DMG400022489,…
GO:0006793	phosphorus metabolic process	biological_process	0.65171	1	186	1801	2101	23018	PGSC0003DMG401016989,PGSC0003DMG400002012,PGSC0003DMG400003213,PGSC0003DMG400017291,PGSC0003DMG400005955,PGSC0003DMG400016363,PGSC0003DMG400018679,PGSC0003DMG400046796,PGSC0003DMG400022921,PGSC0003DMG400030894,PGSC0003DMG402024038,PGSC0003DMG400022766,PGSC0003DMG400011509,PGSC0003DMG400018148,PGSC0003DMG400023475,PGSC0003DMG400026784,PGSC0003DMG400007555,PGSC0003DMG400000295,PGSC0003DMG400028308,…
GO:0044459	plasma membrane part	cellular_component	0.6519	1	10	1801	117	23018	PGSC0003DMG400007743,PGSC0003DMG400015233,PGSC0003DMG400032202,PGSC0003DMG400005254,PGSC0003DMG400004715,PGSC0003DMG400026760,PGSC0003DMG402023481,PGSC0003DMG400013218,PGSC0003DMG400019276,PGSC0003DMG400028514
GO:0072511	divalent inorganic cation transport	biological_process	0.65207	1	12	1801	129	23018	PGSC0003DMG400032110,PGSC0003DMG400014512,PGSC0003DMG400004167,PGSC0003DMG400007679,PGSC0003DMG400002482,PGSC0003DMG400004657,PGSC0003DMG400019159,PGSC0003DMG400008457,PGSC0003DMG400016002,PGSC0003DMG400030710,PGSC0003DMG400006169,PGSC0003DMG400011597
GO:0008060	ARF GTPase activator activity	molecular_function	0.65226	1	3	1801	27	23018	PGSC0003DMG400000322,PGSC0003DMG400005610,PGSC0003DMG400010577
GO:0032312	regulation of ARF GTPase activity	biological_process	0.65226	1	3	1801	27	23018	PGSC0003DMG400000322,PGSC0003DMG400005610,PGSC0003DMG400010577
GO:0006468	protein phosphorylation	biological_process	0.65246	1	112	1801	1273	23018	PGSC0003DMG400026325,PGSC0003DMG400006429,PGSC0003DMG400002038,PGSC0003DMG400030536,PGSC0003DMG400017662,PGSC0003DMG402027811,PGSC0003DMG400025861,PGSC0003DMG400013147,PGSC0003DMG400029392,PGSC0003DMG400028228,PGSC0003DMG400028435,PGSC0003DMG400017167,PGSC0003DMG400031860,PGSC0003DMG400004146,PGSC0003DMG400002747,PGSC0003DMG400033060,PGSC0003DMG402031202,PGSC0003DMG400028995,PGSC0003DMG400000652,…
GO:1901360	organic cyclic compound metabolic process	biological_process	0.65412	1	398	1801	4868	23018	PGSC0003DMG400020762,PGSC0003DMG400022134,PGSC0003DMG400041941,PGSC0003DMG402007649,PGSC0003DMG401006188,PGSC0003DMG400020717,PGSC0003DMG400029085,PGSC0003DMG400026543,PGSC0003DMG400001606,PGSC0003DMG400028694,PGSC0003DMG400010236,PGSC0003DMG400008709,PGSC0003DMG400011022,PGSC0003DMG400009226,PGSC0003DMG400031257,PGSC0003DMG400013638,PGSC0003DMG400008373,PGSC0003DMG400027502,PGSC0003DMG400023169,…
GO:0045786	negative regulation of cell cycle	biological_process	0.65435	1	2	1801	25	23018	PGSC0003DMG400017654,PGSC0003DMG400018605
GO:0009791	post-embryonic development	biological_process	0.65445	1	1	1801	17	23018	PGSC0003DMG401027811
GO:0009878	nodule morphogenesis	biological_process	0.65445	1	1	1801	17	23018	PGSC0003DMG401027811
GO:0009886	post-embryonic morphogenesis	biological_process	0.65445	1	1	1801	17	23018	PGSC0003DMG401027811
GO:0044111	development involved in symbiotic interaction	biological_process	0.65445	1	1	1801	17	23018	PGSC0003DMG401027811
GO:0016247	channel regulator activity	molecular_function	0.6547	1	6	1801	85	23018	PGSC0003DMG401031322,PGSC0003DMG400009967,PGSC0003DMG400007056,PGSC0003DMG400008563,PGSC0003DMG400002689,PGSC0003DMG401014557
GO:0004488	methylenetetrahydrofolate dehydrogenase (NADP+) activity	molecular_function	0.65495	1	2	1801	26	23018	PGSC0003DMG402028101,PGSC0003DMG400038188
GO:0016874	ligase activity	molecular_function	0.6553	1	74	1801	861	23018	PGSC0003DMG401001720,PGSC0003DMG400005610,PGSC0003DMG400012711,PGSC0003DMG400020325,PGSC0003DMG402011946,PGSC0003DMG400026627,PGSC0003DMG400028599,PGSC0003DMG400023353,PGSC0003DMG400021445,PGSC0003DMG400013235,PGSC0003DMG402018159,PGSC0003DMG400013634,PGSC0003DMG400030407,PGSC0003DMG401023061,PGSC0003DMG400022033,PGSC0003DMG400012137,PGSC0003DMG400003889,PGSC0003DMG400029724,PGSC0003DMG400000908,…
GO:0009581	detection of external stimulus	biological_process	0.65584	1	1	1801	7	23018	PGSC0003DMG400017396
GO:0009582	detection of abiotic stimulus	biological_process	0.65584	1	1	1801	7	23018	PGSC0003DMG400017396
GO:0009583	detection of light stimulus	biological_process	0.65584	1	1	1801	7	23018	PGSC0003DMG400017396
GO:0048731	system development	biological_process	0.6568	1	1	1801	11	23018	PGSC0003DMG400000227
GO:0004674	protein serine/threonine kinase activity	molecular_function	0.65775	1	15	1801	165	23018	PGSC0003DMG400019135,PGSC0003DMG400011693,PGSC0003DMG400016363,PGSC0003DMG400007555,PGSC0003DMG400004052,PGSC0003DMG400019276,PGSC0003DMG401021988,PGSC0003DMG400027276,PGSC0003DMG401005047,PGSC0003DMG400033060,PGSC0003DMG400008824,PGSC0003DMG400025509,PGSC0003DMG401029444,PGSC0003DMG400009300,PGSC0003DMG400007743
GO:0042886	amide transport	biological_process	0.65813	1	1	1801	13	23018	PGSC0003DMG400010236
GO:0019900	kinase binding	molecular_function	0.65837	1	1	1801	15	23018	PGSC0003DMG400012887
GO:0019901	protein kinase binding	molecular_function	0.65837	1	1	1801	15	23018	PGSC0003DMG400012887
GO:0017056	structural constituent of nuclear pore	molecular_function	0.65882	1	1	1801	13	23018	PGSC0003DMG400025778
GO:0034641	cellular nitrogen compound metabolic process	biological_process	0.65894	1	393	1801	4799	23018	PGSC0003DMG400029391,PGSC0003DMG400025348,PGSC0003DMG400023422,PGSC0003DMG400002086,PGSC0003DMG400008366,PGSC0003DMG400029368,PGSC0003DMG400005432,PGSC0003DMG401018664,PGSC0003DMG400011102,PGSC0003DMG400021168,PGSC0003DMG400005367,PGSC0003DMG400031826,PGSC0003DMG400010666,PGSC0003DMG400011225,PGSC0003DMG400019734,PGSC0003DMG400024466,PGSC0003DMG400014709,PGSC0003DMG400032146,PGSC0003DMG400026508,…
GO:0051606	detection of stimulus	biological_process	0.6594	1	1	1801	8	23018	PGSC0003DMG400017396
GO:0030260	entry into host cell	biological_process	0.66024	1	3	1801	33	23018	PGSC0003DMG400009772,PGSC0003DMG400004129,PGSC0003DMG400012815
GO:0044409	entry into host	biological_process	0.66024	1	3	1801	33	23018	PGSC0003DMG400004129,PGSC0003DMG400009772,PGSC0003DMG400012815
GO:0046718	viral entry into host cell	biological_process	0.66024	1	3	1801	33	23018	PGSC0003DMG400004129,PGSC0003DMG400009772,PGSC0003DMG400012815
GO:0051806	entry into cell of other organism involved in symbiotic interaction	biological_process	0.66024	1	3	1801	33	23018	PGSC0003DMG400012815,PGSC0003DMG400004129,PGSC0003DMG400009772
GO:0051828	entry into other organism involved in symbiotic interaction	biological_process	0.66024	1	3	1801	33	23018	PGSC0003DMG400009772,PGSC0003DMG400004129,PGSC0003DMG400012815
GO:0090304	nucleic acid metabolic process	biological_process	0.66055	1	318	1801	3944	23018	PGSC0003DMG400018234,PGSC0003DMG401019343,PGSC0003DMG400019030,PGSC0003DMG400021248,PGSC0003DMG400013903,PGSC0003DMG400014412,PGSC0003DMG400026079,PGSC0003DMG400001594,PGSC0003DMG400002669,PGSC0003DMG400029944,PGSC0003DMG400022573,PGSC0003DMG400033047,PGSC0003DMG400018825,PGSC0003DMG400027776,PGSC0003DMG400016198,PGSC0003DMG400015872,PGSC0003DMG400015440,PGSC0003DMG402009562,PGSC0003DMG400004006,…
GO:0004826	phenylalanine-tRNA ligase activity	molecular_function	0.66071	1	1	1801	11	23018	PGSC0003DMG400023353
GO:0006026	aminoglycan catabolic process	biological_process	0.66148	1	1	1801	24	23018	PGSC0003DMG400018831
GO:0046660	female sex differentiation	biological_process	0.66246	1	1	1801	13	23018	PGSC0003DMG400010945
GO:0031967	organelle envelope	cellular_component	0.66282	1	34	1801	407	23018	PGSC0003DMG400025020,PGSC0003DMG402023481,PGSC0003DMG400005848,PGSC0003DMG400025778,PGSC0003DMG400014565,PGSC0003DMG401013687,PGSC0003DMG400005253,PGSC0003DMG400001498,PGSC0003DMG400002495,PGSC0003DMG400005367,PGSC0003DMG400001656,PGSC0003DMG400026342,PGSC0003DMG400012711,PGSC0003DMG400021448,PGSC0003DMG400025038,PGSC0003DMG400030527,PGSC0003DMG400035636,PGSC0003DMG400026508,PGSC0003DMG400015238,…
GO:0006013	mannose metabolic process	biological_process	0.66569	1	1	1801	9	23018	PGSC0003DMG400021341
GO:0004357	glutamate-cysteine ligase activity	molecular_function	0.66631	1	1	1801	11	23018	PGSC0003DMG400012210
GO:0006635	fatty acid beta-oxidation	biological_process	0.66653	1	1	1801	8	23018	PGSC0003DMG400020620
GO:0019395	fatty acid oxidation	biological_process	0.66653	1	1	1801	8	23018	PGSC0003DMG400020620
GO:0034440	lipid oxidation	biological_process	0.66653	1	1	1801	8	23018	PGSC0003DMG400020620
GO:0006508	proteolysis	biological_process	0.66702	1	72	1801	869	23018	PGSC0003DMG400010378,PGSC0003DMG400024804,PGSC0003DMG400020762,PGSC0003DMG400014708,PGSC0003DMG400021606,PGSC0003DMG400013439,PGSC0003DMG403022797,PGSC0003DMG400000869,PGSC0003DMG400022911,PGSC0003DMG400010236,PGSC0003DMG400004634,PGSC0003DMG402005570,PGSC0003DMG400029158,PGSC0003DMG400029873,PGSC0003DMG400022611,PGSC0003DMG401007028,PGSC0003DMG400009772,PGSC0003DMG400015607,PGSC0003DMG400022569,…
GO:0046834	lipid phosphorylation	biological_process	0.66853	1	1	1801	18	23018	PGSC0003DMG400013285
GO:0046854	phosphatidylinositol phosphorylation	biological_process	0.66853	1	1	1801	18	23018	PGSC0003DMG400013285
GO:0046483	heterocycle metabolic process	biological_process	0.66883	1	387	1801	4749	23018	PGSC0003DMG400010967,PGSC0003DMG400031371,PGSC0003DMG400003629,PGSC0003DMG400027155,PGSC0003DMG401024195,PGSC0003DMG404020840,PGSC0003DMG400008057,PGSC0003DMG400003302,PGSC0003DMG400018481,PGSC0003DMG400008176,PGSC0003DMG400032816,PGSC0003DMG400032558,PGSC0003DMG400003681,PGSC0003DMG400021382,PGSC0003DMG400001296,PGSC0003DMG400003844,PGSC0003DMG400043423,PGSC0003DMG400021365,PGSC0003DMG400009290,…
GO:0045444	fat cell differentiation	biological_process	0.66935	1	1	1801	13	23018	PGSC0003DMG400002967
GO:0070925	organelle assembly	biological_process	0.66953	1	6	1801	82	23018	PGSC0003DMG400034509,PGSC0003DMG402012477,PGSC0003DMG400020996,PGSC0003DMG402022314,PGSC0003DMG400022830,PGSC0003DMG400022320
GO:0008653	lipopolysaccharide metabolic process	biological_process	0.67031	1	18	1801	186	23018	PGSC0003DMG400030535,PGSC0003DMG402030531,PGSC0003DMG400033335,PGSC0003DMG400003700,PGSC0003DMG400030492,PGSC0003DMG400001066,PGSC0003DMG402006673,PGSC0003DMG402028796,PGSC0003DMG401013267,PGSC0003DMG400025435,PGSC0003DMG401009415,PGSC0003DMG400028169,PGSC0003DMG400000754,PGSC0003DMG400033060,PGSC0003DMG400021342,PGSC0003DMG400002884,PGSC0003DMG400023610,PGSC0003DMG400005955
GO:0009103	lipopolysaccharide biosynthetic process	biological_process	0.67031	1	18	1801	186	23018	PGSC0003DMG400002884,PGSC0003DMG400021342,PGSC0003DMG400023610,PGSC0003DMG400005955,PGSC0003DMG400033060,PGSC0003DMG401009415,PGSC0003DMG400000754,PGSC0003DMG400028169,PGSC0003DMG401013267,PGSC0003DMG402028796,PGSC0003DMG400025435,PGSC0003DMG402006673,PGSC0003DMG400001066,PGSC0003DMG400003700,PGSC0003DMG400030492,PGSC0003DMG400033335,PGSC0003DMG400030535,PGSC0003DMG402030531
GO:0034622	cellular macromolecular complex assembly	biological_process	0.67054	1	21	1801	308	23018	PGSC0003DMG400015424,PGSC0003DMG400002038,PGSC0003DMG402004570,PGSC0003DMG400022320,PGSC0003DMG400012586,PGSC0003DMG400030516,PGSC0003DMG400004235,PGSC0003DMG400034509,PGSC0003DMG400015180,PGSC0003DMG400001838,PGSC0003DMG400006169,EPlSTUG00000000346,PGSC0003DMG400008411,PGSC0003DMG400033360,PGSC0003DMG400028065,PGSC0003DMG400017577,PGSC0003DMG400041999,PGSC0003DMG400040220,PGSC0003DMG400009217,PG…
GO:0018149	peptide cross-linking	biological_process	0.67113	1	1	1801	19	23018	PGSC0003DMG400023217
GO:0006858	extracellular transport	biological_process	0.67137	1	1	1801	12	23018	PGSC0003DMG400021242
GO:0015931	nucleobase-containing compound transport	biological_process	0.67142	1	2	1801	29	23018	PGSC0003DMG400012711,PGSC0003DMG400047156
GO:0005984	disaccharide metabolic process	biological_process	0.67347	1	4	1801	41	23018	PGSC0003DMG400026428,PGSC0003DMG400021341,PGSC0003DMG400006672,PGSC0003DMG400028467
GO:0006818	hydrogen transport	biological_process	0.67401	1	31	1801	385	23018	PGSC0003DMG400032558,EPlSTUG00000002880,PGSC0003DMG400001498,PGSC0003DMG400020655,PGSC0003DMG400016794,PGSC0003DMG400017494,PGSC0003DMG400027954,PGSC0003DMG400023463,PGSC0003DMG400002759,PGSC0003DMG400016203,PGSC0003DMG400000449,PGSC0003DMG400002495,PGSC0003DMG400001656,PGSC0003DMG400012711,PGSC0003DMG400003629,PGSC0003DMG400029409,EPlSTUG00000001931,PGSC0003DMG400001594,PGSC0003DMG400026508,PGSC…
GO:0015992	proton transport	biological_process	0.67401	1	31	1801	385	23018	PGSC0003DMG400034509,PGSC0003DMG400030527,PGSC0003DMG400016651,PGSC0003DMG400030547,PGSC0003DMG400008824,PGSC0003DMG400025375,PGSC0003DMG402027528,PGSC0003DMG400018605,PGSC0003DMG400022403,PGSC0003DMG400026508,PGSC0003DMG400002669,PGSC0003DMG400003629,PGSC0003DMG400029409,EPlSTUG00000001931,PGSC0003DMG400001594,PGSC0003DMG400001082,PGSC0003DMG400013903,PGSC0003DMG400016794,PGSC0003DMG400020655,PG…
GO:0006725	cellular aromatic compound metabolic process	biological_process	0.67412	1	388	1801	4755	23018	PGSC0003DMG400025390,PGSC0003DMG400006604,PGSC0003DMG400014992,PGSC0003DMG400006668,PGSC0003DMG400028381,PGSC0003DMG400030005,PGSC0003DMG400007823,PGSC0003DMG400028276,PGSC0003DMG400015373,PGSC0003DMG400019856,PGSC0003DMG401022901,PGSC0003DMG400003663,PGSC0003DMG400013286,PGSC0003DMG400004599,PGSC0003DMG400000333,PGSC0003DMG400027240,PGSC0003DMG400001999,PGSC0003DMG400030104,PGSC0003DMG400022572,…
GO:0061024	membrane organization	biological_process	0.67556	1	6	1801	73	23018	PGSC0003DMG400012711,PGSC0003DMG400019747,PGSC0003DMG400010740,PGSC0003DMG400002871,PGSC0003DMG400009772,PGSC0003DMG400012815
GO:0030120	vesicle coat	cellular_component	0.67579	1	5	1801	59	23018	PGSC0003DMG400028599,PGSC0003DMG400022699,PGSC0003DMG400031257,PGSC0003DMG400007743,PGSC0003DMG400028234
GO:0030135	coated vesicle	cellular_component	0.67579	1	5	1801	59	23018	PGSC0003DMG400031257,PGSC0003DMG400028599,PGSC0003DMG400022699,PGSC0003DMG400007743,PGSC0003DMG400028234
GO:0030662	coated vesicle membrane	cellular_component	0.67579	1	5	1801	59	23018	PGSC0003DMG400031257,PGSC0003DMG400022699,PGSC0003DMG400028599,PGSC0003DMG400007743,PGSC0003DMG400028234
GO:0004564	beta-fructofuranosidase activity	molecular_function	0.67594	1	2	1801	33	23018	PGSC0003DMG400026760,PGSC0003DMG400004525
GO:0004575	sucrose alpha-glucosidase activity	molecular_function	0.67594	1	2	1801	33	23018	PGSC0003DMG400004525,PGSC0003DMG400026760
GO:0006944	cellular membrane fusion	biological_process	0.67786	1	1	1801	14	23018	PGSC0003DMG400012711
GO:0048284	organelle fusion	biological_process	0.67786	1	1	1801	14	23018	PGSC0003DMG400012711
GO:0009036	Type II site-specific deoxyribonuclease activity	molecular_function	0.68048	1	2	1801	27	23018	PGSC0003DMG400026759,PGSC0003DMG400025778
GO:0015666	restriction endodeoxyribonuclease activity	molecular_function	0.68048	1	2	1801	27	23018	PGSC0003DMG400026759,PGSC0003DMG400025778
GO:0016837	carbon-oxygen lyase activity, acting on polysaccharides	molecular_function	0.68059	1	1	1801	15	23018	PGSC0003DMG400005339
GO:0030246	carbohydrate binding	molecular_function	0.68071	1	16	1801	265	23018	PGSC0003DMG400007908,PGSC0003DMG400008109,PGSC0003DMG400002038,PGSC0003DMG400004394,PGSC0003DMG402027811,PGSC0003DMG400027154,PGSC0003DMG400011793,PGSC0003DMG400027289,PGSC0003DMG400026430,PGSC0003DMG400018405,PGSC0003DMG400023732,PGSC0003DMG400027140,PGSC0003DMG401015240,PGSC0003DMG400016248,PGSC0003DMG401009415,PGSC0003DMG400014586
GO:0019904	protein domain specific binding	molecular_function	0.68096	1	1	1801	9	23018	PGSC0003DMG400011398
GO:0034613	cellular protein localization	biological_process	0.68118	1	69	1801	791	23018	PGSC0003DMG400004052,PGSC0003DMG400026760,PGSC0003DMG400013473,PGSC0003DMG400022699,PGSC0003DMG400023490,PGSC0003DMG401028367,PGSC0003DMG400004995,PGSC0003DMG400007743,PGSC0003DMG400019236,PGSC0003DMG400015728,PGSC0003DMG400012806,PGSC0003DMG400006019,PGSC0003DMG400002105,PGSC0003DMG400030734,PGSC0003DMG400019747,PGSC0003DMG400005254,PGSC0003DMG400025997,PGSC0003DMG400013420,PGSC0003DMG400026759,…
GO:0070727	cellular macromolecule localization	biological_process	0.68118	1	69	1801	791	23018	PGSC0003DMG400005253,PGSC0003DMG400026526,PGSC0003DMG400007239,PGSC0003DMG400003507,PGSC0003DMG400022921,PGSC0003DMG400008075,PGSC0003DMG400014497,PGSC0003DMG400002871,PGSC0003DMG400005367,PGSC0003DMG400024575,PGSC0003DMG400036713,PGSC0003DMG400043600,PGSC0003DMG400013903,PGSC0003DMG402017409,PGSC0003DMG400018365,PGSC0003DMG400030376,PGSC0003DMG401019343,PGSC0003DMG400012806,PGSC0003DMG400015728,…
GO:0005381	iron ion transmembrane transporter activity	molecular_function	0.6812	1	8	1801	81	23018	PGSC0003DMG400008457,PGSC0003DMG400030710,PGSC0003DMG400016002,PGSC0003DMG400011597,PGSC0003DMG400014512,PGSC0003DMG400004167,PGSC0003DMG400002482,PGSC0003DMG400019159
GO:0005732	small nucleolar ribonucleoprotein complex	cellular_component	0.68199	1	1	1801	13	23018	PGSC0003DMG400004235
GO:0043234	protein complex	cellular_component	0.6821	1	176	1801	2185	23018	PGSC0003DMG400027873,PGSC0003DMG400032120,PGSC0003DMG401023061,PGSC0003DMG400040125,PGSC0003DMG400012137,PGSC0003DMG400000908,PGSC0003DMG400008824,PGSC0003DMG400001703,PGSC0003DMG400022403,PGSC0003DMG400020502,PGSC0003DMG400015180,PGSC0003DMG401001720,PGSC0003DMG400029273,PGSC0003DMG400017494,PGSC0003DMG400005610,PGSC0003DMG400002759,PGSC0003DMG400028234,PGSC0003DMG400002689,PGSC0003DMG400009300,…
GO:0071103	DNA conformation change	biological_process	0.68257	1	9	1801	104	23018	PGSC0003DMG400001083,PGSC0003DMG400033360,PGSC0003DMG400027846,PGSC0003DMG400017062,PGSC0003DMG400019515,PGSC0003DMG400008411,PGSC0003DMG401015894,PGSC0003DMG400005040,PGSC0003DMG400027954
GO:0003909	DNA ligase activity	molecular_function	0.68379	1	1	1801	11	23018	PGSC0003DMG400012494
GO:0000910	cytokinesis	biological_process	0.68424	1	7	1801	92	23018	PGSC0003DMG400008384,PGSC0003DMG400001999,PGSC0003DMG400017577,PGSC0003DMG400011256,PGSC0003DMG400001594,PGSC0003DMG400012711,PGSC0003DMG400029110
GO:0015078	hydrogen ion transmembrane transporter activity	molecular_function	0.68495	1	37	1801	470	23018	PGSC0003DMG400000449,PGSC0003DMG400016203,PGSC0003DMG400027954,PGSC0003DMG400023463,PGSC0003DMG400020655,PGSC0003DMG400011914,EPlSTUG00000002880,PGSC0003DMG400032558,PGSC0003DMG400011787,PGSC0003DMG400001082,PGSC0003DMG402027528,PGSC0003DMG400017234,PGSC0003DMG400005947,PGSC0003DMG400030547,PGSC0003DMG400018689,PGSC0003DMG400034509,PGSC0003DMG400016651,PGSC0003DMG400011649,PGSC0003DMG400003629,PG…
GO:0033057	multicellular organismal reproductive behavior	biological_process	0.68577	1	1	1801	11	23018	PGSC0003DMG400029502
GO:0045297	post-mating behavior	biological_process	0.68577	1	1	1801	11	23018	PGSC0003DMG400029502
GO:0045924	regulation of female receptivity	biological_process	0.68577	1	1	1801	11	23018	PGSC0003DMG400029502
GO:0046008	regulation of female receptivity, post-mating	biological_process	0.68577	1	1	1801	11	23018	PGSC0003DMG400029502
GO:0060180	female mating behavior	biological_process	0.68577	1	1	1801	11	23018	PGSC0003DMG400029502
GO:0009062	fatty acid catabolic process	biological_process	0.68714	1	1	1801	9	23018	PGSC0003DMG400020620
GO:0051287	NAD binding	molecular_function	0.68733	1	9	1801	101	23018	PGSC0003DMG400018458,PGSC0003DMG400003691,PGSC0003DMG400000360,PGSC0003DMG400022278,PGSC0003DMG400038188,PGSC0003DMG400014871,PGSC0003DMG400003324,PGSC0003DMG400016644,PGSC0003DMG400026456
GO:0006665	sphingolipid metabolic process	biological_process	0.68754	1	1	1801	8	23018	PGSC0003DMG400026427
GO:0004748	ribonucleoside-diphosphate reductase activity, thioredoxin disulfide as acceptor	molecular_function	0.68769	1	1	1801	14	23018	PGSC0003DMG400005432
GO:0016728	oxidoreductase activity, acting on CH or CH2 groups, disulfide as acceptor	molecular_function	0.68769	1	1	1801	14	23018	PGSC0003DMG400005432
GO:0008889	glycerophosphodiester phosphodiesterase activity	molecular_function	0.68778	1	1	1801	11	23018	PGSC0003DMG403020240
GO:0005794	Golgi apparatus	cellular_component	0.68861	1	10	1801	118	23018	PGSC0003DMG400001594,PGSC0003DMG400025968,PGSC0003DMG400022830,PGSC0003DMG400017572,PGSC0003DMG401012873,PGSC0003DMG400028234,PGSC0003DMG400028369,PGSC0003DMG400001741,PGSC0003DMG400007743,PGSC0003DMG400028031
GO:0032954	regulation of cytokinetic process	biological_process	0.68951	1	1	1801	8	23018	PGSC0003DMG400008384
GO:0032955	regulation of barrier septum assembly	biological_process	0.68951	1	1	1801	8	23018	PGSC0003DMG400008384
GO:1901891	regulation of cell septum assembly	biological_process	0.68951	1	1	1801	8	23018	PGSC0003DMG400008384
GO:0004867	serine-type endopeptidase inhibitor activity	molecular_function	0.6898	1	2	1801	50	23018	PGSC0003DMG400012562,PGSC0003DMG400033350
GO:0016709	oxidoreductase activity, acting on paired donors, with incorporation or reduction of molecular oxygen, NAD(P)H as one donor, and incorporation of one atom of oxygen	molecular_function	0.69081	1	3	1801	40	23018	PGSC0003DMG400003324,PGSC0003DMG400013577,PGSC0003DMG400022025
GO:0030976	thiamine pyrophosphate binding	molecular_function	0.69144	1	2	1801	22	23018	PGSC0003DMG400026026,PGSC0003DMG400022278
GO:0051028	mRNA transport	biological_process	0.69197	1	1	1801	16	23018	PGSC0003DMG400012711
[truncated: 731 more rows]

## Sheet: Table S8B
Table S8B KEGG pathway enrichments of DE miRNAs
#Term	Database	ID	Input number	Background number	P-Value	Corrected P-Value	Input	Hyperlink
[truncated: 121 more rows]
