# Supplementary material for: Genome-wide miRNA expression profiling in potato (Solanum tuberosum L.) reveals TOR-dependent post-transcriptional gene regulatory networks in diverse metabolic pathway
Source: PeerJ. 2021 Jan 14;9:e10704. doi: 10.7717/peerj.10704 (PMC7811781; doi:10.7717/peerj.10704)
Supplement: Supplemental Information 10 — (A) Up-regulated miRNAs. (B) Down-regulated miRNAs. (C) Up-regulated mRNAs. (D) Down-regulated mRNAs. [file peerj-09-10704-s010.xls]

## Sheet: Table S9A
Table S9A Up-regulated miRNAs
sRNA	RAP + KU	DMSO	log2.Fold_change.	p.value	q.value.Storey.et.al..2003.	up/down	Related mRNA
stu-miR8010	26.4852	0	5.7271	1.6608e-07	9.1504e-08	up	PGSC0003DMG400026112
stu-miR8031	150.083	70.9005	1.0819	2.2495e-06	1.0936e-06	up	PGSC0003DMG400025509
stu-miR4376-3p	353.136	154.692	1.1908	2.0801e-15	1.5628e-15	up	PGSC0003DMG400020795,PGSC0003DMG400020801,PGSC0003DMG400022541,PGSC0003DMG401028577
stu-miR7995	35.3136	6.4455	2.4539	9.7812e-06	4.4416e-06	up	PGSC0003DMG400012838
stu-miR6023	8.82839	0	4.1422	0.0043691	0.0012117	up	PGSC0003DMG400008584
stu-miR8001b-3p	8.82839	0	4.1422	0.0043691	0.0012117	up	PGSC0003DMG400007093,PGSC0003DMG400011141
stu-miR8020	35.3136	12.891	1.4539	0.0027583	0.00087811	up	PGSC0003DMG400006782,PGSC0003DMG400007827,PGSC0003DMG400009698,PGSC0003DMG400011140,PGSC0003DMG400012962,PGSC0003DMG400019907,PGSC0003DMG400026112,PGSC0003DMG400026627,PGSC0003DMG400030153,PGSC0003DMG400030654,PGSC0003DMG403013422
stu-miR172c-3p	44.142	19.3365	1.1908	0.0050211	0.0013422	up	PGSC0003DMG400006604,PGSC0003DMG400012557,PGSC0003DMG400025390,PGSC0003DMG400031798
stu-miR7983-5p	8.82839	0	4.1422	0.0043691	0.0012117	up	PGSC0003DMG400005872,PGSC0003DMG400022088
stu-miR8011a-3p	8.82839	0	4.1422	0.0043691	0.0012117	up	PGSC0003DMG400004844
stu-miR5304-3p	8.82839	0	4.1422	0.0043691	0.0012117	up	PGSC0003DMG400001656
stu-miR5304-5p	35.3136	6.4455	2.4539	9.7812e-06	4.4416e-06	up	PGSC0003DMG400001656
stu-miR5303c	17.6568	0	5.1422	2.2877e-05	1.0117e-05	up	PGSC0003DMG400001041,PGSC0003DMG400001557,PGSC0003DMG400002482,PGSC0003DMG400003007,PGSC0003DMG400003013,PGSC0003DMG400006668,PGSC0003DMG400009698,PGSC0003DMG400011140,PGSC0003DMG400012204,PGSC0003DMG400014393,PGSC0003DMG400017620,PGSC0003DMG400021249,PGSC0003DMG400023708,PGSC0003DMG400026112,PGSC0003DMG400026303,PGSC0003DMG400026428,PGSC0003DMG400028169,PGSC0003DMG400028214,PGSC0003DMG400029652,…

## Sheet: Table S9B
Table S9B Down-regulated miRNAs
sRNA	RAP + KU	DMSO	log2.Fold_change.	p.value	q.value.Storey.et.al..2003.	up/down	Related mRNA
stu-miR3627-5p	0	32.2275	-6.0102	1.5882e-09	9.7951e-10	down	PGSC0003DMG401025397
stu-miR171d-5p	8.82839	32.2275	-1.8681	5.6036e-05	2.3628e-05	down	PGSC0003DMG400030407
stu-miR1886i-3p	0	6.4455	-3.6883	0.012062	0.0027386	down	PGSC0003DMG400023703
stu-miR164-5p	8.82839	25.782	-1.5461	0.0013881	0.00046635	down	PGSC0003DMG400022134
stu-miR8004	0	6.4455	-3.6883	0.012062	0.0027386	down	PGSC0003DMG400014549
stu-miR8041a-5p	0	6.4455	-3.6883	0.012062	0.0027386	down	PGSC0003DMG400010577,PGSC0003DMG400011730
stu-miR8050-5p	0	6.4455	-3.6883	0.012062	0.0027386	down	PGSC0003DMG400007424,PGSC0003DMG400008442,PGSC0003DMG400020620,PGSC0003DMG400030792
stu-miR8007a-3p	8.82839	25.782	-1.5461	0.0013881	0.00046635	down	PGSC0003DMG400002947,PGSC0003DMG400003820,PGSC0003DMG400007713,PGSC0003DMG400029247
stu-miR8045	0	6.4455	-3.6883	0.012062	0.0027386	down	PGSC0003DMG400002818,PGSC0003DMG400008353,PGSC0003DMG400017707,PGSC0003DMG400018080,PGSC0003DMG400020520,PGSC0003DMG401024842,PGSC0003DMG402017989,PGSC0003DMG402027811,PGSC0003DMG403020240
stu-miR7997a	26.4852	64.455	-1.2831	8.1293e-06	3.8173e-06	down	PGSC0003DMG400002161,PGSC0003DMG400003213,PGSC0003DMG400003868,PGSC0003DMG400003897,PGSC0003DMG400013147,PGSC0003DMG400013511,PGSC0003DMG400013890,PGSC0003DMG400015448,PGSC0003DMG400015755,PGSC0003DMG400016699,PGSC0003DMG400017291,PGSC0003DMG400018490,PGSC0003DMG400018605,PGSC0003DMG400019395,PGSC0003DMG400021276,PGSC0003DMG400022154,PGSC0003DMG400024357,PGSC0003DMG400026233,PGSC0003DMG400026359,…
stu-miR172d-5p	35.3136	83.7915	-1.2466	6.1197e-07	3.201e-07	down	PGSC0003DMG400001688,PGSC0003DMG400008847
stu-miR7985	0	12.891	-4.6883	0.00016544	6.2631e-05	down	PGSC0003DMG400000457,PGSC0003DMG400003050,PGSC0003DMG402018257
stu-miR5303j	8.82839	38.673	-2.1311	1.8307e-06	9.0057e-07	down	PGSC0003DMG400000273,PGSC0003DMG400003593,PGSC0003DMG400003897,PGSC0003DMG400004170,PGSC0003DMG400004953,PGSC0003DMG400005136,PGSC0003DMG400005688,PGSC0003DMG400005844,PGSC0003DMG400007010,PGSC0003DMG400008353,PGSC0003DMG400011282,PGSC0003DMG400011330,PGSC0003DMG400013493,PGSC0003DMG400013511,PGSC0003DMG400013736,PGSC0003DMG400018426,PGSC0003DMG400018605,PGSC0003DMG400019395,PGSC0003DMG400022094,…
stu-miR5303h	52.9704	116.019	-1.1311	4.1127e-08	2.3937e-08	down	PGSC0003DMG400000273,PGSC0003DMG400003593,PGSC0003DMG400003897,PGSC0003DMG400004170,PGSC0003DMG400004953,PGSC0003DMG400005136,PGSC0003DMG400005688,PGSC0003DMG400005738,PGSC0003DMG400005844,PGSC0003DMG400008353,PGSC0003DMG400011169,PGSC0003DMG400011282,PGSC0003DMG400011330,PGSC0003DMG400013493,PGSC0003DMG400013511,PGSC0003DMG400013736,PGSC0003DMG400016551,PGSC0003DMG400017291,PGSC0003DMG400018426,…

## Sheet: Table S9C
Table S9C Up-regulated mRNAs
Gene_id	readcount_RAP_KU	readcount_DMSO	log2FoldChange	pval	padj	up/down	Related miRNA	Gene description
PGSC0003DMG400008442	1193.58	615.55	0.95535	5.2072e-17	1.0889e-14	up	stu-miR8050-5p	-|Transcription factor GRAS
PGSC0003DMG400020620	1729.32	1307.41	0.40349	8.5933e-06	0.00025824	up	stu-miR8050-5p	ACX2|Acyl-CoA dehydrogenase/oxidase C-terminal||Acyl-CoA oxidase||Acyl-CoA oxidase, C-terminal||Acyl-CoA dehydrogenase/oxidase||Acyl-CoA oxidase/dehydrogenase, central domain
PGSC0003DMG400030792	1611.01	1296.15	0.31373	0.00049734	0.0081333	up	stu-miR8050-5p	-|TMS membrane protein/tumour differentially expressed protein
PGSC0003DMG400007424	4472.71	3629.72	0.30129	0.0027207	0.031939	up	stu-miR8050-5p	-|Amino acid transporter, transmembrane
PGSC0003DMG400017707	1615.91	1123.4	0.52448	3.7774e-08	1.9383e-06	up	stu-miR8045	-|4-hydroxyphenylpyruvate dioxygenase||Glyoxalase/Bleomycin resistance protein/Dihydroxybiphenyl dioxygenase||Glyoxalase/fosfomycin resistance/dioxygenase domain
PGSC0003DMG403020240	3433.56	1659.12	1.0493	2.0695e-33	1.5044e-30	up	stu-miR8045	-|PLC-like phosphodiesterase, TIM beta/alpha-barrel domain
PGSC0003DMG401024842	4648.83	2159.08	1.1064	2.4513e-11	2.3099e-09	up	stu-miR8045	-//-
PGSC0003DMG400020520	251.396	150.409	0.74107	5.9317e-07	2.3861e-05	up	stu-miR8045	-|Leucine-rich repeat||Leucine rich repeats (2 copies)
PGSC0003DMG400018080	229.073	88.7398	1.3682	5.7419e-10	4.2759e-08	up	stu-miR8045	-|RmlC-like jelly roll fold||Cysteamine dioxygenase||RmlC-like cupin domain
PGSC0003DMG400002818	821.871	656.737	0.3236	0.0016861	0.022132	up	stu-miR8045	-|Appr-1-p processing||CRAL-TRIO domain
PGSC0003DMG402027811	436.576	311.661	0.48625	6.0575e-05	0.0013864	up	stu-miR8045	-|Protein kinase-like domain||Concanavalin A-like lectin/glucanase, subgroup||Protein kinase, ATP binding site||Protein kinase, catalytic domain||Serine-threonine/tyrosine-protein kinase catalytic domain
PGSC0003DMG402017989	946.994	423.116	1.1623	1.3847e-20	4.065e-18	up	stu-miR8045	-|Cyclic nucleotide-binding-like||Cyclic nucleotide-binding domain||RmlC-like jelly roll fold||Ion transport domain
PGSC0003DMG400011730	4616.23	2961.23	0.64052	1.4497e-06	5.2631e-05	up	stu-miR8041a-5p	-//-
PGSC0003DMG400010577	164.903	111.918	0.55919	0.0012768	0.017718	up	stu-miR8041a-5p	-|Protein kinase-like domain||Malectin-like carbohydrate-binding domain||Concanavalin A-like lectin/glucanase, subgroup||Serine/threonine- / dual-specificity protein kinase, catalytic domain||Serine/threonine-protein kinase, active site||Protein kinase, catalytic domain||Serine-threonine/tyrosine-protein kinase catalytic domain||Protein kinase, ATP binding site
PGSC0003DMG400029247	3384.71	2016.89	0.7469	3.141e-06	0.00010527	up	stu-miR8007a-3p	-|Acyl transferase/acyl hydrolase/lysophospholipase
PGSC0003DMG400007713	626.425	309.545	1.017	9.7714e-11	8.3336e-09	up	stu-miR8007a-3p	-|Actin cross-linking||Protein of unknown function DUF569
PGSC0003DMG400002947	138.217	86.7364	0.67223	0.00026963	0.0048199	up	stu-miR8007a-3p	-|NB-ARC||P-loop containing nucleoside triphosphate hydrolase
PGSC0003DMG400003820	34.6491	14.7079	1.2362	0.001318	0.018126	up	stu-miR8007a-3p	-|Major facilitator superfamily domain, general substrate transporter||Proton-dependent oligopeptide transporter family
PGSC0003DMG400014549	227.003	136.509	0.73372	0.00016473	0.003208	up	stu-miR8004	-|Thiolase-like||Very-long-chain 3-ketoacyl-CoA synthase||Thiolase-like, subgroup||3-Oxoacyl-[acyl-carrier-protein (ACP)] synthase III C-terminal||FAE1/Type III polyketide synthase-like protein
PGSC0003DMG400016699	145.751	59.1156	1.3019	0.0012756	0.017716	up	stu-miR7997a	-|Protein of unknown function DUF4228
PGSC0003DMG400018490	584.72	459.598	0.34737	0.00095319	0.013931	up	stu-miR7997a	RPM1|P-loop containing nucleoside triphosphate hydrolase||NB-ARC
PGSC0003DMG402012477	2150.35	1700.21	0.33886	0.00030429	0.005364	up	stu-miR7997a	-|Autophagy protein Atg8 ubiquitin-like||Ubiquitin-related domain
PGSC0003DMG400022154	82.2454	47.2426	0.79985	0.0043251	0.046438	up	stu-miR7997a	-|Late embryogenesis abundant protein, LEA-14
PGSC0003DMG400021276	604.149	139.02	2.1196	3.1726e-19	7.8753e-17	up	stu-miR7997a	-|Pyridoxal phosphate-dependent transferase, major region, subdomain 1||Pyridoxal phosphate-dependent transferase, major domain||Aminotransferase, class I/classII||Pyridoxal phosphate-dependent transferase, major region, subdomain 2||Tyrosine/nicotianamine aminotransferase||Tyrosine transaminase||Aminotransferases, class-I, pyridoxal-phosphate-binding site
PGSC0003DMG400026233	286.38	214.678	0.41576	0.0017518	0.022769	up	stu-miR7997a	-|Nudix hydrolase 6-like||NUDIX hydrolase domain-like||NUDIX hydrolase, conserved site||NUDIX hydrolase domain
PGSC0003DMG400015755	1573.15	1298.71	0.27658	0.0018656	0.023903	up	stu-miR7997a	-|Heat shock protein DnaJ, N-terminal||Heat shock protein DnaJ, conserved site
PGSC0003DMG400032539	927.305	646.685	0.51998	7.1371e-07	2.8009e-05	up	stu-miR7997a	-|Protein of unknown function DUF3067
PGSC0003DMG400024357	2213.42	1581.64	0.48486	0.00054801	0.0088063	up	stu-miR7997a	-|Heat shock protein DnaJ, conserved site||Heat shock protein DnaJ, N-terminal
PGSC0003DMG400003213	1008.89	634.886	0.6682	1.7398e-11	1.6821e-09	up	stu-miR7997a	-|Protein kinase, catalytic domain||Serine/threonine-protein kinase, active site||Protein kinase-like domain||Protein kinase, ATP binding site||EF-hand-like domain||Serine/threonine- / dual-specificity protein kinase, catalytic domain
PGSC0003DMG400002161	985.731	617.34	0.67513	4.0821e-05	0.00098448	up	stu-miR7997a	SIS|-
PGSC0003DMG400013147	1885.02	1439.01	0.3895	1.1661e-05	0.00033909	up	stu-miR7997a	-|Protein kinase, catalytic domain||Serine/threonine-protein kinase, active site||Protein kinase-like domain||Serine/threonine- / dual-specificity protein kinase, catalytic domain||Protein kinase, ATP binding site
PGSC0003DMG400003868	844.905	422.742	0.99901	2.2618e-20	6.3356e-18	up	stu-miR7997a	-|ACT domain
PGSC0003DMG400030737	6207.82	4892.82	0.34342	2.3729e-05	0.00061871	up	stu-miR7997a	-|Homeobox KN domain||ELK||KNOX1||KNOX2||Homeodomain||Homeodomain-like
PGSC0003DMG400013890	1574.54	1266.56	0.31401	0.0015359	0.020567	up	stu-miR7997a	-|Ubiquitin-related domain||PUG domain||WLM||PUB domain
PGSC0003DMG400015448	156.761	88.4729	0.82526	1.1912e-05	0.0003441	up	stu-miR7997a	-|Serine/threonine- / dual-specificity protein kinase, catalytic domain||Protein kinase, ATP binding site||Protein kinase-like domain||Protein kinase, catalytic domain
PGSC0003DMG400003050	859.183	692.4	0.31136	0.0017424	0.022683	up	stu-miR7985	-|Peptidase S54, rhomboid domain||Peptidase S54, rhomboid
PGSC0003DMG402018257	429.065	289.732	0.56648	4.7487e-06	0.0001531	up	stu-miR7985	-|NB-ARC||P-loop containing nucleoside triphosphate hydrolase||Toll/interleukin-1 receptor homology (TIR) domain
PGSC0003DMG400000457	3506.65	2888.74	0.27965	0.0013108	0.01806	up	stu-miR7985	ACD1|Pheophorbide a oxygenase||Rieske [2Fe-2S] iron-sulphur domain
PGSC0003DMG400007010	445.048	342.311	0.37865	0.0021008	0.026138	up	stu-miR5303j	-|Transcription factor MYC/MYB N-terminal||Helix-loop-helix domain
PGSC0003DMG400022094	539.336	298.7	0.85249	1.9601e-12	2.2669e-10	up	stu-miR5303j	-|START-like domain||Bet v I domain
PGSC0003DMG400028381	416.881	308.683	0.43351	0.00070546	0.010867	up	stu-miR5303j	WRKY57|DNA-binding WRKY||-
PGSC0003DMG400017291	593.876	151.473	1.9711	2.8501e-51	5.1188e-48	up	stu-miR5303h,stu-miR7997a	-|Leucine-rich repeat||Protein kinase, catalytic domain||Serine/threonine-protein kinase, active site||Protein kinase-like domain||Concanavalin A-like lectin/glucanase, subgroup||Serine-threonine/tyrosine-protein kinase catalytic domain||Malectin||Protein kinase, ATP binding site
PGSC0003DMG400008353	1425.08	1000.33	0.51056	1.6063e-05	0.00044303	up	stu-miR5303h,stu-miR5303j,stu-miR8045	-|Mannose-binding lectin
PGSC0003DMG400013511	888.548	686.767	0.37163	0.00015416	0.0030524	up	stu-miR5303h,stu-miR5303j,stu-miR7997a	ATCOAA|Type II pantothenate kinase
PGSC0003DMG400030134	300.072	210.317	0.51275	0.00010972	0.0023136	up	stu-miR5303h,stu-miR5303j,stu-miR7997a	-|Mlo-related protein
PGSC0003DMG402022314	1608.5	1316.94	0.28852	0.0020911	0.026045	up	stu-miR5303h,stu-miR5303j,stu-miR7997a	-|Ubiquitin-related domain||Autophagy protein Atg8 ubiquitin-like
PGSC0003DMG400026359	1477.19	1076.53	0.45647	0.00010115	0.0021567	up	stu-miR5303h,stu-miR5303j,stu-miR7997a	-|Glycoside hydrolase, family 17||Glycoside hydrolase, superfamily||Glycoside hydrolase, catalytic domain
PGSC0003DMG402027085	44.0082	20.1943	1.1238	0.0010973	0.015649	up	stu-miR5303h,stu-miR5303j,stu-miR7997a	-//-
PGSC0003DMG400018605	1362.98	925.041	0.55917	1.0055e-08	5.8145e-07	up	stu-miR5303h,stu-miR5303j,stu-miR7997a	-|Tetratricopeptide-like helical||Tetratricopeptide repeat||Tetratricopeptide repeat-containing domain
PGSC0003DMG400003897	1451.42	1183.83	0.29401	0.0013075	0.018022	up	stu-miR5303h,stu-miR5303j,stu-miR7997a	-|Zinc finger, RING-type||Zinc finger, RING/FYVE/PHD-type||Zinc finger, CTCHY-type||Rubredoxin-type fold||Zinc finger, CHY-type
PGSC0003DMG400019395	2259.22	1673.09	0.43331	9.6622e-07	3.6784e-05	up	stu-miR5303h,stu-miR5303j,stu-miR7997a	-|Ubiquitin-conjugating enzyme/RWD-like||Ubiquitin-conjugating enzyme, active site||Ubiquitin-conjugating enzyme, E2
PGSC0003DMG400005688	343.925	211.306	0.70276	1.4895e-05	0.00041533	up	stu-miR5303h,stu-miR5303j	-|Domain of unknown function DUF292, eukaryotic
PGSC0003DMG400011330	1049.36	604.539	0.7956	4.458e-15	7.4378e-13	up	stu-miR5303h,stu-miR5303j	BCE2|Chloramphenicol acetyltransferase-like domain||Single hybrid motif||Lipoamide Acyltransferase||Biotin/lipoyl attachment||2-oxoacid dehydrogenase acyltransferase, catalytic domain||E3 binding||2-oxo acid dehydrogenase, lipoyl-binding site
PGSC0003DMG400023732	553.821	267.602	1.0493	3.5713e-08	1.8356e-06	up	stu-miR5303h,stu-miR5303j	-|UDP-glucuronosyl/UDP-glucosyltransferase
PGSC0003DMG400004170	9718.78	5598.18	0.79582	3.2597e-11	2.9798e-09	up	stu-miR5303h,stu-miR5303j	ASN1|Rossmann-like alpha/beta/alpha sandwich fold||Asparagine synthase, glutamine-hydrolyzing||Class II glutamine amidotransferase domain||Nucleophile aminohydrolases, N-terminal||Asparagine synthase||Glutamine amidotransferase type 2 domain
PGSC0003DMG402005938	1152.44	842.385	0.45214	4.8998e-06	0.00015698	up	stu-miR5303h,stu-miR5303j	-|Zinc finger, RING/FYVE/PHD-type||Zinc finger, RING-type
PGSC0003DMG400022417	1436.95	1068.68	0.42719	5.2939e-06	0.00016767	up	stu-miR5303h,stu-miR5303j	-|Organic solute transporter Ost-alpha
PGSC0003DMG400013493	266.285	201.49	0.40226	0.0026972	0.031758	up	stu-miR5303h,stu-miR5303j	-|Homeodomain-like||Homeobox, conserved site||ELK||Homeobox KN domain||KNOX2||KNOX1||Homeodomain
PGSC0003DMG400011282	71.2206	26.335	1.4353	0.0046285	0.049017	up	stu-miR5303h,stu-miR5303j	-|Tryptophan synthase, beta chain, conserved site||Tryptophan synthase beta chain/beta chain-like||Tryptophan synthase, beta chain||Tryptophan synthase beta subunit-like PLP-dependent enzymes superfamily
PGSC0003DMG400003593	763.48	531.851	0.52157	9.0691e-07	3.483e-05	up	stu-miR5303h,stu-miR5303j	-|Bifunctional nuclease
PGSC0003DMG400028233	1596.11	1160.47	0.45986	9.1052e-07	3.4925e-05	up	stu-miR5303h,stu-miR5303j	-|Glycosyl transferase, family 1
PGSC0003DMG400013736	213.741	137.331	0.63821	6.8827e-05	0.0015474	up	stu-miR5303h,stu-miR5303j	-|NB-ARC||Leucine-rich repeat||P-loop containing nucleoside triphosphate hydrolase
PGSC0003DMG400005136	3895.29	2854.58	0.44845	5.932e-08	2.9307e-06	up	stu-miR5303h,stu-miR5303j	-//-
PGSC0003DMG400004953	1095.71	887.075	0.30474	0.0017692	0.022928	up	stu-miR5303h,stu-miR5303j	KNAT1|Homeodomain||KNOX2||KNOX1||ELK||Homeobox, conserved site||Homeobox KN domain||Homeodomain-like
PGSC0003DMG401028367	98.0134	55.4279	0.82237	0.00035575	0.0061182	up	stu-miR5303h,stu-miR5303j	-|Alpha/Beta hydrolase fold
PGSC0003DMG401015894	601.409	314.118	0.93704	3.6321e-15	6.1269e-13	up	stu-miR5303h,stu-miR5303j	ATAMT2|Ammonium/urea transporter||Ammonium transporter, conserved site||Ammonium transporter AmtB-like||Blood group Rhesus C/E/D polypeptide||Ammonium transporter
PGSC0003DMG400032206	321.403	233.46	0.46121	0.00087178	0.012971	up	stu-miR5303h,stu-miR5303j	-|Tetratricopeptide-like helical||Pentatricopeptide repeat
PGSC0003DMG402018475	402.315	182.927	1.1371	0.0014917	0.020073	up	stu-miR5303h,stu-miR5303j	-|Cytochrome P450||Cytochrome P450, E-class, group I||Cytochrome P450, conserved site
PGSC0003DMG400030530	510.095	256.159	0.99372	5.3241e-13	6.8589e-11	up	stu-miR5303h,stu-miR5303j	-|Peptidase C26||Class I glutamine amidotransferase-like
PGSC0003DMG400000273	1447.07	1058.73	0.45079	1.1897e-06	4.4459e-05	up	stu-miR5303h,stu-miR5303j	-|Serine/threonine-protein kinase, active site||Protein kinase, catalytic domain||Protein kinase-like domain||Serine/threonine- / dual-specificity protein kinase, catalytic domain||Protein kinase, ATP binding site||Serine-threonine/tyrosine-protein kinase catalytic domain
PGSC0003DMG400005844	1527.78	967.308	0.65939	2.7166e-06	9.2101e-05	up	stu-miR5303h,stu-miR5303j	-|Development/cell death domain
PGSC0003DMG400018426	223.77	109.405	1.0323	2.5526e-10	2.0138e-08	up	stu-miR5303h,stu-miR5303j	-|Myb domain, plants||MYB-CC type transcription factor, LHEQLE-containing domain||Homeodomain-like||SANT/Myb domain||Myb domain
PGSC0003DMG402003005	560.253	448.183	0.32199	0.0037073	0.040997	up	stu-miR5303h,stu-miR5303j	-|Glycosyl transferase, family 14
PGSC0003DMG400005738	2361.24	1745.44	0.43595	3.976e-07	1.6698e-05	up	stu-miR5303h	ALPHA DOX2|Haem peroxidase||Haem peroxidase, animal
PGSC0003DMG400011169	5286.08	3218.86	0.71565	2.2173e-14	3.368e-12	up	stu-miR5303h	-|Tetraspanin/Peripherin||Tetraspanin||Tetraspanin, conserved site
PGSC0003DMG400016551	893.85	670.288	0.41525	0.00023523	0.0043086	up	stu-miR5303h	-//-
PGSC0003DMG401025397	275.909	173.514	0.66914	1.047e-05	0.00030857	up	stu-miR3627-5p	-|START-like domain||Phosphatidylinositol transfer protein
PGSC0003DMG400023703	11241.3	8471.86	0.40806	1.4338e-07	6.5632e-06	up	stu-miR1886i-3p	-|Kelch repeat type 1||F-box domain, cyclin-like||Galactose oxidase, beta-propeller
PGSC0003DMG400008847	1724.06	1363.75	0.33823	0.00010377	0.002204	up	stu-miR172d-5p	OXP1|Hydantoinaseoxoprolinase, N-terminal||Hydantoinase B/oxoprolinase||Hydantoinase/oxoprolinase
PGSC0003DMG400001688	1885.24	1059.02	0.83202	3.8199e-19	9.3303e-17	up	stu-miR172d-5p	-|Protein of unknown function DUF581
PGSC0003DMG400030407	1574.74	1266.07	0.31475	0.0038255	0.04206	up	stu-miR171d-5p	-|Armadillo-like helical||Armadillo||U box domain||Zinc finger, RING/FYVE/PHD-type||Armadillo-type fold
PGSC0003DMG400022134	2374.67	829.862	1.5168	1.1561e-60	4.4124e-57	up	stu-miR164-5p	-|No apical meristem (NAM) protein

## Sheet: Table S9D
Table S9D Down-regulated mRNAs
Gene_id	readcount_RAP_KU	readcount_DMSO	log2FoldChange	pval	padj	up/down	Related miRNA	Gene description
PGSC0003DMG400025509	956.684	1547	-0.69336	1.9221e-07	8.6556e-06	down	stu-miR8031	-|AGC-kinase, C-terminal||Serine/threonine-protein kinase, active site||Protein kinase, catalytic domain||Serine/threonine- / dual-specificity protein kinase, catalytic domain||Protein kinase-like domain||Pleckstrin homology-like domain||Protein kinase, C-terminal||Protein kinase, ATP binding site
PGSC0003DMG400026627	4937.22	6034.57	-0.28955	0.00029011	0.0051527	down	stu-miR8020	-|Magnesium chelatase, ATPase subunit I||P-loop containing nucleoside triphosphate hydrolase||Magnesium chelatase, ChlI subunit||AAA+ ATPase domain
PGSC0003DMG400030654	2057.35	2433.28	-0.24211	0.0036959	0.0409	down	stu-miR8020	-|GDP-L-galactose/GDP-D-glucose phosphorylase
PGSC0003DMG400007827	61.5341	149.005	-1.2759	1.4902e-10	1.2289e-08	down	stu-miR8020	-|Helix-loop-helix domain
PGSC0003DMG400019907	523.027	690.188	-0.4001	0.00023524	0.0043086	down	stu-miR8020	-|Ribokinase-like||PfkB
PGSC0003DMG400006782	856.903	1110.28	-0.37372	0.00022341	0.004129	down	stu-miR8020	-|Protein of unknown function DUF3411
PGSC0003DMG400012962	113.172	174.792	-0.62712	0.00030887	0.005421	down	stu-miR8020	PAN|Basic-leucine zipper domain||-||DOG1 domain
PGSC0003DMG400030153	4988.15	6209.66	-0.31601	0.000155	0.0030611	down	stu-miR8020	-|Ribosomal protein L18a||50S ribosomal protein L18Ae/60S ribosomal protein L20 and L18a||Ribosomal protein L18a/LX
PGSC0003DMG403013422	35.8708	67.4249	-0.91047	0.0027302	0.031975	down	stu-miR8020	-|Esterase, SGNH hydrolase-type, subgroup||Lipase, GDSL
PGSC0003DMG400004844	141.055	241.298	-0.77456	4.9491e-07	2.0283e-05	down	stu-miR8011a-3p	-|Glucose-methanol-choline oxidoreductase, N-terminal||Glucose-methanol-choline oxidoreductase||Glucose-methanol-choline oxidoreductase, C-terminal
PGSC0003DMG400011141	50.8814	89.6869	-0.81776	0.00038029	0.0064433	down	stu-miR8001b-3p	-|Peptidase S10, serine carboxypeptidase||Peptidase S10, serine carboxypeptidase, active site||Alpha/Beta hydrolase fold
PGSC0003DMG400007093	365.179	468.716	-0.36011	0.0029524	0.034003	down	stu-miR8001b-3p	-|PMR5 N-terminal domain||PC-Esterase
PGSC0003DMG400012838	139.709	218.388	-0.64447	8.6849e-05	0.0018992	down	stu-miR7995	-|Bifunctional inhibitor/plant lipid transfer protein/seed storage helical domain||Plant lipid transfer protein/Par allergen
PGSC0003DMG400005872	14.7992	95.0101	-2.6826	2.4175e-19	6.2027e-17	down	stu-miR7983-5p	-|Plant peroxidase||Haem peroxidase||Haem peroxidase, plant/fungal/bacterial
PGSC0003DMG400022088	19728.9	26037.2	-0.40026	1.282e-07	5.9308e-06	down	stu-miR7983-5p	-|Transketolase, C-terminal||Transketolase, bacterial-like||Transketolase-like, pyrimidine-binding domain||Transketolase, N-terminal||Thiamin diphosphate-binding fold||Transketolase, C-terminal/Pyruvate-ferredoxin oxidoreductase, domain II||Transketolase binding site
PGSC0003DMG400008584	1647.85	2020.64	-0.29422	0.00044159	0.0073355	down	stu-miR6023	-|Tetratricopeptide repeat-containing domain||Tetratricopeptide-like helical
PGSC0003DMG400001656	153.684	211.165	-0.45841	0.004354	0.046661	down	stu-miR5304-3p,stu-miR5304-5p	-|ATPase, F0 complex, subunit E, mitochondrial
PGSC0003DMG400009698	14030.7	16233.2	-0.21035	0.0042959	0.046232	down	stu-miR5303c,stu-miR8020	-|Glutamate synthase, central-N||Class II glutamine amidotransferase domain||Nucleophile aminohydrolases, N-terminal||Aldolase-type TIM barrel||Glutamate synthase, central-C||Glutamine amidotransferase type 2 domain||Glutamate synthase, alpha subunit, C-terminal
PGSC0003DMG400011140	335.923	494.506	-0.55786	0.0001465	0.0029293	down	stu-miR5303c,stu-miR8020	PUP5|Domain of unknown function DUF250||Drug/metabolite transporter
PGSC0003DMG400026112	506.927	642.033	-0.34087	0.0014589	0.019683	down	stu-miR5303c,stu-miR8010,stu-miR8020	-|Protease-associated domain, PA||Zinc finger, RING/FYVE/PHD-type||Zinc finger, RING-type
PGSC0003DMG400028214	1322.48	1747.58	-0.40212	5.7888e-06	0.00018184	down	stu-miR5303c	ATCBR|Oxidoreductase, FAD-binding domain||Flavoprotein pyridine nucleotide cytochrome reductase||NADH:cytochrome b5 reductase (CBR)||Oxidoreductase FAD/NAD(P)-binding||Ferredoxin reductase-type FAD-binding domain||Riboflavin synthase-like beta-barrel
PGSC0003DMG400029652	878.595	1057.32	-0.26714	0.0039496	0.043098	down	stu-miR5303c	-|Aminoglycoside phosphotransferase||Protein kinase-like domain||UbiB domain
PGSC0003DMG400001041	1950.77	2371.55	-0.28178	0.00087467	0.013002	down	stu-miR5303c	-|Drug/metabolite transporter||Domain of unknown function DUF250||Tpt phosphate/phosphoenolpyruvate translocator
PGSC0003DMG400026303	214.973	284.369	-0.40361	0.0043217	0.046438	down	stu-miR5303c	-|Biopterin transport-related protein BT1||Major facilitator superfamily domain, general substrate transporter
PGSC0003DMG400003007	83.2798	136.04	-0.70799	0.0002963	0.0052475	down	stu-miR5303c	-|Protein kinase-like domain||Protein kinase, catalytic domain||Serine-threonine/tyrosine-protein kinase catalytic domain
PGSC0003DMG400003013	747.938	1140.67	-0.60889	0.00030612	0.0053808	down	stu-miR5303c	-|Glycoside hydrolase family 3||Glycoside hydrolase, family 3, N-terminal||Glycoside hydrolase, superfamily||Glycoside hydrolase family 3 C-terminal domain
PGSC0003DMG400017620	144.956	246.254	-0.76453	9.9337e-07	3.763e-05	down	stu-miR5303c	-|Proton-dependent oligopeptide transporter family||Major facilitator superfamily domain, general substrate transporter
PGSC0003DMG400014393	34.9867	62.7936	-0.84381	0.0020611	0.025748	down	stu-miR5303c	-//-
PGSC0003DMG400032146	6625.48	7982.02	-0.26873	0.00059915	0.0094734	down	stu-miR5303c	-|P-loop containing nucleoside triphosphate hydrolase||Formate-tetrahydrofolate ligase, FTHFS||Formate-tetrahydrofolate ligase, FTHFS, conserved site
PGSC0003DMG400021249	675.759	858.167	-0.34475	0.00034783	0.0059967	down	stu-miR5303c	-|Nucleotide-binding, alpha-beta plait||RNA recognition motif domain||Ataxin-2, C-terminal
PGSC0003DMG400023708	1315.7	1749.92	-0.41146	1.7516e-05	0.00047836	down	stu-miR5303c	AC85C|Actin, conserved site||Actin/actin-like conserved site||Actin-like
PGSC0003DMG402016396	298.885	415.542	-0.4754	0.00016128	0.0031565	down	stu-miR5303c	-|Phosphotyrosyl phosphatase activator, PTPA
PGSC0003DMG400026428	432.509	603.311	-0.48017	0.00010707	0.0022638	down	stu-miR5303c	ATSPS3F|Sucrose-phosphate synthase||Glycosyl transferase, family 1||Glycosyltransferase subfamily 4, N-terminal domain||Sucrose phosphate synthase, plant
PGSC0003DMG400006668	628.476	896.773	-0.51289	1.3731e-06	5.0329e-05	down	stu-miR5303c	-//-
PGSC0003DMG400012204	339.706	513.835	-0.59702	2.2139e-07	9.8821e-06	down	stu-miR5303c	-|Protein of unknown function DUF3741||Domain of unknown function DUF4378
PGSC0003DMG400001557	461.283	582.999	-0.33784	0.002006	0.025267	down	stu-miR5303c	-|Histone H3-K9 methyltransferase, plant||Pre-SET domain||PUA-like domain||SET domain||SRA-YDG
PGSC0003DMG400002482	2722.6	3259.55	-0.25969	0.0030094	0.034556	down	stu-miR5303c	-|GTP binding domain||GTP1/OBG, conserved site||TGS-like||Small GTP-binding protein domain||P-loop containing nucleoside triphosphate hydrolase||TGS
PGSC0003DMG400028169	370.772	516.266	-0.47758	2.0845e-05	0.00055486	down	stu-miR5303c	-|Protein kinase-like domain||Serine/threonine- / dual-specificity protein kinase, catalytic domain||Serine/threonine-protein kinase, active site||Protein kinase, catalytic domain
PGSC0003DMG400031111	1674.53	2080.39	-0.3131	0.00030918	0.005422	down	stu-miR5303c	SIGB|RNA polymerase sigma-70 region 4||RNA polymerase sigma-70||RNA polymerase sigma factor, SigB/SigC/SigD, plastid||RNA polymerase sigma factor, region 2||RNA polymerase sigma-70 factor||RNA polymerase sigma-70 region 2||RNA polymerase sigma-70 region 3||RNA polymerase sigma-70 region 1.2||Winged helix-turn-helix transcription repressor DNA-binding||RNA polymerase sigma factor, region 3/4
PGSC0003DMG400020795	96.9296	769.93	-2.9897	1.5445e-06	5.5415e-05	down	stu-miR4376-3p	-|Haem peroxidase, plant/fungal/bacterial||Peroxidase, active site||Haem peroxidase||Plant peroxidase
PGSC0003DMG401028577	267.325	390.654	-0.5473	1.9263e-05	0.00051819	down	stu-miR4376-3p	-|Aminotransferase, class IV||P-loop containing nucleoside triphosphate hydrolase
PGSC0003DMG400020801	16.5679	170.012	-3.3592	4.7194e-10	3.5667e-08	down	stu-miR4376-3p	-|Peroxidases heam-ligand binding site||Haem peroxidase, plant/fungal/bacterial||Peroxidase, active site||Haem peroxidase||Plant peroxidase
PGSC0003DMG400022541	60.1544	100.242	-0.73675	0.0012073	0.016995	down	stu-miR4376-3p	-|Haem peroxidase, plant/fungal/bacterial||Peroxidases heam-ligand binding site||Peroxidase, active site||Plant peroxidase||Haem peroxidase
PGSC0003DMG400012557	1937.33	2606.34	-0.42796	6.4311e-07	2.5701e-05	down	stu-miR172c-3p	-|Ubiquitin carboxyl-terminal hydrolase-like domain||Peptidase C19, ubiquitin carboxyl-terminal hydrolase 2||Peptidase C19, ubiquitin carboxyl-terminal hydrolase 2, conserved site
PGSC0003DMG400006604	178.964	235.747	-0.39757	0.003312	0.037411	down	stu-miR172c-3p	-|DNA-binding, integrase-type||AP2/ERF domain
PGSC0003DMG400025390	1127.03	1813.23	-0.68604	1.3703e-07	6.2912e-06	down	stu-miR172c-3p	RAP2.7|DNA-binding, integrase-type||AP2/ERF domain||-
PGSC0003DMG400031798	143.497	206.601	-0.52582	0.0015476	0.020706	down	stu-miR172c-3p	-|Protein of unknown function DUF789
