# Supplementary material for: Genome-wide miRNA expression profiling in potato (Solanum tuberosum L.) reveals TOR-dependent post-transcriptional gene regulatory networks in diverse metabolic pathway
Source: PeerJ. 2021 Jan 14;9:e10704. doi: 10.7717/peerj.10704 (PMC7811781; doi:10.7717/peerj.10704)
Supplement: Supplemental Information 11 — (A) The GO function analysis based on the down expressed mRNA/up expressed miRNA under the TOR inhibition with RAP + KU. (B) The GO function analysis based on the up expressed mRNA/down expressed miRNA under the TOR inhibition with RAP + KU. [file peerj-09-10704-s011.xls]

## Sheet: Table S10A
Table S10A The GO function analysis based on the down expressed mRNA/up expressed miRNA under the TOR inhibition with RAP + KU
GO_accession	Description	Term_type	Over_represented_pValue	Corrected_pValue	DEG_item	DEG_list	Bg_item	Bg_list	Gene_names
GO:0006979	response to oxidative stress	biological_process	5.0716e-05	0.11788	4	38	150	23018	PGSC0003DMG400020795,PGSC0003DMG400005872,PGSC0003DMG400020801,PGSC0003DMG400022541
GO:0004601	peroxidase activity	molecular_function	8.5294e-05	0.11788	4	38	166	23018	PGSC0003DMG400022541,PGSC0003DMG400020801,PGSC0003DMG400005872,PGSC0003DMG400020795
GO:0016684	oxidoreductase activity, acting on peroxide as acceptor	molecular_function	8.5294e-05	0.11788	4	38	166	23018	PGSC0003DMG400005872,PGSC0003DMG400020795,PGSC0003DMG400022541,PGSC0003DMG400020801
GO:0016209	antioxidant activity	molecular_function	0.00031329	0.32473	4	38	221	23018	PGSC0003DMG400020801,PGSC0003DMG400022541,PGSC0003DMG400020795,PGSC0003DMG400005872
GO:0019211	phosphatase activator activity	molecular_function	0.0036657	1	1	38	3	23018	PGSC0003DMG402016396
GO:0004329	formate-tetrahydrofolate ligase activity	molecular_function	0.0079351	1	1	38	4	23018	PGSC0003DMG400032146
GO:0020037	heme binding	molecular_function	0.012423	1	4	38	695	23018	PGSC0003DMG400020795,PGSC0003DMG400005872,PGSC0003DMG400020801,PGSC0003DMG400022541
GO:0046906	tetrapyrrole binding	molecular_function	0.013654	1	4	38	713	23018	PGSC0003DMG400022541,PGSC0003DMG400020801,PGSC0003DMG400005872,PGSC0003DMG400020795
GO:0005985	sucrose metabolic process	biological_process	0.025508	1	1	38	11	23018	PGSC0003DMG400026428
GO:0001897	cytolysis by symbiont of host cells	biological_process	0.029065	1	1	38	15	23018	PGSC0003DMG400026112
GO:0019836	hemolysis by symbiont of host erythrocytes	biological_process	0.029065	1	1	38	15	23018	PGSC0003DMG400026112
GO:0044179	hemolysis in other organism	biological_process	0.029065	1	1	38	15	23018	PGSC0003DMG400026112
GO:0051715	cytolysis in other organism	biological_process	0.029065	1	1	38	15	23018	PGSC0003DMG400026112
GO:0051801	cytolysis in other organism involved in symbiotic interaction	biological_process	0.029065	1	1	38	15	23018	PGSC0003DMG400026112
GO:0052331	hemolysis in other organism involved in symbiotic interaction	biological_process	0.029065	1	1	38	15	23018	PGSC0003DMG400026112
GO:0044710	single-organism metabolic process	biological_process	0.030365	1	13	38	4471	23018	PGSC0003DMG400026627,PGSC0003DMG400001656,PGSC0003DMG400025509,PGSC0003DMG400022541,PGSC0003DMG400009698,PGSC0003DMG400020795,PGSC0003DMG403013422,PGSC0003DMG400028214,PGSC0003DMG400020801,PGSC0003DMG400032146,PGSC0003DMG400028169,PGSC0003DMG400004844,PGSC0003DMG400005872
GO:0001907	killing by symbiont of host cells	biological_process	0.03111	1	1	38	18	23018	PGSC0003DMG400026112
GO:0044004	disruption by symbiont of host cell	biological_process	0.03111	1	1	38	18	23018	PGSC0003DMG400026112
GO:0051818	disruption of cells of other organism involved in symbiotic interaction	biological_process	0.03111	1	1	38	18	23018	PGSC0003DMG400026112
GO:0051883	killing of cells in other organism involved in symbiotic interaction	biological_process	0.03111	1	1	38	18	23018	PGSC0003DMG400026112
GO:0031640	killing of cells of other organism	biological_process	0.031785	1	1	38	19	23018	PGSC0003DMG400026112
GO:0044364	disruption of cells of other organism	biological_process	0.031785	1	1	38	19	23018	PGSC0003DMG400026112
GO:0008152	metabolic process	biological_process	0.033049	1	27	38	12282	23018	PGSC0003DMG403013422,PGSC0003DMG400025390,PGSC0003DMG400020795,PGSC0003DMG400006604,PGSC0003DMG400029652,PGSC0003DMG400011141,PGSC0003DMG400009698,PGSC0003DMG400026428,PGSC0003DMG400004844,PGSC0003DMG400012557,PGSC0003DMG400001557,PGSC0003DMG400020801,PGSC0003DMG400030153,PGSC0003DMG400028169,PGSC0003DMG400022088,PGSC0003DMG400001656,PGSC0003DMG400026627,PGSC0003DMG400022541,PGSC0003DMG400025509,…
GO:0001906	cell killing	biological_process	0.034414	1	1	38	20	23018	PGSC0003DMG400026112
GO:0055114	oxidation-reduction process	biological_process	0.034419	1	8	38	2386	23018	PGSC0003DMG400020795,PGSC0003DMG400009698,PGSC0003DMG400022541,PGSC0003DMG400025509,PGSC0003DMG400004844,PGSC0003DMG400005872,PGSC0003DMG400020801,PGSC0003DMG400028214
GO:0042393	histone binding	molecular_function	0.045135	1	1	38	22	23018	PGSC0003DMG400001557
GO:0016571	histone methylation	biological_process	0.045183	1	1	38	22	23018	PGSC0003DMG400001557
GO:0034968	histone lysine methylation	biological_process	0.045183	1	1	38	22	23018	PGSC0003DMG400001557
GO:0016491	oxidoreductase activity	molecular_function	0.046304	1	8	38	2531	23018	PGSC0003DMG400005872,PGSC0003DMG400004844,PGSC0003DMG400020801,PGSC0003DMG400028214,PGSC0003DMG400020795,PGSC0003DMG400009698,PGSC0003DMG400022541,PGSC0003DMG400025509
GO:0019208	phosphatase regulator activity	molecular_function	0.047588	1	1	38	23	23018	PGSC0003DMG402016396
GO:1901607	alpha-amino acid biosynthetic process	biological_process	0.049279	1	2	38	154	23018	PGSC0003DMG400009698,PGSC0003DMG400032146
GO:0009396	folic acid-containing compound biosynthetic process	biological_process	0.058902	1	1	38	38	23018	PGSC0003DMG400032146
GO:0016569	covalent chromatin modification	biological_process	0.059866	1	1	38	28	23018	PGSC0003DMG400001557
GO:0016570	histone modification	biological_process	0.059866	1	1	38	28	23018	PGSC0003DMG400001557
GO:0016278	lysine N-methyltransferase activity	molecular_function	0.066217	1	1	38	35	23018	PGSC0003DMG400001557
GO:0016279	protein-lysine N-methyltransferase activity	molecular_function	0.066217	1	1	38	35	23018	PGSC0003DMG400001557
GO:0018024	histone-lysine N-methyltransferase activity	molecular_function	0.066217	1	1	38	35	23018	PGSC0003DMG400001557
GO:0042054	histone methyltransferase activity	molecular_function	0.066217	1	1	38	35	23018	PGSC0003DMG400001557
GO:0042559	pteridine-containing compound biosynthetic process	biological_process	0.066968	1	1	38	44	23018	PGSC0003DMG400032146
GO:0046148	pigment biosynthetic process	biological_process	0.069061	1	2	38	203	23018	PGSC0003DMG400026627,PGSC0003DMG400004844
GO:0006760	folic acid-containing compound metabolic process	biological_process	0.07855	1	1	38	48	23018	PGSC0003DMG400032146
GO:0030153	bacteriocin immunity	biological_process	0.078952	1	1	38	12	23018	PGSC0003DMG400009698
GO:0006551	leucine metabolic process	biological_process	0.080014	1	1	38	11	23018	PGSC0003DMG400009698
GO:0009098	leucine biosynthetic process	biological_process	0.080014	1	1	38	11	23018	PGSC0003DMG400009698
GO:0015643	toxic substance binding	molecular_function	0.081457	1	1	38	13	23018	PGSC0003DMG400009698
GO:0005984	disaccharide metabolic process	biological_process	0.08275	1	1	38	41	23018	PGSC0003DMG400026428
GO:0008652	cellular amino acid biosynthetic process	biological_process	0.082905	1	2	38	219	23018	PGSC0003DMG400009698,PGSC0003DMG400032146
GO:0016108	tetraterpenoid metabolic process	biological_process	0.083113	1	1	38	46	23018	PGSC0003DMG400004844
GO:0016109	tetraterpenoid biosynthetic process	biological_process	0.083113	1	1	38	46	23018	PGSC0003DMG400004844
GO:0016116	carotenoid metabolic process	biological_process	0.083113	1	1	38	46	23018	PGSC0003DMG400004844
GO:0016117	carotenoid biosynthetic process	biological_process	0.083113	1	1	38	46	23018	PGSC0003DMG400004844
GO:1901566	organonitrogen compound biosynthetic process	biological_process	0.083658	1	4	38	828	23018	PGSC0003DMG400032146,PGSC0003DMG400009698,PGSC0003DMG400001656,PGSC0003DMG400026627
GO:0006536	glutamate metabolic process	biological_process	0.085905	1	1	38	12	23018	PGSC0003DMG400009698
GO:0006537	glutamate biosynthetic process	biological_process	0.085905	1	1	38	12	23018	PGSC0003DMG400009698
GO:0043650	dicarboxylic acid biosynthetic process	biological_process	0.085905	1	1	38	12	23018	PGSC0003DMG400009698
GO:0042440	pigment metabolic process	biological_process	0.086091	1	2	38	252	23018	PGSC0003DMG400004844,PGSC0003DMG400026627
GO:0006119	oxidative phosphorylation	biological_process	0.087542	1	1	38	53	23018	PGSC0003DMG400025509
GO:0042773	ATP synthesis coupled electron transport	biological_process	0.087542	1	1	38	53	23018	PGSC0003DMG400025509
GO:0009404	toxin metabolic process	biological_process	0.087739	1	1	38	19	23018	PGSC0003DMG400009698
GO:0015930	glutamate synthase activity	molecular_function	0.088064	1	1	38	16	23018	PGSC0003DMG400009698
GO:0009081	branched-chain amino acid metabolic process	biological_process	0.088584	1	1	38	17	23018	PGSC0003DMG400009698
GO:0009082	branched-chain amino acid biosynthetic process	biological_process	0.088584	1	1	38	17	23018	PGSC0003DMG400009698
GO:0042558	pteridine-containing compound metabolic process	biological_process	0.089801	1	1	38	56	23018	PGSC0003DMG400032146
GO:0000990	core RNA polymerase binding transcription factor activity	molecular_function	0.094178	1	1	38	58	23018	PGSC0003DMG400031111
GO:0000996	core DNA-dependent RNA polymerase binding promoter specificity activity	molecular_function	0.094178	1	1	38	58	23018	PGSC0003DMG400031111
GO:0016987	sigma factor activity	molecular_function	0.094178	1	1	38	58	23018	PGSC0003DMG400031111
GO:1901605	alpha-amino acid metabolic process	biological_process	0.09526	1	2	38	244	23018	PGSC0003DMG400032146,PGSC0003DMG400009698
GO:0004185	serine-type carboxypeptidase activity	molecular_function	0.10332	1	1	38	53	23018	PGSC0003DMG400011141
GO:0042398	cellular modified amino acid biosynthetic process	biological_process	0.10445	1	1	38	67	23018	PGSC0003DMG400032146
GO:0009084	glutamine family amino acid biosynthetic process	biological_process	0.10626	1	1	38	24	23018	PGSC0003DMG400009698
GO:0004180	carboxypeptidase activity	molecular_function	0.1089	1	1	38	55	23018	PGSC0003DMG400011141
GO:0008137	NADH dehydrogenase (ubiquinone) activity	molecular_function	0.11226	1	1	38	72	23018	PGSC0003DMG400025509
GO:0050136	NADH dehydrogenase (quinone) activity	molecular_function	0.11226	1	1	38	72	23018	PGSC0003DMG400025509
GO:0019748	secondary metabolic process	biological_process	0.11643	1	1	38	38	23018	PGSC0003DMG400009698
GO:0003824	catalytic activity	molecular_function	0.11698	1	24	38	11359	23018	PGSC0003DMG400028169,PGSC0003DMG400020801,PGSC0003DMG400012557,PGSC0003DMG400001557,PGSC0003DMG400002482,PGSC0003DMG400004844,PGSC0003DMG400009698,PGSC0003DMG400011141,PGSC0003DMG400023708,PGSC0003DMG400029652,PGSC0003DMG400026112,PGSC0003DMG400020795,PGSC0003DMG403013422,PGSC0003DMG400032146,PGSC0003DMG401028577,PGSC0003DMG400003007,PGSC0003DMG400003013,PGSC0003DMG400028214,PGSC0003DMG400006668,…
GO:0022904	respiratory electron transport chain	biological_process	0.11712	1	1	38	75	23018	PGSC0003DMG400025509
GO:0003954	NADH dehydrogenase activity	molecular_function	0.11737	1	1	38	77	23018	PGSC0003DMG400025509
GO:0006721	terpenoid metabolic process	biological_process	0.11869	1	1	38	64	23018	PGSC0003DMG400004844
GO:0016114	terpenoid biosynthetic process	biological_process	0.11869	1	1	38	64	23018	PGSC0003DMG400004844
GO:0004221	ubiquitin thiolesterase activity	molecular_function	0.12011	1	1	38	44	23018	PGSC0003DMG400012557
GO:0006479	protein methylation	biological_process	0.12902	1	1	38	66	23018	PGSC0003DMG400001557
GO:0008213	protein alkylation	biological_process	0.12902	1	1	38	66	23018	PGSC0003DMG400001557
GO:0051188	cofactor biosynthetic process	biological_process	0.13093	1	2	38	308	23018	PGSC0003DMG400026627,PGSC0003DMG400032146
GO:0006575	cellular modified amino acid metabolic process	biological_process	0.13148	1	1	38	83	23018	PGSC0003DMG400032146
GO:0016568	chromatin modification	biological_process	0.13226	1	1	38	76	23018	PGSC0003DMG400001557
GO:0044003	modification by symbiont of host morphology or physiology	biological_process	0.1336	1	1	38	90	23018	PGSC0003DMG400026112
GO:0051817	modification of morphology or physiology of other organism involved in symbiotic interaction	biological_process	0.1336	1	1	38	90	23018	PGSC0003DMG400026112
GO:0008170	N-methyltransferase activity	molecular_function	0.13393	1	1	38	73	23018	PGSC0003DMG400001557
GO:0035821	modification of morphology or physiology of other organism	biological_process	0.1342	1	1	38	91	23018	PGSC0003DMG400026112
GO:0016790	thiolester hydrolase activity	molecular_function	0.13429	1	1	38	53	23018	PGSC0003DMG400012557
GO:0043648	dicarboxylic acid metabolic process	biological_process	0.13763	1	1	38	45	23018	PGSC0003DMG400009698
GO:0016638	oxidoreductase activity, acting on the CH-NH2 group of donors	molecular_function	0.13809	1	1	38	47	23018	PGSC0003DMG400009698
GO:0016655	oxidoreductase activity, acting on NAD(P)H, quinone or similar compound as acceptor	molecular_function	0.14198	1	1	38	90	23018	PGSC0003DMG400025509
GO:0070008	serine-type exopeptidase activity	molecular_function	0.14354	1	1	38	74	23018	PGSC0003DMG400011141
GO:0003968	RNA-directed RNA polymerase activity	molecular_function	0.14388	1	1	38	86	23018	PGSC0003DMG400006668
GO:0006720	isoprenoid metabolic process	biological_process	0.14545	1	1	38	82	23018	PGSC0003DMG400004844
GO:0008299	isoprenoid biosynthetic process	biological_process	0.14545	1	1	38	82	23018	PGSC0003DMG400004844
GO:0009064	glutamine family amino acid metabolic process	biological_process	0.14769	1	1	38	48	23018	PGSC0003DMG400009698
GO:0015093	ferrous iron transmembrane transporter activity	molecular_function	0.14803	1	1	38	75	23018	PGSC0003DMG400002482
GO:0015684	ferrous iron transport	biological_process	0.14803	1	1	38	75	23018	PGSC0003DMG400002482
GO:0044238	primary metabolic process	biological_process	0.14854	1	20	38	9285	23018	PGSC0003DMG400006668,PGSC0003DMG400003013,PGSC0003DMG400031111,PGSC0003DMG400032146,PGSC0003DMG400003007,PGSC0003DMG400001656,PGSC0003DMG400026627,PGSC0003DMG400025509,PGSC0003DMG400004844,PGSC0003DMG400012557,PGSC0003DMG400001557,PGSC0003DMG400030153,PGSC0003DMG400028169,PGSC0003DMG400006604,PGSC0003DMG403013422,PGSC0003DMG400025390,PGSC0003DMG400029652,PGSC0003DMG400011141,PGSC0003DMG400009698,…
GO:0006950	response to stress	biological_process	0.1487	1	4	38	1261	23018	PGSC0003DMG400005872,PGSC0003DMG400020795,PGSC0003DMG400022541,PGSC0003DMG400020801
GO:0007264	small GTPase mediated signal transduction	biological_process	0.14911	1	2	38	326	23018	PGSC0003DMG400002482,PGSC0003DMG400026627
GO:0016053	organic acid biosynthetic process	biological_process	0.15045	1	2	38	340	23018	PGSC0003DMG400032146,PGSC0003DMG400009698
GO:0046394	carboxylic acid biosynthetic process	biological_process	0.15045	1	2	38	340	23018	PGSC0003DMG400032146,PGSC0003DMG400009698
GO:0009311	oligosaccharide metabolic process	biological_process	0.15505	1	1	38	82	23018	PGSC0003DMG400026428
GO:0006826	iron ion transport	biological_process	0.15888	1	1	38	77	23018	PGSC0003DMG400002482
GO:0005381	iron ion transmembrane transporter activity	molecular_function	0.15996	1	1	38	81	23018	PGSC0003DMG400002482
GO:0008276	protein methyltransferase activity	molecular_function	0.16514	1	1	38	85	23018	PGSC0003DMG400001557
GO:0001071	nucleic acid binding transcription factor activity	molecular_function	0.16798	1	3	38	915	23018	PGSC0003DMG400031111,PGSC0003DMG400025390,PGSC0003DMG400006604
GO:0003700	sequence-specific DNA binding transcription factor activity	molecular_function	0.16798	1	3	38	915	23018	PGSC0003DMG400025390,PGSC0003DMG400006604,PGSC0003DMG400031111
GO:0022900	electron transport chain	biological_process	0.17297	1	1	38	121	23018	PGSC0003DMG400025509
GO:0009058	biosynthetic process	biological_process	0.17496	1	12	38	5149	23018	PGSC0003DMG400004844,PGSC0003DMG400006668,PGSC0003DMG400030153,PGSC0003DMG400031111,PGSC0003DMG400028169,PGSC0003DMG400032146,PGSC0003DMG400025390,PGSC0003DMG400006604,PGSC0003DMG400001656,PGSC0003DMG400026627,PGSC0003DMG400026428,PGSC0003DMG400009698
GO:0051186	cofactor metabolic process	biological_process	0.18471	1	2	38	415	23018	PGSC0003DMG400026627,PGSC0003DMG400032146
GO:0006325	chromatin organization	biological_process	0.1859	1	1	38	114	23018	PGSC0003DMG400001557
GO:0043414	macromolecule methylation	biological_process	0.18834	1	1	38	106	23018	PGSC0003DMG400001557
GO:0005615	extracellular space	cellular_component	0.18933	1	1	38	152	23018	PGSC0003DMG400002482
GO:0006468	protein phosphorylation	biological_process	0.19165	1	4	38	1273	23018	PGSC0003DMG400003007,PGSC0003DMG400025509,PGSC0003DMG400028169,PGSC0003DMG400029652
GO:0009108	coenzyme biosynthetic process	biological_process	0.19248	1	1	38	118	23018	PGSC0003DMG400032146
GO:0008047	enzyme activator activity	molecular_function	0.19329	1	1	38	109	23018	PGSC0003DMG402016396
GO:0045333	cellular respiration	biological_process	0.19451	1	1	38	126	23018	PGSC0003DMG400025509
GO:0046915	transition metal ion transmembrane transporter activity	molecular_function	0.19783	1	1	38	112	23018	PGSC0003DMG400002482
GO:0044249	cellular biosynthetic process	biological_process	0.2001	1	11	38	4760	23018	PGSC0003DMG400006668,PGSC0003DMG400004844,PGSC0003DMG400028169,PGSC0003DMG400032146,PGSC0003DMG400030153,PGSC0003DMG400031111,PGSC0003DMG400006604,PGSC0003DMG400025390,PGSC0003DMG400009698,PGSC0003DMG400026627,PGSC0003DMG400001656
GO:0044283	small molecule biosynthetic process	biological_process	0.20051	1	2	38	418	23018	PGSC0003DMG400032146,PGSC0003DMG400009698
GO:0071704	organic substance metabolic process	biological_process	0.20284	1	20	38	9685	23018	PGSC0003DMG400030153,PGSC0003DMG400028169,PGSC0003DMG400004844,PGSC0003DMG400012557,PGSC0003DMG400001557,PGSC0003DMG400011141,PGSC0003DMG400026428,PGSC0003DMG400009698,PGSC0003DMG400025390,PGSC0003DMG403013422,PGSC0003DMG400006604,PGSC0003DMG400029652,PGSC0003DMG400003013,PGSC0003DMG400031111,PGSC0003DMG400003007,PGSC0003DMG400032146,PGSC0003DMG400006668,PGSC0003DMG400026627,PGSC0003DMG400001656,…
GO:0006464	cellular protein modification process	biological_process	0.20638	1	5	38	1747	23018	PGSC0003DMG400028169,PGSC0003DMG400025509,PGSC0003DMG400003007,PGSC0003DMG400001557,PGSC0003DMG400029652
GO:0036211	protein modification process	biological_process	0.20638	1	5	38	1747	23018	PGSC0003DMG400028169,PGSC0003DMG400003007,PGSC0003DMG400025509,PGSC0003DMG400001557,PGSC0003DMG400029652
GO:0000041	transition metal ion transport	biological_process	0.20728	1	1	38	113	23018	PGSC0003DMG400002482
GO:0070838	divalent metal ion transport	biological_process	0.20806	1	1	38	116	23018	PGSC0003DMG400002482
GO:0016874	ligase activity	molecular_function	0.2095	1	3	38	861	23018	PGSC0003DMG400026627,PGSC0003DMG400032146,PGSC0003DMG400026112
GO:0044711	single-organism biosynthetic process	biological_process	0.21113	1	2	38	436	23018	PGSC0003DMG400009698,PGSC0003DMG400032146
GO:0015980	energy derivation by oxidation of organic compounds	biological_process	0.21192	1	1	38	139	23018	PGSC0003DMG400025509
GO:0006352	DNA-dependent transcription, initiation	biological_process	0.21333	1	1	38	147	23018	PGSC0003DMG400031111
GO:0016851	magnesium chelatase activity	molecular_function	0.21796	1	1	38	103	23018	PGSC0003DMG400026627
GO:0051002	ligase activity, forming nitrogen-metal bonds	molecular_function	0.21796	1	1	38	103	23018	PGSC0003DMG400026627
GO:0051003	ligase activity, forming nitrogen-metal bonds, forming coordination complexes	molecular_function	0.21796	1	1	38	103	23018	PGSC0003DMG400026627
GO:0019438	aromatic compound biosynthetic process	biological_process	0.21825	1	7	38	2902	23018	PGSC0003DMG400006668,PGSC0003DMG400006604,PGSC0003DMG400025390,PGSC0003DMG400032146,PGSC0003DMG400031111,PGSC0003DMG400001656,PGSC0003DMG400026627
GO:0035556	intracellular signal transduction	biological_process	0.21868	1	2	38	441	23018	PGSC0003DMG400026627,PGSC0003DMG400002482
GO:1901576	organic substance biosynthetic process	biological_process	0.22045	1	11	38	4867	23018	PGSC0003DMG400006668,PGSC0003DMG400004844,PGSC0003DMG400032146,PGSC0003DMG400028169,PGSC0003DMG400031111,PGSC0003DMG400030153,PGSC0003DMG400006604,PGSC0003DMG400025390,PGSC0003DMG400009698,PGSC0003DMG400001656,PGSC0003DMG400026627
GO:0032259	methylation	biological_process	0.22112	1	1	38	124	23018	PGSC0003DMG400001557
GO:0016310	phosphorylation	biological_process	0.2234	1	4	38	1360	23018	PGSC0003DMG400025509,PGSC0003DMG400003007,PGSC0003DMG400028169,PGSC0003DMG400029652
GO:0018130	heterocycle biosynthetic process	biological_process	0.22385	1	7	38	2929	23018	PGSC0003DMG400006668,PGSC0003DMG400006604,PGSC0003DMG400025390,PGSC0003DMG400032146,PGSC0003DMG400031111,PGSC0003DMG400001656,PGSC0003DMG400026627
GO:0000276	mitochondrial proton-transporting ATP synthase complex, coupling factor F(o)	cellular_component	0.22648	1	1	38	124	23018	PGSC0003DMG400001656
GO:0044271	cellular nitrogen compound biosynthetic process	biological_process	0.22689	1	7	38	2943	23018	PGSC0003DMG400006668,PGSC0003DMG400025390,PGSC0003DMG400006604,PGSC0003DMG400032146,PGSC0003DMG400031111,PGSC0003DMG400026627,PGSC0003DMG400001656
GO:0006397	mRNA processing	biological_process	0.22722	1	1	38	139	23018	PGSC0003DMG400012557
GO:0072511	divalent inorganic cation transport	biological_process	0.22747	1	1	38	129	23018	PGSC0003DMG400002482
GO:0015995	chlorophyll biosynthetic process	biological_process	0.22972	1	1	38	113	23018	PGSC0003DMG400026627
GO:1901363	heterocyclic compound binding	molecular_function	0.23029	1	16	38	7540	23018	PGSC0003DMG400021249,PGSC0003DMG400022088,PGSC0003DMG400022541,PGSC0003DMG400025509,PGSC0003DMG400026627,PGSC0003DMG400005872,PGSC0003DMG400006668,PGSC0003DMG400003007,PGSC0003DMG400032146,PGSC0003DMG400031111,PGSC0003DMG400029652,PGSC0003DMG400020795,PGSC0003DMG400004844,PGSC0003DMG400002482,PGSC0003DMG400028169,PGSC0003DMG400020801
GO:0097159	organic cyclic compound binding	molecular_function	0.23077	1	16	38	7543	23018	PGSC0003DMG400022088,PGSC0003DMG400021249,PGSC0003DMG400026627,PGSC0003DMG400025509,PGSC0003DMG400022541,PGSC0003DMG400006668,PGSC0003DMG400005872,PGSC0003DMG400031111,PGSC0003DMG400003007,PGSC0003DMG400032146,PGSC0003DMG400020795,PGSC0003DMG400029652,PGSC0003DMG400004844,PGSC0003DMG400002482,PGSC0003DMG400020801,PGSC0003DMG400028169
GO:0072509	divalent inorganic cation transmembrane transporter activity	molecular_function	0.23659	1	1	38	146	23018	PGSC0003DMG400002482
GO:0016651	oxidoreductase activity, acting on NAD(P)H	molecular_function	0.23686	1	1	38	173	23018	PGSC0003DMG400025509
GO:0008757	S-adenosylmethionine-dependent methyltransferase activity	molecular_function	0.24214	1	1	38	142	23018	PGSC0003DMG400001557
GO:0004672	protein kinase activity	molecular_function	0.2435	1	4	38	1389	23018	PGSC0003DMG400029652,PGSC0003DMG400028169,PGSC0003DMG400003007,PGSC0003DMG400025509
GO:0005753	mitochondrial proton-transporting ATP synthase complex	cellular_component	0.24524	1	1	38	136	23018	PGSC0003DMG400001656
GO:0016879	ligase activity, forming carbon-nitrogen bonds	molecular_function	0.24959	1	2	38	572	23018	PGSC0003DMG400026112,PGSC0003DMG400032146
GO:0044262	cellular carbohydrate metabolic process	biological_process	0.25016	1	2	38	430	23018	PGSC0003DMG400028169,PGSC0003DMG400026428
GO:0045263	proton-transporting ATP synthase complex, coupling factor F(o)	cellular_component	0.25187	1	1	38	150	23018	PGSC0003DMG400001656
GO:0008238	exopeptidase activity	molecular_function	0.25353	1	1	38	142	23018	PGSC0003DMG400011141
GO:0016071	mRNA metabolic process	biological_process	0.25611	1	1	38	155	23018	PGSC0003DMG400012557
GO:0051701	interaction with host	biological_process	0.25772	1	1	38	174	23018	PGSC0003DMG400026112
GO:1901362	organic cyclic compound biosynthetic process	biological_process	0.25809	1	7	38	3057	23018	PGSC0003DMG400032146,PGSC0003DMG400026627,PGSC0003DMG400001656,PGSC0003DMG400031111,PGSC0003DMG400006668,PGSC0003DMG400025390,PGSC0003DMG400006604
GO:0008134	transcription factor binding	molecular_function	0.26417	1	1	38	155	23018	PGSC0003DMG400026627
GO:0004674	protein serine/threonine kinase activity	molecular_function	0.26921	1	1	38	165	23018	PGSC0003DMG400025509
GO:0015994	chlorophyll metabolic process	biological_process	0.26954	1	1	38	158	23018	PGSC0003DMG400026627
GO:0044267	cellular protein metabolic process	biological_process	0.27111	1	7	38	2956	23018	PGSC0003DMG400003007,PGSC0003DMG400025509,PGSC0003DMG400028169,PGSC0003DMG400030153,PGSC0003DMG400029652,PGSC0003DMG400012557,PGSC0003DMG400001557
GO:0034654	nucleobase-containing compound biosynthetic process	biological_process	0.27632	1	6	38	2634	23018	PGSC0003DMG400006668,PGSC0003DMG400006604,PGSC0003DMG400025390,PGSC0003DMG400031111,PGSC0003DMG400001656,PGSC0003DMG400026627
GO:0043412	macromolecule modification	biological_process	0.28019	1	5	38	1936	23018	PGSC0003DMG400025509,PGSC0003DMG400003007,PGSC0003DMG400028169,PGSC0003DMG400029652,PGSC0003DMG400001557
GO:0015985	energy coupled proton transport, down electrochemical gradient	biological_process	0.28026	1	1	38	177	23018	PGSC0003DMG400001656
GO:0015986	ATP synthesis coupled proton transport	biological_process	0.28026	1	1	38	177	23018	PGSC0003DMG400001656
GO:0045259	proton-transporting ATP synthase complex	cellular_component	0.28262	1	1	38	175	23018	PGSC0003DMG400001656
GO:0003724	RNA helicase activity	molecular_function	0.28382	1	1	38	167	23018	PGSC0003DMG400026627
GO:0006520	cellular amino acid metabolic process	biological_process	0.28658	1	2	38	518	23018	PGSC0003DMG400032146,PGSC0003DMG400009698
GO:0006754	ATP biosynthetic process	biological_process	0.29231	1	1	38	184	23018	PGSC0003DMG400001656
GO:0005524	ATP binding	molecular_function	0.29491	1	7	38	2771	23018	PGSC0003DMG400026627,PGSC0003DMG400025509,PGSC0003DMG400003007,PGSC0003DMG400028169,PGSC0003DMG400032146,PGSC0003DMG400002482,PGSC0003DMG400029652
GO:0006732	coenzyme metabolic process	biological_process	0.29552	1	1	38	200	23018	PGSC0003DMG400032146
GO:0009142	nucleoside triphosphate biosynthetic process	biological_process	0.29877	1	1	38	190	23018	PGSC0003DMG400001656
GO:0009145	purine nucleoside triphosphate biosynthetic process	biological_process	0.29877	1	1	38	190	23018	PGSC0003DMG400001656
GO:0009201	ribonucleoside triphosphate biosynthetic process	biological_process	0.29877	1	1	38	190	23018	PGSC0003DMG400001656
GO:0009206	purine ribonucleoside triphosphate biosynthetic process	biological_process	0.29877	1	1	38	190	23018	PGSC0003DMG400001656
GO:0050896	response to stimulus	biological_process	0.30168	1	6	38	2593	23018	PGSC0003DMG400022541,PGSC0003DMG400020801,PGSC0003DMG400026627,PGSC0003DMG400005872,PGSC0003DMG400020795,PGSC0003DMG400002482
GO:0051276	chromosome organization	biological_process	0.30246	1	1	38	196	23018	PGSC0003DMG400001557
GO:0000988	protein binding transcription factor activity	molecular_function	0.30411	1	1	38	219	23018	PGSC0003DMG400031111
GO:0006511	ubiquitin-dependent protein catabolic process	biological_process	0.30431	1	1	38	187	23018	PGSC0003DMG400012557
GO:0019941	modification-dependent protein catabolic process	biological_process	0.30431	1	1	38	187	23018	PGSC0003DMG400012557
GO:0043632	modification-dependent macromolecule catabolic process	biological_process	0.30431	1	1	38	187	23018	PGSC0003DMG400012557
GO:0046034	ATP metabolic process	biological_process	0.30489	1	1	38	191	23018	PGSC0003DMG400001656
GO:0008610	lipid biosynthetic process	biological_process	0.30745	1	2	38	587	23018	PGSC0003DMG400028169,PGSC0003DMG400004844
GO:0044455	mitochondrial membrane part	cellular_component	0.31189	1	1	38	190	23018	PGSC0003DMG400001656
GO:0008653	lipopolysaccharide metabolic process	biological_process	0.31793	1	1	38	186	23018	PGSC0003DMG400028169
GO:0009103	lipopolysaccharide biosynthetic process	biological_process	0.31793	1	1	38	186	23018	PGSC0003DMG400028169
GO:1901137	carbohydrate derivative biosynthetic process	biological_process	0.31943	1	2	38	590	23018	PGSC0003DMG400001656,PGSC0003DMG400028169
GO:0050660	flavin adenine dinucleotide binding	molecular_function	0.32123	1	1	38	179	23018	PGSC0003DMG400004844
GO:0006351	transcription, DNA-dependent	biological_process	0.32561	1	5	38	2299	23018	PGSC0003DMG400031111,PGSC0003DMG400026627,PGSC0003DMG400025390,PGSC0003DMG400006604,PGSC0003DMG400006668
GO:0005743	mitochondrial inner membrane	cellular_component	0.32764	1	1	38	203	23018	PGSC0003DMG400001656
GO:0006779	porphyrin-containing compound biosynthetic process	biological_process	0.32792	1	1	38	178	23018	PGSC0003DMG400026627
GO:0042451	purine nucleoside biosynthetic process	biological_process	0.32968	1	1	38	209	23018	PGSC0003DMG400001656
GO:0046129	purine ribonucleoside biosynthetic process	biological_process	0.32968	1	1	38	209	23018	PGSC0003DMG400001656
GO:0006796	phosphate-containing compound metabolic process	biological_process	0.33004	1	5	38	2097	23018	PGSC0003DMG400001656,PGSC0003DMG400028169,PGSC0003DMG400003007,PGSC0003DMG400025509,PGSC0003DMG400029652
GO:0044257	cellular protein catabolic process	biological_process	0.33076	1	1	38	206	23018	PGSC0003DMG400012557
GO:0051603	proteolysis involved in cellular protein catabolic process	biological_process	0.33076	1	1	38	206	23018	PGSC0003DMG400012557
GO:0006793	phosphorus metabolic process	biological_process	0.33137	1	5	38	2101	23018	PGSC0003DMG400029652,PGSC0003DMG400001656,PGSC0003DMG400003007,PGSC0003DMG400025509,PGSC0003DMG400028169
GO:0019538	protein metabolic process	biological_process	0.33142	1	8	38	3683	23018	PGSC0003DMG400029652,PGSC0003DMG400025509,PGSC0003DMG400011141,PGSC0003DMG400012557,PGSC0003DMG400001557,PGSC0003DMG400028169,PGSC0003DMG400003007,PGSC0003DMG400030153
GO:0005525	GTP binding	molecular_function	0.33599	1	2	38	573	23018	PGSC0003DMG400002482,PGSC0003DMG400026627
GO:1901564	organonitrogen compound metabolic process	biological_process	0.33632	1	4	38	1508	23018	PGSC0003DMG400009698,PGSC0003DMG400032146,PGSC0003DMG400026627,PGSC0003DMG400001656
GO:0019866	organelle inner membrane	cellular_component	0.3369	1	1	38	211	23018	PGSC0003DMG400001656
GO:0032561	guanyl ribonucleotide binding	molecular_function	0.33696	1	2	38	576	23018	PGSC0003DMG400002482,PGSC0003DMG400026627
GO:0032774	RNA biosynthetic process	biological_process	0.33829	1	5	38	2332	23018	PGSC0003DMG400025390,PGSC0003DMG400006604,PGSC0003DMG400006668,PGSC0003DMG400026627,PGSC0003DMG400031111
GO:0019001	guanyl nucleotide binding	molecular_function	0.34068	1	2	38	586	23018	PGSC0003DMG400026627,PGSC0003DMG400002482
GO:0044237	cellular metabolic process	biological_process	0.34348	1	17	38	8805	23018	PGSC0003DMG400001656,PGSC0003DMG400026627,PGSC0003DMG400025509,PGSC0003DMG400031111,PGSC0003DMG400003007,PGSC0003DMG400032146,PGSC0003DMG400006668,PGSC0003DMG400026428,PGSC0003DMG400009698,PGSC0003DMG400025390,PGSC0003DMG400006604,PGSC0003DMG400029652,PGSC0003DMG400030153,PGSC0003DMG400028169,PGSC0003DMG400004844,PGSC0003DMG400001557,PGSC0003DMG400012557
GO:0030163	protein catabolic process	biological_process	0.3456	1	1	38	219	23018	PGSC0003DMG400012557
GO:0000152	nuclear ubiquitin ligase complex	cellular_component	0.34663	1	1	38	286	23018	PGSC0003DMG400026112
GO:0005680	anaphase-promoting complex	cellular_component	0.34663	1	1	38	286	23018	PGSC0003DMG400026112
GO:0009163	nucleoside biosynthetic process	biological_process	0.35353	1	1	38	227	23018	PGSC0003DMG400001656
GO:0042455	ribonucleoside biosynthetic process	biological_process	0.35353	1	1	38	227	23018	PGSC0003DMG400001656
GO:1901659	glycosyl compound biosynthetic process	biological_process	0.35353	1	1	38	227	23018	PGSC0003DMG400001656
GO:0009152	purine ribonucleotide biosynthetic process	biological_process	0.35467	1	1	38	224	23018	PGSC0003DMG400001656
GO:0006629	lipid metabolic process	biological_process	0.35911	1	3	38	1225	23018	PGSC0003DMG400028169,PGSC0003DMG403013422,PGSC0003DMG400004844
GO:0016773	phosphotransferase activity, alcohol group as acceptor	molecular_function	0.36181	1	4	38	1618	23018	PGSC0003DMG400028169,PGSC0003DMG400025509,PGSC0003DMG400003007,PGSC0003DMG400029652
GO:0006164	purine nucleotide biosynthetic process	biological_process	0.36289	1	1	38	230	23018	PGSC0003DMG400001656
GO:0032559	adenyl ribonucleotide binding	molecular_function	0.36311	1	7	38	3023	23018	PGSC0003DMG400003007,PGSC0003DMG400025509,PGSC0003DMG400028169,PGSC0003DMG400032146,PGSC0003DMG400026627,PGSC0003DMG400029652,PGSC0003DMG400002482
GO:0044265	cellular macromolecule catabolic process	biological_process	0.36527	1	1	38	232	23018	PGSC0003DMG400012557
GO:0031461	cullin-RING ubiquitin ligase complex	cellular_component	0.36801	1	1	38	304	23018	PGSC0003DMG400026112
GO:0072522	purine-containing compound biosynthetic process	biological_process	0.36911	1	1	38	237	23018	PGSC0003DMG400001656
GO:0006778	porphyrin-containing compound metabolic process	biological_process	0.36998	1	1	38	228	23018	PGSC0003DMG400026627
GO:0035639	purine ribonucleoside triphosphate binding	molecular_function	0.37476	1	7	38	3015	23018	PGSC0003DMG400029652,PGSC0003DMG400002482,PGSC0003DMG400028169,PGSC0003DMG400032146,PGSC0003DMG400025509,PGSC0003DMG400003007,PGSC0003DMG400026627
GO:0009260	ribonucleotide biosynthetic process	biological_process	0.37543	1	1	38	240	23018	PGSC0003DMG400001656
GO:0046390	ribose phosphate biosynthetic process	biological_process	0.37543	1	1	38	240	23018	PGSC0003DMG400001656
GO:0006091	generation of precursor metabolites and energy	biological_process	0.37727	1	1	38	269	23018	PGSC0003DMG400025509
GO:0030554	adenyl nucleotide binding	molecular_function	0.38339	1	7	38	3078	23018	PGSC0003DMG400026627,PGSC0003DMG400025509,PGSC0003DMG400003007,PGSC0003DMG400032146,PGSC0003DMG400028169,PGSC0003DMG400002482,PGSC0003DMG400029652
GO:0005215	transporter activity	molecular_function	0.39007	1	4	38	1749	23018	PGSC0003DMG400005872,PGSC0003DMG400017620,PGSC0003DMG400002482,PGSC0003DMG400001656
GO:0022890	inorganic cation transmembrane transporter activity	molecular_function	0.3937	1	2	38	754	23018	PGSC0003DMG400001656,PGSC0003DMG400002482
GO:0034062	RNA polymerase activity	molecular_function	0.39552	1	1	38	280	23018	PGSC0003DMG400006668
GO:0044255	cellular lipid metabolic process	biological_process	0.39795	1	2	38	783	23018	PGSC0003DMG400028169,PGSC0003DMG400004844
GO:0006355	regulation of transcription, DNA-dependent	biological_process	0.40032	1	4	38	1955	23018	PGSC0003DMG400006604,PGSC0003DMG400025390,PGSC0003DMG400031111,PGSC0003DMG400026627
GO:0051252	regulation of RNA metabolic process	biological_process	0.40105	1	4	38	1957	23018	PGSC0003DMG400026627,PGSC0003DMG400031111,PGSC0003DMG400025390,PGSC0003DMG400006604
GO:2001141	regulation of RNA biosynthetic process	biological_process	0.40105	1	4	38	1957	23018	PGSC0003DMG400026627,PGSC0003DMG400031111,PGSC0003DMG400006604,PGSC0003DMG400025390
GO:0033014	tetrapyrrole biosynthetic process	biological_process	0.40274	1	1	38	242	23018	PGSC0003DMG400026627
GO:0033177	proton-transporting two-sector ATPase complex, proton-transporting domain	cellular_component	0.40698	1	1	38	288	23018	PGSC0003DMG400001656
GO:0016887	ATPase activity	molecular_function	0.40729	1	2	38	633	23018	PGSC0003DMG400002482,PGSC0003DMG400026627
GO:2000112	regulation of cellular macromolecule biosynthetic process	biological_process	0.41081	1	4	38	1980	23018	PGSC0003DMG400006604,PGSC0003DMG400025390,PGSC0003DMG400026627,PGSC0003DMG400031111
GO:0010556	regulation of macromolecule biosynthetic process	biological_process	0.41153	1	4	38	1982	23018	PGSC0003DMG400025390,PGSC0003DMG400006604,PGSC0003DMG400026627,PGSC0003DMG400031111
GO:0031326	regulation of cellular biosynthetic process	biological_process	0.41153	1	4	38	1982	23018	PGSC0003DMG400026627,PGSC0003DMG400031111,PGSC0003DMG400006604,PGSC0003DMG400025390
GO:0009889	regulation of biosynthetic process	biological_process	0.41195	1	4	38	1983	23018	PGSC0003DMG400025390,PGSC0003DMG400006604,PGSC0003DMG400026627,PGSC0003DMG400031111
GO:0016070	RNA metabolic process	biological_process	0.41689	1	6	38	3044	23018	PGSC0003DMG400026627,PGSC0003DMG400031111,PGSC0003DMG400025390,PGSC0003DMG400006604,PGSC0003DMG400006668,PGSC0003DMG400012557
GO:0016301	kinase activity	molecular_function	0.42274	1	4	38	1737	23018	PGSC0003DMG400029652,PGSC0003DMG400025509,PGSC0003DMG400003007,PGSC0003DMG400028169
GO:0010467	gene expression	biological_process	0.42308	1	7	38	3666	23018	PGSC0003DMG400006668,PGSC0003DMG400012557,PGSC0003DMG400025390,PGSC0003DMG400006604,PGSC0003DMG400026627,PGSC0003DMG400030153,PGSC0003DMG400031111
GO:0010468	regulation of gene expression	biological_process	0.43141	1	4	38	2033	23018	PGSC0003DMG400025390,PGSC0003DMG400006604,PGSC0003DMG400026627,PGSC0003DMG400031111
GO:0031966	mitochondrial membrane	cellular_component	0.4322	1	1	38	303	23018	PGSC0003DMG400001656
GO:0019752	carboxylic acid metabolic process	biological_process	0.43387	1	2	38	766	23018	PGSC0003DMG400032146,PGSC0003DMG400009698
GO:0043168	anion binding	molecular_function	0.4346	1	8	38	3735	23018	PGSC0003DMG400029652,PGSC0003DMG400025509,PGSC0003DMG400026627,PGSC0003DMG400004844,PGSC0003DMG400002482,PGSC0003DMG400003007,PGSC0003DMG400028169,PGSC0003DMG400032146
GO:0043436	oxoacid metabolic process	biological_process	0.43539	1	2	38	769	23018	PGSC0003DMG400009698,PGSC0003DMG400032146
GO:0000166	nucleotide binding	molecular_function	0.43723	1	8	38	3685	23018	PGSC0003DMG400003007,PGSC0003DMG400028169,PGSC0003DMG400032146,PGSC0003DMG400004844,PGSC0003DMG400002482,PGSC0003DMG400026627,PGSC0003DMG400025509,PGSC0003DMG400029652
GO:1901265	nucleoside phosphate binding	molecular_function	0.43723	1	8	38	3685	23018	PGSC0003DMG400026627,PGSC0003DMG400025509,PGSC0003DMG400029652,PGSC0003DMG400003007,PGSC0003DMG400032146,PGSC0003DMG400028169,PGSC0003DMG400004844,PGSC0003DMG400002482
GO:0006082	organic acid metabolic process	biological_process	0.43849	1	2	38	773	23018	PGSC0003DMG400032146,PGSC0003DMG400009698
GO:0009144	purine nucleoside triphosphate metabolic process	biological_process	0.43879	1	1	38	301	23018	PGSC0003DMG400001656
GO:0009199	ribonucleoside triphosphate metabolic process	biological_process	0.43879	1	1	38	301	23018	PGSC0003DMG400001656
GO:0009205	purine ribonucleoside triphosphate metabolic process	biological_process	0.43879	1	1	38	301	23018	PGSC0003DMG400001656
GO:0019219	regulation of nucleobase-containing compound metabolic process	biological_process	0.43945	1	4	38	2040	23018	PGSC0003DMG400006604,PGSC0003DMG400025390,PGSC0003DMG400026627,PGSC0003DMG400031111
GO:0051171	regulation of nitrogen compound metabolic process	biological_process	0.43945	1	4	38	2040	23018	PGSC0003DMG400006604,PGSC0003DMG400025390,PGSC0003DMG400031111,PGSC0003DMG400026627
GO:0001883	purine nucleoside binding	molecular_function	0.43988	1	7	38	3251	23018	PGSC0003DMG400002482,PGSC0003DMG400029652,PGSC0003DMG400026627,PGSC0003DMG400028169,PGSC0003DMG400032146,PGSC0003DMG400003007,PGSC0003DMG400025509
GO:0032549	ribonucleoside binding	molecular_function	0.43988	1	7	38	3251	23018	PGSC0003DMG400002482,PGSC0003DMG400029652,PGSC0003DMG400026627,PGSC0003DMG400028169,PGSC0003DMG400032146,PGSC0003DMG400003007,PGSC0003DMG400025509
GO:0032550	purine ribonucleoside binding	molecular_function	0.43988	1	7	38	3251	23018	PGSC0003DMG400026627,PGSC0003DMG400032146,PGSC0003DMG400028169,PGSC0003DMG400025509,PGSC0003DMG400003007,PGSC0003DMG400002482,PGSC0003DMG400029652
GO:0032555	purine ribonucleotide binding	molecular_function	0.44035	1	7	38	3254	23018	PGSC0003DMG400025509,PGSC0003DMG400003007,PGSC0003DMG400028169,PGSC0003DMG400032146,PGSC0003DMG400026627,PGSC0003DMG400029652,PGSC0003DMG400002482
GO:0033013	tetrapyrrole metabolic process	biological_process	0.44064	1	1	38	293	23018	PGSC0003DMG400026627
GO:0009057	macromolecule catabolic process	biological_process	0.44095	1	1	38	314	23018	PGSC0003DMG400012557
GO:0060255	regulation of macromolecule metabolic process	biological_process	0.44113	1	4	38	2061	23018	PGSC0003DMG400006604,PGSC0003DMG400025390,PGSC0003DMG400031111,PGSC0003DMG400026627
GO:0001882	nucleoside binding	molecular_function	0.44257	1	7	38	3259	23018	PGSC0003DMG400025509,PGSC0003DMG400003007,PGSC0003DMG400032146,PGSC0003DMG400028169,PGSC0003DMG400026627,PGSC0003DMG400029652,PGSC0003DMG400002482
GO:0009141	nucleoside triphosphate metabolic process	biological_process	0.44412	1	1	38	307	23018	PGSC0003DMG400001656
GO:0009165	nucleotide biosynthetic process	biological_process	0.44414	1	1	38	303	23018	PGSC0003DMG400001656
GO:0015979	photosynthesis	biological_process	0.44591	1	1	38	332	23018	PGSC0003DMG400026627
GO:1901293	nucleoside phosphate biosynthetic process	biological_process	0.44977	1	1	38	307	23018	PGSC0003DMG400001656
GO:0036094	small molecule binding	molecular_function	0.45106	1	8	38	3732	23018	PGSC0003DMG400004844,PGSC0003DMG400002482,PGSC0003DMG400003007,PGSC0003DMG400032146,PGSC0003DMG400028169,PGSC0003DMG400029652,PGSC0003DMG400026627,PGSC0003DMG400025509
GO:0000151	ubiquitin ligase complex	cellular_component	0.45132	1	1	38	384	23018	PGSC0003DMG400026112
GO:0032553	ribonucleotide binding	molecular_function	0.45205	1	7	38	3291	23018	PGSC0003DMG400026627,PGSC0003DMG400025509,PGSC0003DMG400003007,PGSC0003DMG400032146,PGSC0003DMG400028169,PGSC0003DMG400002482,PGSC0003DMG400029652
GO:0080090	regulation of primary metabolic process	biological_process	0.45698	1	4	38	2088	23018	PGSC0003DMG400031111,PGSC0003DMG400026627,PGSC0003DMG400025390,PGSC0003DMG400006604
GO:0005740	mitochondrial envelope	cellular_component	0.45817	1	1	38	325	23018	PGSC0003DMG400001656
GO:0004842	ubiquitin-protein ligase activity	molecular_function	0.45974	1	1	38	400	23018	PGSC0003DMG400026112
GO:0019787	small conjugating protein ligase activity	molecular_function	0.45974	1	1	38	400	23018	PGSC0003DMG400026112
GO:0017076	purine nucleotide binding	molecular_function	0.46169	1	7	38	3316	23018	PGSC0003DMG400002482,PGSC0003DMG400029652,PGSC0003DMG400026627,PGSC0003DMG400003007,PGSC0003DMG400025509,PGSC0003DMG400032146,PGSC0003DMG400028169
GO:0006508	proteolysis	biological_process	0.46218	1	2	38	869	23018	PGSC0003DMG400012557,PGSC0003DMG400011141
GO:0044723	single-organism carbohydrate metabolic process	biological_process	0.46911	1	2	38	798	23018	PGSC0003DMG400026428,PGSC0003DMG400028169
GO:0044429	mitochondrial part	cellular_component	0.47594	1	1	38	342	23018	PGSC0003DMG400001656
GO:0016772	transferase activity, transferring phosphorus-containing groups	molecular_function	0.47758	1	5	38	2389	23018	PGSC0003DMG400006668,PGSC0003DMG400029652,PGSC0003DMG400028169,PGSC0003DMG400025509,PGSC0003DMG400003007
GO:0046873	metal ion transmembrane transporter activity	molecular_function	0.47898	1	1	38	358	23018	PGSC0003DMG400002482
GO:0031323	regulation of cellular metabolic process	biological_process	0.48026	1	4	38	2156	23018	PGSC0003DMG400031111,PGSC0003DMG400026627,PGSC0003DMG400006604,PGSC0003DMG400025390
GO:0034645	cellular macromolecule biosynthetic process	biological_process	0.48359	1	7	38	3785	23018	PGSC0003DMG400006668,PGSC0003DMG400006604,PGSC0003DMG400025390,PGSC0003DMG400028169,PGSC0003DMG400031111,PGSC0003DMG400030153,PGSC0003DMG400026627
GO:0016469	proton-transporting two-sector ATPase complex	cellular_component	0.48576	1	1	38	356	23018	PGSC0003DMG400001656
GO:0008236	serine-type peptidase activity	molecular_function	0.48614	1	1	38	361	23018	PGSC0003DMG400011141
GO:0017171	serine hydrolase activity	molecular_function	0.48614	1	1	38	361	23018	PGSC0003DMG400011141
GO:0009150	purine ribonucleotide metabolic process	biological_process	0.49483	1	1	38	350	23018	PGSC0003DMG400001656
GO:0009059	macromolecule biosynthetic process	biological_process	0.49582	1	7	38	3830	23018	PGSC0003DMG400028169,PGSC0003DMG400030153,PGSC0003DMG400026627,PGSC0003DMG400031111,PGSC0003DMG400006668,PGSC0003DMG400025390,PGSC0003DMG400006604
GO:0044260	cellular macromolecule metabolic process	biological_process	0.49677	1	12	38	6652	23018	PGSC0003DMG400006668,PGSC0003DMG400001557,PGSC0003DMG400012557,PGSC0003DMG400003007,PGSC0003DMG400028169,PGSC0003DMG400030153,PGSC0003DMG400031111,PGSC0003DMG400029652,PGSC0003DMG400006604,PGSC0003DMG400025390,PGSC0003DMG400025509,PGSC0003DMG400026627
GO:0008324	cation transmembrane transporter activity	molecular_function	0.50045	1	2	38	928	23018	PGSC0003DMG400002482,PGSC0003DMG400001656
GO:0046983	protein dimerization activity	molecular_function	0.50155	1	1	38	475	23018	PGSC0003DMG400007827
GO:0006163	purine nucleotide metabolic process	biological_process	0.50339	1	1	38	358	23018	PGSC0003DMG400001656
GO:0005975	carbohydrate metabolic process	biological_process	0.50505	1	3	38	1351	23018	PGSC0003DMG400028169,PGSC0003DMG400026428,PGSC0003DMG400003013
GO:0016614	oxidoreductase activity, acting on CH-OH group of donors	molecular_function	0.51107	1	1	38	363	23018	PGSC0003DMG400004844
GO:0009259	ribonucleotide metabolic process	biological_process	0.51119	1	1	38	366	23018	PGSC0003DMG400001656
GO:0019693	ribose phosphate metabolic process	biological_process	0.51119	1	1	38	366	23018	PGSC0003DMG400001656
GO:0006818	hydrogen transport	biological_process	0.51134	1	1	38	385	23018	PGSC0003DMG400001656
GO:0015992	proton transport	biological_process	0.51134	1	1	38	385	23018	PGSC0003DMG400001656
GO:0044421	extracellular region part	cellular_component	0.51542	1	1	38	450	23018	PGSC0003DMG400002482
GO:0003723	RNA binding	molecular_function	0.51626	1	2	38	890	23018	PGSC0003DMG400026627,PGSC0003DMG400006668
GO:0005739	mitochondrion	cellular_component	0.52125	1	1	38	397	23018	PGSC0003DMG400001656
GO:0006812	cation transport	biological_process	0.52197	1	2	38	946	23018	PGSC0003DMG400001656,PGSC0003DMG400002482
GO:0044281	small molecule metabolic process	biological_process	0.52309	1	3	38	1435	23018	PGSC0003DMG400001656,PGSC0003DMG400009698,PGSC0003DMG400032146
GO:0042278	purine nucleoside metabolic process	biological_process	0.52872	1	1	38	375	23018	PGSC0003DMG400001656
GO:0046128	purine ribonucleoside metabolic process	biological_process	0.52872	1	1	38	375	23018	PGSC0003DMG400001656
GO:0005576	extracellular region	cellular_component	0.52889	1	2	38	1042	23018	PGSC0003DMG400002482,PGSC0003DMG400026112
GO:0019222	regulation of metabolic process	biological_process	0.5324	1	4	38	2296	23018	PGSC0003DMG400006604,PGSC0003DMG400025390,PGSC0003DMG400031111,PGSC0003DMG400026627
GO:0043170	macromolecule metabolic process	biological_process	0.53374	1	13	38	7369	23018	PGSC0003DMG400006668,PGSC0003DMG400012557,PGSC0003DMG400001557,PGSC0003DMG400003007,PGSC0003DMG400028169,PGSC0003DMG400030153,PGSC0003DMG400031111,PGSC0003DMG400029652,PGSC0003DMG400025390,PGSC0003DMG400006604,PGSC0003DMG400025509,PGSC0003DMG400026627,PGSC0003DMG400011141
GO:0033692	cellular polysaccharide biosynthetic process	biological_process	0.53426	1	1	38	318	23018	PGSC0003DMG400028169
GO:1901135	carbohydrate derivative metabolic process	biological_process	0.53439	1	2	38	924	23018	PGSC0003DMG400028169,PGSC0003DMG400001656
GO:0031967	organelle envelope	cellular_component	0.53445	1	1	38	407	23018	PGSC0003DMG400001656
GO:0000271	polysaccharide biosynthetic process	biological_process	0.53785	1	1	38	324	23018	PGSC0003DMG400028169
GO:0090407	organophosphate biosynthetic process	biological_process	0.54095	1	1	38	402	23018	PGSC0003DMG400001656
GO:0009119	ribonucleoside metabolic process	biological_process	0.54661	1	1	38	395	23018	PGSC0003DMG400001656
GO:0030234	enzyme regulator activity	molecular_function	0.54699	1	1	38	507	23018	PGSC0003DMG402016396
GO:0016788	hydrolase activity, acting on ester bonds	molecular_function	0.54907	1	2	38	1057	23018	PGSC0003DMG400012557,PGSC0003DMG403013422
GO:0006807	nitrogen compound metabolic process	biological_process	0.55469	1	9	38	5130	23018	PGSC0003DMG400012557,PGSC0003DMG400006668,PGSC0003DMG400032146,PGSC0003DMG400031111,PGSC0003DMG400006604,PGSC0003DMG400025390,PGSC0003DMG400009698,PGSC0003DMG400001656,PGSC0003DMG400026627
GO:0044264	cellular polysaccharide metabolic process	biological_process	0.56033	1	1	38	355	23018	PGSC0003DMG400028169
GO:0016881	acid-amino acid ligase activity	molecular_function	0.56146	1	1	38	500	23018	PGSC0003DMG400026112
GO:0031975	envelope	cellular_component	0.5623	1	1	38	451	23018	PGSC0003DMG400001656
GO:0072521	purine-containing compound metabolic process	biological_process	0.56234	1	1	38	409	23018	PGSC0003DMG400001656
GO:0034637	cellular carbohydrate biosynthetic process	biological_process	0.56277	1	1	38	348	23018	PGSC0003DMG400028169
GO:0006260	DNA replication	biological_process	0.56481	1	1	38	451	23018	PGSC0003DMG400026627
GO:0003735	structural constituent of ribosome	molecular_function	0.56509	1	1	38	543	23018	PGSC0003DMG400030153
GO:0005840	ribosome	cellular_component	0.56568	1	1	38	544	23018	PGSC0003DMG400030153
GO:0009116	nucleoside metabolic process	biological_process	0.57081	1	1	38	422	23018	PGSC0003DMG400001656
GO:1901657	glycosyl compound metabolic process	biological_process	0.57081	1	1	38	422	23018	PGSC0003DMG400001656
GO:0015078	hydrogen ion transmembrane transporter activity	molecular_function	0.57155	1	1	38	470	23018	PGSC0003DMG400001656
GO:0034220	ion transmembrane transport	biological_process	0.58236	1	1	38	476	23018	PGSC0003DMG400001656
GO:0005976	polysaccharide metabolic process	biological_process	0.5836	1	1	38	387	23018	PGSC0003DMG400028169
GO:0030001	metal ion transport	biological_process	0.58793	1	1	38	477	23018	PGSC0003DMG400002482
GO:0046483	heterocycle metabolic process	biological_process	0.59221	1	8	38	4749	23018	PGSC0003DMG400032146,PGSC0003DMG400031111,PGSC0003DMG400012557,PGSC0003DMG400006668,PGSC0003DMG400026627,PGSC0003DMG400001656,PGSC0003DMG400025390,PGSC0003DMG400006604
GO:0015075	ion transmembrane transporter activity	molecular_function	0.59446	1	2	38	1087	23018	PGSC0003DMG400002482,PGSC0003DMG400001656
GO:0006725	cellular aromatic compound metabolic process	biological_process	0.59506	1	8	38	4755	23018	PGSC0003DMG400026627,PGSC0003DMG400001656,PGSC0003DMG400025390,PGSC0003DMG400006604,PGSC0003DMG400031111,PGSC0003DMG400032146,PGSC0003DMG400006668,PGSC0003DMG400012557
GO:0043565	sequence-specific DNA binding	molecular_function	0.59719	1	1	38	572	23018	PGSC0003DMG400031111
GO:0008168	methyltransferase activity	molecular_function	0.59888	1	1	38	503	23018	PGSC0003DMG400001557
GO:0016021	integral to membrane	cellular_component	0.60028	1	4	38	2331	23018	PGSC0003DMG400002482,PGSC0003DMG400026303,PGSC0003DMG400026428,PGSC0003DMG400025509
GO:0003924	GTPase activity	molecular_function	0.60143	1	1	38	424	23018	PGSC0003DMG400002482
GO:0065008	regulation of biological quality	biological_process	0.60284	1	1	38	576	23018	PGSC0003DMG400026112
GO:0004553	hydrolase activity, hydrolyzing O-glycosyl compounds	molecular_function	0.60359	1	1	38	513	23018	PGSC0003DMG400003013
GO:0034641	cellular nitrogen compound metabolic process	biological_process	0.60885	1	8	38	4799	23018	PGSC0003DMG400026627,PGSC0003DMG400001656,PGSC0003DMG400006604,PGSC0003DMG400025390,PGSC0003DMG400032146,PGSC0003DMG400031111,PGSC0003DMG400012557,PGSC0003DMG400006668
GO:0031224	intrinsic to membrane	cellular_component	0.61192	1	4	38	2367	23018	PGSC0003DMG400002482,PGSC0003DMG400026303,PGSC0003DMG400026428,PGSC0003DMG400025509
GO:0022891	substrate-specific transmembrane transporter activity	molecular_function	0.61258	1	2	38	1128	23018	PGSC0003DMG400002482,PGSC0003DMG400001656
GO:0016758	transferase activity, transferring hexosyl groups	molecular_function	0.61281	1	1	38	566	23018	PGSC0003DMG400025509
GO:0016051	carbohydrate biosynthetic process	biological_process	0.6137	1	1	38	412	23018	PGSC0003DMG400028169
GO:0009117	nucleotide metabolic process	biological_process	0.61857	1	1	38	506	23018	PGSC0003DMG400001656
GO:1901360	organic cyclic compound metabolic process	biological_process	0.62319	1	8	38	4868	23018	PGSC0003DMG400001656,PGSC0003DMG400026627,PGSC0003DMG400006604,PGSC0003DMG400025390,PGSC0003DMG400032146,PGSC0003DMG400031111,PGSC0003DMG400012557,PGSC0003DMG400006668
GO:0016798	hydrolase activity, acting on glycosyl bonds	molecular_function	0.62365	1	1	38	541	23018	PGSC0003DMG400003013
GO:0016741	transferase activity, transferring one-carbon groups	molecular_function	0.62406	1	1	38	536	23018	PGSC0003DMG400001557
GO:0006753	nucleoside phosphate metabolic process	biological_process	0.62412	1	1	38	513	23018	PGSC0003DMG400001656
GO:0050662	coenzyme binding	molecular_function	0.6331	1	1	38	523	23018	PGSC0003DMG400004844
GO:0065007	biological regulation	biological_process	0.63386	1	6	38	3772	23018	PGSC0003DMG400026112,PGSC0003DMG400006604,PGSC0003DMG400002482,PGSC0003DMG400025390,PGSC0003DMG400031111,PGSC0003DMG400026627
GO:0016779	nucleotidyltransferase activity	molecular_function	0.63507	1	1	38	544	23018	PGSC0003DMG400006668
GO:0022892	substrate-specific transporter activity	molecular_function	0.6416	1	2	38	1194	23018	PGSC0003DMG400002482,PGSC0003DMG400001656
GO:0015077	monovalent inorganic cation transmembrane transporter activity	molecular_function	0.64485	1	1	38	572	23018	PGSC0003DMG400001656
GO:0006811	ion transport	biological_process	0.6463	1	2	38	1178	23018	PGSC0003DMG400001656,PGSC0003DMG400002482
GO:0044403	symbiosis, encompassing mutualism through parasitism	biological_process	0.6609	1	1	38	558	23018	PGSC0003DMG400026112
GO:0015672	monovalent inorganic cation transport	biological_process	0.66138	1	1	38	572	23018	PGSC0003DMG400001656
GO:0004386	helicase activity	molecular_function	0.66163	1	1	38	492	23018	PGSC0003DMG400026627
GO:0044425	membrane part	cellular_component	0.66257	1	5	38	3033	23018	PGSC0003DMG400026428,PGSC0003DMG400025509,PGSC0003DMG400001656,PGSC0003DMG400026303,PGSC0003DMG400002482
GO:0044419	interspecies interaction between organisms	biological_process	0.66323	1	1	38	565	23018	PGSC0003DMG400026112
GO:0031090	organelle membrane	cellular_component	0.66508	1	1	38	591	23018	PGSC0003DMG400001656
GO:0006996	organelle organization	biological_process	0.66537	1	1	38	608	23018	PGSC0003DMG400001557
GO:0007165	signal transduction	biological_process	0.66738	1	2	38	1234	23018	PGSC0003DMG400002482,PGSC0003DMG400026627
GO:0023052	signaling	biological_process	0.67148	1	2	38	1243	23018	PGSC0003DMG400002482,PGSC0003DMG400026627
GO:0044700	single organism signaling	biological_process	0.67148	1	2	38	1243	23018	PGSC0003DMG400026627,PGSC0003DMG400002482
GO:0006139	nucleobase-containing compound metabolic process	biological_process	0.67276	1	7	38	4461	23018	PGSC0003DMG400006668,PGSC0003DMG400012557,PGSC0003DMG400006604,PGSC0003DMG400025390,PGSC0003DMG400001656,PGSC0003DMG400026627,PGSC0003DMG400031111
GO:0016705	oxidoreductase activity, acting on paired donors, with incorporation or reduction of molecular oxygen	molecular_function	0.67769	1	1	38	835	23018	PGSC0003DMG400004844
GO:0055085	transmembrane transport	biological_process	0.68411	1	2	38	1236	23018	PGSC0003DMG400026303,PGSC0003DMG400001656
GO:0006396	RNA processing	biological_process	0.68534	1	1	38	611	23018	PGSC0003DMG400012557
GO:0055086	nucleobase-containing small molecule metabolic process	biological_process	0.68588	1	1	38	593	23018	PGSC0003DMG400001656
GO:0030529	ribonucleoprotein complex	cellular_component	0.68694	1	1	38	723	23018	PGSC0003DMG400030153
GO:0090304	nucleic acid metabolic process	biological_process	0.68782	1	6	38	3944	23018	PGSC0003DMG400031111,PGSC0003DMG400026627,PGSC0003DMG400012557,PGSC0003DMG400006668,PGSC0003DMG400025390,PGSC0003DMG400006604
GO:0050794	regulation of cellular process	biological_process	0.70717	1	5	38	3427	23018	PGSC0003DMG400031111,PGSC0003DMG400026627,PGSC0003DMG400025390,PGSC0003DMG400002482,PGSC0003DMG400006604
GO:0016020	membrane	cellular_component	0.70941	1	8	38	4960	23018	PGSC0003DMG400026428,PGSC0003DMG400025509,PGSC0003DMG400001656,PGSC0003DMG400017620,PGSC0003DMG400028169,PGSC0003DMG400011140,PGSC0003DMG400026303,PGSC0003DMG400002482
GO:0016757	transferase activity, transferring glycosyl groups	molecular_function	0.71077	1	1	38	723	23018	PGSC0003DMG400025509
GO:0007154	cell communication	biological_process	0.71311	1	2	38	1349	23018	PGSC0003DMG400026627,PGSC0003DMG400002482
GO:0017111	nucleoside-triphosphatase activity	molecular_function	0.71395	1	2	38	1164	23018	PGSC0003DMG400002482,PGSC0003DMG400026627
GO:0016462	pyrophosphatase activity	molecular_function	0.72329	1	2	38	1188	23018	PGSC0003DMG400026627,PGSC0003DMG400002482
GO:0009987	cellular process	biological_process	0.72423	1	19	38	11768	23018	PGSC0003DMG400026428,PGSC0003DMG400009698,PGSC0003DMG400025390,PGSC0003DMG400006604,PGSC0003DMG400029652,PGSC0003DMG400030153,PGSC0003DMG400028169,PGSC0003DMG400004844,PGSC0003DMG400002482,PGSC0003DMG400001557,PGSC0003DMG400012557,PGSC0003DMG400026627,PGSC0003DMG400001656,PGSC0003DMG400025509,PGSC0003DMG400031111,PGSC0003DMG400003007,PGSC0003DMG400032146,PGSC0003DMG400006668,PGSC0003DMG400026303
GO:0005488	binding	molecular_function	0.72567	1	22	38	13674	23018	PGSC0003DMG400021249,PGSC0003DMG400022088,PGSC0003DMG400008584,PGSC0003DMG400025509,PGSC0003DMG400022541,PGSC0003DMG400026627,PGSC0003DMG400006668,PGSC0003DMG400005872,PGSC0003DMG400003007,PGSC0003DMG400032146,PGSC0003DMG400031111,PGSC0003DMG400026112,PGSC0003DMG400029652,PGSC0003DMG400020795,PGSC0003DMG400009698,PGSC0003DMG400007827,PGSC0003DMG400001557,PGSC0003DMG400031798,PGSC0003DMG400004844,…
GO:0008270	zinc ion binding	molecular_function	0.73164	1	2	38	1500	23018	PGSC0003DMG400001557,PGSC0003DMG400026112
GO:0044248	cellular catabolic process	biological_process	0.7343	1	1	38	744	23018	PGSC0003DMG400012557
GO:1901575	organic substance catabolic process	biological_process	0.73679	1	1	38	717	23018	PGSC0003DMG400012557
GO:0016818	hydrolase activity, acting on acid anhydrides, in phosphorus-containing anhydrides	molecular_function	0.73831	1	2	38	1235	23018	PGSC0003DMG400002482,PGSC0003DMG400026627
GO:0006412	translation	biological_process	0.73885	1	1	38	791	23018	PGSC0003DMG400030153
GO:0044428	nuclear part	cellular_component	0.73972	1	1	38	816	23018	PGSC0003DMG400026112
GO:0048037	cofactor binding	molecular_function	0.74301	1	1	38	711	23018	PGSC0003DMG400004844
GO:0050789	regulation of biological process	biological_process	0.74565	1	5	38	3584	23018	PGSC0003DMG400006604,PGSC0003DMG400002482,PGSC0003DMG400025390,PGSC0003DMG400026627,PGSC0003DMG400031111
GO:0019637	organophosphate metabolic process	biological_process	0.74971	1	1	38	736	23018	PGSC0003DMG400001656
GO:0022857	transmembrane transporter activity	molecular_function	0.76182	1	2	38	1463	23018	PGSC0003DMG400001656,PGSC0003DMG400002482
GO:0016817	hydrolase activity, acting on acid anhydrides	molecular_function	0.76721	1	2	38	1313	23018	PGSC0003DMG400026627,PGSC0003DMG400002482
GO:0016787	hydrolase activity	molecular_function	0.77796	1	6	38	3993	23018	PGSC0003DMG400003013,PGSC0003DMG400026627,PGSC0003DMG400011141,PGSC0003DMG400012557,PGSC0003DMG403013422,PGSC0003DMG400002482
GO:0044446	intracellular organelle part	cellular_component	0.79386	1	2	38	1668	23018	PGSC0003DMG400001656,PGSC0003DMG400026112
GO:0070011	peptidase activity, acting on L-amino acid peptides	molecular_function	0.79395	1	1	38	881	23018	PGSC0003DMG400011141
GO:0043167	ion binding	molecular_function	0.79482	1	10	38	6669	23018	PGSC0003DMG400029652,PGSC0003DMG400026112,PGSC0003DMG400026627,PGSC0003DMG400025509,PGSC0003DMG400002482,PGSC0003DMG400004844,PGSC0003DMG400001557,PGSC0003DMG400032146,PGSC0003DMG400028169,PGSC0003DMG400003007
GO:0016740	transferase activity	molecular_function	0.79729	1	6	38	4258	23018	PGSC0003DMG400028169,PGSC0003DMG400025509,PGSC0003DMG400003007,PGSC0003DMG400001557,PGSC0003DMG400006668,PGSC0003DMG400029652
GO:0044422	organelle part	cellular_component	0.79866	1	2	38	1687	23018	PGSC0003DMG400001656,PGSC0003DMG400026112
GO:0005198	structural molecule activity	molecular_function	0.80568	1	1	38	968	23018	PGSC0003DMG400030153
GO:0044765	single-organism transport	biological_process	0.80629	1	3	38	2264	23018	PGSC0003DMG400001656,PGSC0003DMG400002482,PGSC0003DMG400026303
GO:0044444	cytoplasmic part	cellular_component	0.81334	1	2	38	1733	23018	PGSC0003DMG400030153,PGSC0003DMG400001656
GO:0008233	peptidase activity	molecular_function	0.81519	1	1	38	939	23018	PGSC0003DMG400011141
GO:0043228	non-membrane-bounded organelle	cellular_component	0.82054	1	1	38	1024	23018	PGSC0003DMG400030153
GO:0043232	intracellular non-membrane-bounded organelle	cellular_component	0.82054	1	1	38	1024	23018	PGSC0003DMG400030153
GO:0009056	catabolic process	biological_process	0.82474	1	1	38	956	23018	PGSC0003DMG400012557
GO:0051716	cellular response to stimulus	biological_process	0.83555	1	2	38	1700	23018	PGSC0003DMG400026627,PGSC0003DMG400002482
GO:0003676	nucleic acid binding	molecular_function	0.83664	1	5	38	3882	23018	PGSC0003DMG400031111,PGSC0003DMG400026627,PGSC0003DMG400022088,PGSC0003DMG400021249,PGSC0003DMG400006668
GO:0006810	transport	biological_process	0.8632	1	4	38	3198	23018	PGSC0003DMG400002482,PGSC0003DMG400017620,PGSC0003DMG400026303,PGSC0003DMG400001656
GO:0051234	establishment of localization	biological_process	0.8632	1	4	38	3198	23018	PGSC0003DMG400001656,PGSC0003DMG400017620,PGSC0003DMG400002482,PGSC0003DMG400026303
GO:0051704	multi-organism process	biological_process	0.86343	1	1	38	1044	23018	PGSC0003DMG400026112
GO:0051179	localization	biological_process	0.87813	1	4	38	3298	23018	PGSC0003DMG400026303,PGSC0003DMG400002482,PGSC0003DMG400017620,PGSC0003DMG400001656
GO:0016043	cellular component organization	biological_process	0.88086	1	1	38	1200	23018	PGSC0003DMG400001557
GO:0006259	DNA metabolic process	biological_process	0.88595	1	1	38	1161	23018	PGSC0003DMG400026627
GO:0032991	macromolecular complex	cellular_component	0.88983	1	3	38	2871	23018	PGSC0003DMG400026112,PGSC0003DMG400001656,PGSC0003DMG400030153
GO:0005634	nucleus	cellular_component	0.89724	1	2	38	2143	23018	PGSC0003DMG400026112,PGSC0003DMG400001557
GO:0046914	transition metal ion binding	molecular_function	0.89904	1	2	38	2336	23018	PGSC0003DMG400026112,PGSC0003DMG400001557
GO:0043229	intracellular organelle	cellular_component	0.90339	1	4	38	3728	23018	PGSC0003DMG400030153,PGSC0003DMG400001656,PGSC0003DMG400026112,PGSC0003DMG400001557
GO:0043226	organelle	cellular_component	0.90382	1	4	38	3732	23018	PGSC0003DMG400026112,PGSC0003DMG400001557,PGSC0003DMG400030153,PGSC0003DMG400001656
GO:0043231	intracellular membrane-bounded organelle	cellular_component	0.91211	1	3	38	3007	23018	PGSC0003DMG400001557,PGSC0003DMG400026112,PGSC0003DMG400001656
GO:0043234	protein complex	cellular_component	0.91229	1	2	38	2185	23018	PGSC0003DMG400001656,PGSC0003DMG400026112
GO:0043227	membrane-bounded organelle	cellular_component	0.91249	1	3	38	3010	23018	PGSC0003DMG400001656,PGSC0003DMG400001557,PGSC0003DMG400026112
GO:0005622	intracellular	cellular_component	0.91481	1	6	38	5176	23018	PGSC0003DMG400026627,PGSC0003DMG400030153,PGSC0003DMG400001656,PGSC0003DMG400026112,PGSC0003DMG400001557,PGSC0003DMG400002482
GO:0071840	cellular component organization or biogenesis	biological_process	0.91722	1	1	38	1407	23018	PGSC0003DMG400001557
GO:0003677	DNA binding	molecular_function	0.9272	1	2	38	2407	23018	PGSC0003DMG400026627,PGSC0003DMG400031111
GO:0005737	cytoplasm	cellular_component	0.92776	1	2	38	2307	23018	PGSC0003DMG400001656,PGSC0003DMG400030153
GO:0005515	protein binding	molecular_function	0.94057	1	6	38	5444	23018	PGSC0003DMG400031798,PGSC0003DMG400001557,PGSC0003DMG400026112,PGSC0003DMG400008584,PGSC0003DMG400026627,PGSC0003DMG400007827
GO:0005623	cell	cellular_component	0.94485	1	6	38	5506	23018	PGSC0003DMG400030153,PGSC0003DMG400026627,PGSC0003DMG400001656,PGSC0003DMG400026112,PGSC0003DMG400001557,PGSC0003DMG400002482
GO:0044464	cell part	cellular_component	0.94485	1	6	38	5506	23018	PGSC0003DMG400002482,PGSC0003DMG400001557,PGSC0003DMG400026112,PGSC0003DMG400026627,PGSC0003DMG400030153,PGSC0003DMG400001656
GO:0044763	single-organism cellular process	biological_process	0.96326	1	5	38	4984	23018	PGSC0003DMG400001557,PGSC0003DMG400026303,PGSC0003DMG400002482,PGSC0003DMG400001656,PGSC0003DMG400026627
GO:0046872	metal ion binding	molecular_function	0.97853	1	2	38	3283	23018	PGSC0003DMG400026112,PGSC0003DMG400001557
GO:0043169	cation binding	molecular_function	0.97924	1	2	38	3300	23018	PGSC0003DMG400026112,PGSC0003DMG400001557
GO:0044424	intracellular part	cellular_component	0.97955	1	4	38	4805	23018	PGSC0003DMG400001557,PGSC0003DMG400026112,PGSC0003DMG400030153,PGSC0003DMG400001656
GO:0044699	single-organism process	biological_process	0.98499	1	5	38	5635	23018	PGSC0003DMG400001656,PGSC0003DMG400026627,PGSC0003DMG400001557,PGSC0003DMG400026303,PGSC0003DMG400002482

## Sheet: Table S10B
Table S10B The GO function analysis based on the up expressed mRNA/down expressed miRNA under the TOR inhibition with RAP + KU
GO_accession	Description	Term_type	Over_represented_pValue	Corrected_pValue	DEG_item	DEG_list	Bg_item	Bg_list	Gene_names
GO:0000045	autophagic vacuole assembly	biological_process	0.00045171	0.54973	2	61	10	23018	PGSC0003DMG402012477,PGSC0003DMG402022314
GO:0016236	macroautophagy	biological_process	0.00045171	0.54973	2	61	10	23018	PGSC0003DMG402012477,PGSC0003DMG402022314
GO:0007033	vacuole organization	biological_process	0.00047945	0.54973	2	61	11	23018	PGSC0003DMG402022314,PGSC0003DMG402012477
GO:0009267	cellular response to starvation	biological_process	0.00092815	0.54973	2	61	14	23018	PGSC0003DMG402012477,PGSC0003DMG402022314
GO:0031667	response to nutrient levels	biological_process	0.00092815	0.54973	2	61	14	23018	PGSC0003DMG402012477,PGSC0003DMG402022314
GO:0031669	cellular response to nutrient levels	biological_process	0.00092815	0.54973	2	61	14	23018	PGSC0003DMG402012477,PGSC0003DMG402022314
GO:0042594	response to starvation	biological_process	0.00092815	0.54973	2	61	14	23018	PGSC0003DMG402012477,PGSC0003DMG402022314
GO:0009991	response to extracellular stimulus	biological_process	0.004897	1	2	61	33	23018	PGSC0003DMG402012477,PGSC0003DMG402022314
GO:0031668	cellular response to extracellular stimulus	biological_process	0.004897	1	2	61	33	23018	PGSC0003DMG402012477,PGSC0003DMG402022314
GO:0071496	cellular response to external stimulus	biological_process	0.004897	1	2	61	33	23018	PGSC0003DMG402022314,PGSC0003DMG402012477
GO:0050797	thymidylate synthase (FAD) activity	molecular_function	0.0063175	1	1	61	3	23018	PGSC0003DMG400008847
GO:0009291	unidirectional conjugation	biological_process	0.0093387	1	1	61	2	23018	PGSC0003DMG400000457
GO:0004594	pantothenate kinase activity	molecular_function	0.0094574	1	1	61	2	23018	PGSC0003DMG400013511
GO:0016597	amino acid binding	molecular_function	0.010007	1	2	61	44	23018	PGSC0003DMG400013736,PGSC0003DMG400003868
GO:0009292	genetic transfer	biological_process	0.010079	1	1	61	3	23018	PGSC0003DMG400000457
GO:0044281	small molecule metabolic process	biological_process	0.010504	1	10	61	1435	23018	PGSC0003DMG400004170,PGSC0003DMG400014549,PGSC0003DMG400018605,PGSC0003DMG403020240,PGSC0003DMG400000273,PGSC0003DMG400020620,PGSC0003DMG400008847,PGSC0003DMG400013511,PGSC0003DMG400010577,PGSC0003DMG400021276
GO:0016740	transferase activity	molecular_function	0.013066	1	20	61	4258	23018	PGSC0003DMG400018490,PGSC0003DMG400003213,PGSC0003DMG400013736,PGSC0003DMG400023732,PGSC0003DMG400013147,PGSC0003DMG401028367,PGSC0003DMG400008847,PGSC0003DMG400013511,PGSC0003DMG400010577,PGSC0003DMG400017291,PGSC0003DMG400002947,PGSC0003DMG400011330,PGSC0003DMG400015448,PGSC0003DMG400004170,PGSC0003DMG400014549,PGSC0003DMG402003005,PGSC0003DMG400000273,PGSC0003DMG402027811,PGSC0003DMG400003820,…
GO:0031406	carboxylic acid binding	molecular_function	0.013373	1	2	61	53	23018	PGSC0003DMG400013736,PGSC0003DMG400003868
GO:0046429	4-hydroxy-3-methylbut-2-en-1-yl diphosphate synthase activity	molecular_function	0.014088	1	1	61	3	23018	PGSC0003DMG400003897
GO:0052592	oxidoreductase activity, acting on CH or CH2 groups, with an iron-sulfur protein as acceptor	molecular_function	0.014088	1	1	61	3	23018	PGSC0003DMG400003897
GO:0034227	tRNA thio-modification	biological_process	0.014834	1	1	61	6	23018	PGSC0003DMG400007010
GO:0043565	sequence-specific DNA binding	molecular_function	0.015411	1	5	61	572	23018	PGSC0003DMG400028381,PGSC0003DMG400013493,PGSC0003DMG400030737,PGSC0003DMG400004953,PGSC0003DMG400015755
GO:0009605	response to external stimulus	biological_process	0.016469	1	2	61	69	23018	PGSC0003DMG402012477,PGSC0003DMG402022314
GO:0005542	folic acid binding	molecular_function	0.016849	1	1	61	4	23018	PGSC0003DMG400013736
GO:0072341	modified amino acid binding	molecular_function	0.016849	1	1	61	4	23018	PGSC0003DMG400013736
GO:0006721	terpenoid metabolic process	biological_process	0.020343	1	2	61	64	23018	PGSC0003DMG400003897,PGSC0003DMG400002947
GO:0016114	terpenoid biosynthetic process	biological_process	0.020343	1	2	61	64	23018	PGSC0003DMG400003897,PGSC0003DMG400002947
GO:0043603	cellular amide metabolic process	biological_process	0.021123	1	2	61	67	23018	PGSC0003DMG400004170,PGSC0003DMG400015448
GO:0005637	nuclear inner membrane	cellular_component	0.021446	1	1	61	8	23018	PGSC0003DMG401015894
GO:0005639	integral to nuclear inner membrane	cellular_component	0.021446	1	1	61	8	23018	PGSC0003DMG401015894
GO:0031229	intrinsic to nuclear inner membrane	cellular_component	0.021446	1	1	61	8	23018	PGSC0003DMG401015894
GO:0044453	nuclear membrane part	cellular_component	0.021446	1	1	61	8	23018	PGSC0003DMG401015894
GO:0050897	cobalt ion binding	molecular_function	0.022138	1	1	61	7	23018	PGSC0003DMG400030407
GO:0004066	asparagine synthase (glutamine-hydrolyzing) activity	molecular_function	0.022173	1	1	61	5	23018	PGSC0003DMG400004170
GO:0006528	asparagine metabolic process	biological_process	0.022173	1	1	61	5	23018	PGSC0003DMG400004170
GO:0006529	asparagine biosynthetic process	biological_process	0.022173	1	1	61	5	23018	PGSC0003DMG400004170
GO:0010277	chlorophyllide a oxygenase [overall] activity	molecular_function	0.022923	1	1	61	7	23018	PGSC0003DMG400000457
GO:0006171	cAMP biosynthetic process	biological_process	0.023193	1	1	61	8	23018	PGSC0003DMG400000273
GO:0070925	organelle assembly	biological_process	0.023241	1	2	61	82	23018	PGSC0003DMG402022314,PGSC0003DMG402012477
GO:0044255	cellular lipid metabolic process	biological_process	0.023344	1	6	61	783	23018	PGSC0003DMG400020620,PGSC0003DMG400014549,PGSC0003DMG400003897,PGSC0003DMG401028367,PGSC0003DMG400023732,PGSC0003DMG400002947
GO:0004635	phosphoribosyl-AMP cyclohydrolase activity	molecular_function	0.025141	1	1	61	7	23018	PGSC0003DMG400018605
GO:0008013	beta-catenin binding	molecular_function	0.025753	1	1	61	11	23018	PGSC0003DMG401028367
GO:0051015	actin filament binding	molecular_function	0.027517	1	1	61	9	23018	PGSC0003DMG400007713
GO:0031965	nuclear membrane	cellular_component	0.02793	1	1	61	11	23018	PGSC0003DMG401015894
GO:0005201	extracellular matrix structural constituent	molecular_function	0.029637	1	1	61	8	23018	PGSC0003DMG400013890
GO:0003997	acyl-CoA oxidase activity	molecular_function	0.03046	1	1	61	7	23018	PGSC0003DMG400020620
GO:0006720	isoprenoid metabolic process	biological_process	0.03048	1	2	61	82	23018	PGSC0003DMG400002947,PGSC0003DMG400003897
GO:0008299	isoprenoid biosynthetic process	biological_process	0.03048	1	2	61	82	23018	PGSC0003DMG400003897,PGSC0003DMG400002947
GO:0006635	fatty acid beta-oxidation	biological_process	0.033745	1	1	61	8	23018	PGSC0003DMG400020620
GO:0019395	fatty acid oxidation	biological_process	0.033745	1	1	61	8	23018	PGSC0003DMG400020620
GO:0034440	lipid oxidation	biological_process	0.033745	1	1	61	8	23018	PGSC0003DMG400020620
GO:0030258	lipid modification	biological_process	0.03573	1	2	61	171	23018	PGSC0003DMG400020620,PGSC0003DMG400023732
GO:0009062	fatty acid catabolic process	biological_process	0.035837	1	1	61	9	23018	PGSC0003DMG400020620
GO:0008889	glycerophosphodiester phosphodiesterase activity	molecular_function	0.0367	1	1	61	11	23018	PGSC0003DMG403020240
GO:0046058	cAMP metabolic process	biological_process	0.036813	1	1	61	12	23018	PGSC0003DMG400000273
GO:0008519	ammonium transmembrane transporter activity	molecular_function	0.037682	1	1	61	13	23018	PGSC0003DMG401015894
GO:0015101	organic cation transmembrane transporter activity	molecular_function	0.037682	1	1	61	13	23018	PGSC0003DMG401015894
GO:0015696	ammonium transport	biological_process	0.037682	1	1	61	13	23018	PGSC0003DMG401015894
GO:0004016	adenylate cyclase activity	molecular_function	0.038541	1	1	61	15	23018	PGSC0003DMG400000273
GO:0008661	1-deoxy-D-xylulose-5-phosphate synthase activity	molecular_function	0.040699	1	1	61	10	23018	PGSC0003DMG400002947
GO:0016744	transferase activity, transferring aldehyde or ketonic groups	molecular_function	0.040699	1	1	61	10	23018	PGSC0003DMG400002947
GO:0044242	cellular lipid catabolic process	biological_process	0.041615	1	1	61	11	23018	PGSC0003DMG400020620
GO:0006231	dTMP biosynthetic process	biological_process	0.042332	1	1	61	22	23018	PGSC0003DMG400008847
GO:0009157	deoxyribonucleoside monophosphate biosynthetic process	biological_process	0.042332	1	1	61	22	23018	PGSC0003DMG400008847
GO:0009176	pyrimidine deoxyribonucleoside monophosphate metabolic process	biological_process	0.042332	1	1	61	22	23018	PGSC0003DMG400008847
GO:0009177	pyrimidine deoxyribonucleoside monophosphate biosynthetic process	biological_process	0.042332	1	1	61	22	23018	PGSC0003DMG400008847
GO:0009221	pyrimidine deoxyribonucleotide biosynthetic process	biological_process	0.042332	1	1	61	22	23018	PGSC0003DMG400008847
GO:0009263	deoxyribonucleotide biosynthetic process	biological_process	0.042332	1	1	61	22	23018	PGSC0003DMG400008847
GO:0009265	2'-deoxyribonucleotide biosynthetic process	biological_process	0.042332	1	1	61	22	23018	PGSC0003DMG400008847
GO:0042083	5,10-methylenetetrahydrofolate-dependent methyltransferase activity	molecular_function	0.042332	1	1	61	22	23018	PGSC0003DMG400008847
GO:0046073	dTMP metabolic process	biological_process	0.042332	1	1	61	22	23018	PGSC0003DMG400008847
GO:0046385	deoxyribose phosphate biosynthetic process	biological_process	0.042332	1	1	61	22	23018	PGSC0003DMG400008847
GO:0009162	deoxyribonucleoside monophosphate metabolic process	biological_process	0.043055	1	1	61	23	23018	PGSC0003DMG400008847
GO:0016634	oxidoreductase activity, acting on the CH-CH group of donors, oxygen as acceptor	molecular_function	0.04474	1	1	61	11	23018	PGSC0003DMG400020620
GO:0015937	coenzyme A biosynthetic process	biological_process	0.04572	1	1	61	13	23018	PGSC0003DMG400013511
GO:0033866	nucleoside bisphosphate biosynthetic process	biological_process	0.04572	1	1	61	13	23018	PGSC0003DMG400013511
GO:0034030	ribonucleoside bisphosphate biosynthetic process	biological_process	0.04572	1	1	61	13	23018	PGSC0003DMG400013511
GO:0034033	purine nucleoside bisphosphate biosynthetic process	biological_process	0.04572	1	1	61	13	23018	PGSC0003DMG400013511
GO:0006071	glycerol metabolic process	biological_process	0.045816	1	1	61	13	23018	PGSC0003DMG403020240
GO:0019400	alditol metabolic process	biological_process	0.045816	1	1	61	13	23018	PGSC0003DMG403020240
GO:0052652	cyclic purine nucleotide metabolic process	biological_process	0.046454	1	1	61	14	23018	PGSC0003DMG400000273
GO:0006950	response to stress	biological_process	0.046537	1	7	61	1261	23018	PGSC0003DMG402022314,PGSC0003DMG402012477,PGSC0003DMG400003897,PGSC0003DMG400002947,PGSC0003DMG400030134,PGSC0003DMG400005738,PGSC0003DMG400022094
GO:0007050	cell cycle arrest	biological_process	0.047839	1	1	61	17	23018	PGSC0003DMG400018605
GO:0009271	phage shock	biological_process	0.049624	1	1	61	23	23018	PGSC0003DMG400003897
GO:0016055	Wnt receptor signaling pathway	biological_process	0.050229	1	1	61	23	23018	PGSC0003DMG401028367
GO:0005787	signal peptidase complex	cellular_component	0.050483	1	1	61	15	23018	PGSC0003DMG400015448
GO:0006465	signal peptide processing	biological_process	0.050483	1	1	61	15	23018	PGSC0003DMG400015448
GO:0001539	ciliary or bacterial-type flagellar motility	biological_process	0.051649	1	1	61	20	23018	PGSC0003DMG400001688
GO:0009615	response to virus	biological_process	0.052023	1	1	61	25	23018	PGSC0003DMG400003897
GO:0044710	single-organism metabolic process	biological_process	0.052256	1	18	61	4471	23018	PGSC0003DMG400014549,PGSC0003DMG400018605,PGSC0003DMG400005738,PGSC0003DMG400004170,PGSC0003DMG400000457,PGSC0003DMG400000273,PGSC0003DMG400029247,PGSC0003DMG400003897,PGSC0003DMG401028367,PGSC0003DMG400023732,PGSC0003DMG402018475,PGSC0003DMG403020240,PGSC0003DMG400020620,PGSC0003DMG400002947,PGSC0003DMG400021276,PGSC0003DMG400010577,PGSC0003DMG400008847,PGSC0003DMG400013511
GO:0003995	acyl-CoA dehydrogenase activity	molecular_function	0.052684	1	1	61	14	23018	PGSC0003DMG400020620
GO:0016725	oxidoreductase activity, acting on CH or CH2 groups	molecular_function	0.053086	1	1	61	17	23018	PGSC0003DMG400003897
GO:0030269	tetrahydromethanopterin S-methyltransferase activity	molecular_function	0.053125	1	1	61	18	23018	PGSC0003DMG400030407
GO:0042086	5-methyl-5,6,7,8-tetrahydromethanopterin-dependent methyltransferase activity	molecular_function	0.053125	1	1	61	18	23018	PGSC0003DMG400030407
GO:0016747	transferase activity, transferring acyl groups other than amino-acyl groups	molecular_function	0.056318	1	3	61	390	23018	PGSC0003DMG401028367,PGSC0003DMG400014549,PGSC0003DMG400011330
GO:0009219	pyrimidine deoxyribonucleotide metabolic process	biological_process	0.057585	1	1	61	28	23018	PGSC0003DMG400008847
GO:0009262	deoxyribonucleotide metabolic process	biological_process	0.057585	1	1	61	28	23018	PGSC0003DMG400008847
GO:0009394	2'-deoxyribonucleotide metabolic process	biological_process	0.057585	1	1	61	28	23018	PGSC0003DMG400008847
GO:0019692	deoxyribose phosphate metabolic process	biological_process	0.057585	1	1	61	28	23018	PGSC0003DMG400008847
GO:0015936	coenzyme A metabolic process	biological_process	0.058225	1	1	61	21	23018	PGSC0003DMG400013511
GO:0019238	cyclohydrolase activity	molecular_function	0.058535	1	1	61	19	23018	PGSC0003DMG400018605
GO:0009165	nucleotide biosynthetic process	biological_process	0.05921	1	3	61	303	23018	PGSC0003DMG400000273,PGSC0003DMG400013511,PGSC0003DMG400008847
GO:0072329	monocarboxylic acid catabolic process	biological_process	0.06045	1	1	61	18	23018	PGSC0003DMG400020620
GO:1901293	nucleoside phosphate biosynthetic process	biological_process	0.061307	1	3	61	307	23018	PGSC0003DMG400008847,PGSC0003DMG400013511,PGSC0003DMG400000273
GO:0006629	lipid metabolic process	biological_process	0.061665	1	7	61	1225	23018	PGSC0003DMG400029247,PGSC0003DMG400002947,PGSC0003DMG400023732,PGSC0003DMG401028367,PGSC0003DMG400003897,PGSC0003DMG400020620,PGSC0003DMG400014549
GO:0000746	conjugation	biological_process	0.062602	1	1	61	21	23018	PGSC0003DMG400000457
GO:0009117	nucleotide metabolic process	biological_process	0.065278	1	4	61	506	23018	PGSC0003DMG400008847,PGSC0003DMG400013511,PGSC0003DMG400010577,PGSC0003DMG400000273
GO:0009190	cyclic nucleotide biosynthetic process	biological_process	0.065815	1	1	61	23	23018	PGSC0003DMG400000273
GO:0044237	cellular metabolic process	biological_process	0.065972	1	31	61	8805	23018	PGSC0003DMG400021276,PGSC0003DMG400010577,PGSC0003DMG400017291,PGSC0003DMG400022134,PGSC0003DMG400008847,PGSC0003DMG400030737,PGSC0003DMG400004953,PGSC0003DMG400013511,PGSC0003DMG400020620,PGSC0003DMG400007424,PGSC0003DMG400002947,PGSC0003DMG401015894,PGSC0003DMG400003213,PGSC0003DMG403020240,PGSC0003DMG400001688,PGSC0003DMG400013147,PGSC0003DMG401028367,PGSC0003DMG400003897,PGSC0003DMG400023732,…
GO:0033865	nucleoside bisphosphate metabolic process	biological_process	0.066562	1	1	61	24	23018	PGSC0003DMG400013511
GO:0033875	ribonucleoside bisphosphate metabolic process	biological_process	0.066562	1	1	61	24	23018	PGSC0003DMG400013511
GO:0034032	purine nucleoside bisphosphate metabolic process	biological_process	0.066562	1	1	61	24	23018	PGSC0003DMG400013511
GO:0019637	organophosphate metabolic process	biological_process	0.067219	1	5	61	736	23018	PGSC0003DMG401028367,PGSC0003DMG400000273,PGSC0003DMG400010577,PGSC0003DMG400008847,PGSC0003DMG400013511
GO:0006753	nucleoside phosphate metabolic process	biological_process	0.067726	1	4	61	513	23018	PGSC0003DMG400000273,PGSC0003DMG400010577,PGSC0003DMG400013511,PGSC0003DMG400008847
GO:0033554	cellular response to stress	biological_process	0.068039	1	4	61	498	23018	PGSC0003DMG400003897,PGSC0003DMG400002947,PGSC0003DMG402012477,PGSC0003DMG402022314
GO:0016703	oxidoreductase activity, acting on single donors with incorporation of molecular oxygen, incorporation of one atom of oxygen (internal monooxygenases or internal mixed function oxidases)	molecular_function	0.068316	1	1	61	21	23018	PGSC0003DMG400000457
GO:0008152	metabolic process	biological_process	0.068764	1	40	61	12282	23018	PGSC0003DMG401015894,PGSC0003DMG400007424,PGSC0003DMG400013511,PGSC0003DMG400022134,PGSC0003DMG400030737,PGSC0003DMG400021276,PGSC0003DMG401028367,PGSC0003DMG403020240,PGSC0003DMG400003213,PGSC0003DMG402018475,PGSC0003DMG402027811,PGSC0003DMG400003868,PGSC0003DMG400000457,PGSC0003DMG400028233,PGSC0003DMG402022314,PGSC0003DMG400028381,PGSC0003DMG400007010,PGSC0003DMG400015448,PGSC0003DMG400005738,…
GO:0045786	negative regulation of cell cycle	biological_process	0.069595	1	1	61	25	23018	PGSC0003DMG400018605
GO:0016879	ligase activity, forming carbon-nitrogen bonds	molecular_function	0.070896	1	4	61	572	23018	PGSC0003DMG400019395,PGSC0003DMG402005938,PGSC0003DMG400030407,PGSC0003DMG400004170
GO:0004315	3-oxoacyl-[acyl-carrier-protein] synthase activity	molecular_function	0.070999	1	1	61	34	23018	PGSC0003DMG400014549
GO:0004312	fatty acid synthase activity	molecular_function	0.075946	1	1	61	36	23018	PGSC0003DMG400014549
GO:0009187	cyclic nucleotide metabolic process	biological_process	0.079544	1	1	61	28	23018	PGSC0003DMG400000273
GO:0019752	carboxylic acid metabolic process	biological_process	0.080092	1	5	61	766	23018	PGSC0003DMG400021276,PGSC0003DMG400018605,PGSC0003DMG400014549,PGSC0003DMG400020620,PGSC0003DMG400004170
GO:0006265	DNA topological change	biological_process	0.080452	1	1	61	25	23018	PGSC0003DMG401015894
GO:0043436	oxoacid metabolic process	biological_process	0.080865	1	5	61	769	23018	PGSC0003DMG400021276,PGSC0003DMG400018605,PGSC0003DMG400014549,PGSC0003DMG400020620,PGSC0003DMG400004170
GO:0016053	organic acid biosynthetic process	biological_process	0.081438	1	3	61	340	23018	PGSC0003DMG400004170,PGSC0003DMG400014549,PGSC0003DMG400018605
GO:0046394	carboxylic acid biosynthetic process	biological_process	0.081438	1	3	61	340	23018	PGSC0003DMG400004170,PGSC0003DMG400014549,PGSC0003DMG400018605
GO:0006082	organic acid metabolic process	biological_process	0.082804	1	5	61	773	23018	PGSC0003DMG400021276,PGSC0003DMG400004170,PGSC0003DMG400018605,PGSC0003DMG400014549,PGSC0003DMG400020620
GO:1901607	alpha-amino acid biosynthetic process	biological_process	0.084524	1	2	61	154	23018	PGSC0003DMG400004170,PGSC0003DMG400018605
GO:0003916	DNA topoisomerase activity	molecular_function	0.085248	1	1	61	28	23018	PGSC0003DMG401015894
GO:0009975	cyclase activity	molecular_function	0.085339	1	1	61	29	23018	PGSC0003DMG400000273
GO:0009150	purine ribonucleotide metabolic process	biological_process	0.086528	1	3	61	350	23018	PGSC0003DMG400000273,PGSC0003DMG400010577,PGSC0003DMG400013511
GO:0034654	nucleobase-containing compound biosynthetic process	biological_process	0.088103	1	11	61	2634	23018	PGSC0003DMG400013511,PGSC0003DMG400004953,PGSC0003DMG400022134,PGSC0003DMG400008847,PGSC0003DMG400030737,PGSC0003DMG400002947,PGSC0003DMG400000273,PGSC0003DMG400001688,PGSC0003DMG400028381,PGSC0003DMG400003897,PGSC0003DMG400013493
GO:0019751	polyol metabolic process	biological_process	0.088487	1	1	61	32	23018	PGSC0003DMG403020240
GO:0019438	aromatic compound biosynthetic process	biological_process	0.088563	1	12	61	2902	23018	PGSC0003DMG400001688,PGSC0003DMG400028381,PGSC0003DMG400013493,PGSC0003DMG400018605,PGSC0003DMG400003897,PGSC0003DMG400008847,PGSC0003DMG400022134,PGSC0003DMG400030737,PGSC0003DMG400004953,PGSC0003DMG400013511,PGSC0003DMG400000273,PGSC0003DMG400002947
GO:0019219	regulation of nucleobase-containing compound metabolic process	biological_process	0.090603	1	9	61	2040	23018	PGSC0003DMG400001688,PGSC0003DMG400028381,PGSC0003DMG400013493,PGSC0003DMG400003897,PGSC0003DMG400022134,PGSC0003DMG400030737,PGSC0003DMG400004953,PGSC0003DMG400010577,PGSC0003DMG400002947
GO:0051171	regulation of nitrogen compound metabolic process	biological_process	0.090603	1	9	61	2040	23018	PGSC0003DMG400002947,PGSC0003DMG400004953,PGSC0003DMG400030737,PGSC0003DMG400022134,PGSC0003DMG400010577,PGSC0003DMG400028381,PGSC0003DMG400003897,PGSC0003DMG400013493,PGSC0003DMG400001688
GO:1901564	organonitrogen compound metabolic process	biological_process	0.091822	1	8	61	1508	23018	PGSC0003DMG400000273,PGSC0003DMG400021276,PGSC0003DMG400010577,PGSC0003DMG400008847,PGSC0003DMG400013511,PGSC0003DMG400018605,PGSC0003DMG400015448,PGSC0003DMG400004170
GO:0019087	transformation of host cell by virus	biological_process	0.092178	1	1	61	34	23018	PGSC0003DMG400013493
GO:0016849	phosphorus-oxygen lyase activity	molecular_function	0.092214	1	1	61	32	23018	PGSC0003DMG400000273
GO:0006163	purine nucleotide metabolic process	biological_process	0.092389	1	3	61	358	23018	PGSC0003DMG400013511,PGSC0003DMG400010577,PGSC0003DMG400000273
GO:0018130	heterocycle biosynthetic process	biological_process	0.09274	1	12	61	2929	23018	PGSC0003DMG400008847,PGSC0003DMG400022134,PGSC0003DMG400030737,PGSC0003DMG400013511,PGSC0003DMG400004953,PGSC0003DMG400000273,PGSC0003DMG400002947,PGSC0003DMG400001688,PGSC0003DMG400028381,PGSC0003DMG400013493,PGSC0003DMG400003897,PGSC0003DMG400018605
GO:0006468	protein phosphorylation	biological_process	0.093108	1	7	61	1273	23018	PGSC0003DMG400013147,PGSC0003DMG400000273,PGSC0003DMG400015448,PGSC0003DMG402027811,PGSC0003DMG400010577,PGSC0003DMG400017291,PGSC0003DMG400003213
GO:0009288	bacterial-type flagellum	cellular_component	0.093707	1	1	61	38	23018	PGSC0003DMG400001688
GO:0016884	carbon-nitrogen ligase activity, with glutamine as amido-N-donor	molecular_function	0.093933	1	1	61	25	23018	PGSC0003DMG400004170
GO:0044271	cellular nitrogen compound biosynthetic process	biological_process	0.096047	1	12	61	2943	23018	PGSC0003DMG400028381,PGSC0003DMG400004170,PGSC0003DMG400013493,PGSC0003DMG400003897,PGSC0003DMG400001688,PGSC0003DMG400000273,PGSC0003DMG400002947,PGSC0003DMG400022134,PGSC0003DMG400030737,PGSC0003DMG400008847,PGSC0003DMG400013511,PGSC0003DMG400004953
GO:0006796	phosphate-containing compound metabolic process	biological_process	0.097554	1	10	61	2097	23018	PGSC0003DMG400013147,PGSC0003DMG401028367,PGSC0003DMG400015448,PGSC0003DMG400003213,PGSC0003DMG400000273,PGSC0003DMG402027811,PGSC0003DMG400010577,PGSC0003DMG400017291,PGSC0003DMG400008847,PGSC0003DMG400013511
GO:0008060	ARF GTPase activator activity	molecular_function	0.09765	1	1	61	27	23018	PGSC0003DMG400010577
GO:0032312	regulation of ARF GTPase activity	biological_process	0.09765	1	1	61	27	23018	PGSC0003DMG400010577
GO:0009129	pyrimidine nucleoside monophosphate metabolic process	biological_process	0.097661	1	1	61	38	23018	PGSC0003DMG400008847
GO:0009130	pyrimidine nucleoside monophosphate biosynthetic process	biological_process	0.097661	1	1	61	38	23018	PGSC0003DMG400008847
GO:0000105	histidine biosynthetic process	biological_process	0.097832	1	1	61	29	23018	PGSC0003DMG400018605
GO:0016301	kinase activity	molecular_function	0.098106	1	9	61	1737	23018	PGSC0003DMG400000273,PGSC0003DMG402027811,PGSC0003DMG400010577,PGSC0003DMG400017291,PGSC0003DMG400013511,PGSC0003DMG400013147,PGSC0003DMG400015448,PGSC0003DMG400003213,PGSC0003DMG400018490
GO:0009259	ribonucleotide metabolic process	biological_process	0.098132	1	3	61	366	23018	PGSC0003DMG400000273,PGSC0003DMG400013511,PGSC0003DMG400010577
GO:0019693	ribose phosphate metabolic process	biological_process	0.098132	1	3	61	366	23018	PGSC0003DMG400010577,PGSC0003DMG400013511,PGSC0003DMG400000273
GO:0006793	phosphorus metabolic process	biological_process	0.098444	1	10	61	2101	23018	PGSC0003DMG400008847,PGSC0003DMG400013511,PGSC0003DMG400010577,PGSC0003DMG400017291,PGSC0003DMG400000273,PGSC0003DMG402027811,PGSC0003DMG400003213,PGSC0003DMG400015448,PGSC0003DMG400013147,PGSC0003DMG401028367
GO:0006547	histidine metabolic process	biological_process	0.098562	1	1	61	30	23018	PGSC0003DMG400018605
GO:0052803	imidazole-containing compound metabolic process	biological_process	0.098562	1	1	61	30	23018	PGSC0003DMG400018605
GO:0080090	regulation of primary metabolic process	biological_process	0.10137	1	9	61	2088	23018	PGSC0003DMG400003897,PGSC0003DMG400013493,PGSC0003DMG400028381,PGSC0003DMG400001688,PGSC0003DMG400002947,PGSC0003DMG400010577,PGSC0003DMG400004953,PGSC0003DMG400030737,PGSC0003DMG400022134
GO:0009607	response to biotic stimulus	biological_process	0.10221	1	2	61	239	23018	PGSC0003DMG400022094,PGSC0003DMG400003897
GO:0034641	cellular nitrogen compound metabolic process	biological_process	0.10245	1	18	61	4799	23018	PGSC0003DMG400000273,PGSC0003DMG400018605,PGSC0003DMG400013493,PGSC0003DMG400004170,PGSC0003DMG400028381,PGSC0003DMG400015448,PGSC0003DMG400007010,PGSC0003DMG401015894,PGSC0003DMG400002947,PGSC0003DMG400007424,PGSC0003DMG400010577,PGSC0003DMG400013511,PGSC0003DMG400004953,PGSC0003DMG400030737,PGSC0003DMG400022134,PGSC0003DMG400008847,PGSC0003DMG400003897,PGSC0003DMG400001688
GO:0006914	autophagy	biological_process	0.10443	1	2	61	206	23018	PGSC0003DMG402022314,PGSC0003DMG402012477
GO:0008172	S-methyltransferase activity	molecular_function	0.10474	1	1	61	32	23018	PGSC0003DMG400030407
GO:0050896	response to stimulus	biological_process	0.10525	1	11	61	2593	23018	PGSC0003DMG400010577,PGSC0003DMG402012477,PGSC0003DMG402022314,PGSC0003DMG402018257,PGSC0003DMG400002947,PGSC0003DMG400030134,PGSC0003DMG400018490,PGSC0003DMG400003897,PGSC0003DMG401028367,PGSC0003DMG400005738,PGSC0003DMG400022094
GO:0006631	fatty acid metabolic process	biological_process	0.10624	1	2	61	192	23018	PGSC0003DMG400014549,PGSC0003DMG400020620
GO:0016746	transferase activity, transferring acyl groups	molecular_function	0.10768	1	3	61	485	23018	PGSC0003DMG401028367,PGSC0003DMG400014549,PGSC0003DMG400011330
GO:0006807	nitrogen compound metabolic process	biological_process	0.10843	1	19	61	5130	23018	PGSC0003DMG400003897,PGSC0003DMG400001688,PGSC0003DMG401015894,PGSC0003DMG400002947,PGSC0003DMG400007424,PGSC0003DMG400021276,PGSC0003DMG400010577,PGSC0003DMG400013511,PGSC0003DMG400004953,PGSC0003DMG400008847,PGSC0003DMG400022134,PGSC0003DMG400030737,PGSC0003DMG400018605,PGSC0003DMG400013493,PGSC0003DMG400004170,PGSC0003DMG400028381,PGSC0003DMG400007010,PGSC0003DMG400015448,PGSC0003DMG400000273
GO:0055086	nucleobase-containing small molecule metabolic process	biological_process	0.10853	1	4	61	593	23018	PGSC0003DMG400000273,PGSC0003DMG400010577,PGSC0003DMG400008847,PGSC0003DMG400013511
GO:0016814	hydrolase activity, acting on carbon-nitrogen (but not peptide) bonds, in cyclic amidines	molecular_function	0.10911	1	1	61	39	23018	PGSC0003DMG400018605
GO:0043168	anion binding	molecular_function	0.10932	1	16	61	3735	23018	PGSC0003DMG400003868,PGSC0003DMG402027811,PGSC0003DMG402018257,PGSC0003DMG400000273,PGSC0003DMG400015448,PGSC0003DMG400017291,PGSC0003DMG400021276,PGSC0003DMG400010577,PGSC0003DMG400013511,PGSC0003DMG400008847,PGSC0003DMG400002947,PGSC0003DMG401015894,PGSC0003DMG400018490,PGSC0003DMG400003897,PGSC0003DMG400013147,PGSC0003DMG400013736
GO:0005777	peroxisome	cellular_component	0.11039	1	1	61	40	23018	PGSC0003DMG400020620
GO:0042579	microbody	cellular_component	0.11039	1	1	61	40	23018	PGSC0003DMG400020620
GO:1901566	organonitrogen compound biosynthetic process	biological_process	0.11363	1	5	61	828	23018	PGSC0003DMG400008847,PGSC0003DMG400013511,PGSC0003DMG400000273,PGSC0003DMG400004170,PGSC0003DMG400018605
GO:0051537	2 iron, 2 sulfur cluster binding	molecular_function	0.11572	1	1	61	38	23018	PGSC0003DMG400000457
GO:0032011	ARF protein signal transduction	biological_process	0.11577	1	1	61	33	23018	PGSC0003DMG400010577
GO:0032012	regulation of ARF protein signal transduction	biological_process	0.11577	1	1	61	33	23018	PGSC0003DMG400010577
GO:0031323	regulation of cellular metabolic process	biological_process	0.11597	1	9	61	2156	23018	PGSC0003DMG400002947,PGSC0003DMG400010577,PGSC0003DMG400004953,PGSC0003DMG400030737,PGSC0003DMG400022134,PGSC0003DMG400003897,PGSC0003DMG400013493,PGSC0003DMG400028381,PGSC0003DMG400001688
GO:0019842	vitamin binding	molecular_function	0.11737	1	1	61	37	23018	PGSC0003DMG400013736
GO:0090407	organophosphate biosynthetic process	biological_process	0.11749	1	3	61	402	23018	PGSC0003DMG400008847,PGSC0003DMG400013511,PGSC0003DMG400000273
GO:0016310	phosphorylation	biological_process	0.11804	1	7	61	1360	23018	PGSC0003DMG402027811,PGSC0003DMG400015448,PGSC0003DMG400000273,PGSC0003DMG400013147,PGSC0003DMG400003213,PGSC0003DMG400017291,PGSC0003DMG400010577
GO:0043604	amide biosynthetic process	biological_process	0.1185	1	1	61	38	23018	PGSC0003DMG400004170
GO:0030246	carbohydrate binding	molecular_function	0.11962	1	2	61	265	23018	PGSC0003DMG400023732,PGSC0003DMG402027811
GO:1901362	organic cyclic compound biosynthetic process	biological_process	0.12037	1	12	61	3057	23018	PGSC0003DMG400001688,PGSC0003DMG400028381,PGSC0003DMG400018605,PGSC0003DMG400003897,PGSC0003DMG400013493,PGSC0003DMG400013511,PGSC0003DMG400004953,PGSC0003DMG400008847,PGSC0003DMG400022134,PGSC0003DMG400030737,PGSC0003DMG400002947,PGSC0003DMG400000273
GO:0051716	cellular response to stimulus	biological_process	0.1226	1	8	61	1700	23018	PGSC0003DMG400010577,PGSC0003DMG402022314,PGSC0003DMG402012477,PGSC0003DMG400002947,PGSC0003DMG402018257,PGSC0003DMG400018490,PGSC0003DMG400003897,PGSC0003DMG401028367
GO:0006221	pyrimidine nucleotide biosynthetic process	biological_process	0.1242	1	1	61	47	23018	PGSC0003DMG400008847
GO:0050794	regulation of cellular process	biological_process	0.12546	1	13	61	3427	23018	PGSC0003DMG400002947,PGSC0003DMG402018257,PGSC0003DMG400010577,PGSC0003DMG400004953,PGSC0003DMG400030737,PGSC0003DMG400022134,PGSC0003DMG400018605,PGSC0003DMG400003897,PGSC0003DMG401028367,PGSC0003DMG400013493,PGSC0003DMG400028381,PGSC0003DMG400001688,PGSC0003DMG400018490
GO:0016773	phosphotransferase activity, alcohol group as acceptor	molecular_function	0.12751	1	8	61	1618	23018	PGSC0003DMG402027811,PGSC0003DMG400000273,PGSC0003DMG400013511,PGSC0003DMG400017291,PGSC0003DMG400010577,PGSC0003DMG400015448,PGSC0003DMG400013147,PGSC0003DMG400003213
GO:0044283	small molecule biosynthetic process	biological_process	0.13056	1	3	61	418	23018	PGSC0003DMG400014549,PGSC0003DMG400018605,PGSC0003DMG400004170
GO:0006066	alcohol metabolic process	biological_process	0.13062	1	1	61	49	23018	PGSC0003DMG403020240
GO:0006518	peptide metabolic process	biological_process	0.13087	1	1	61	41	23018	PGSC0003DMG400015448
GO:0009124	nucleoside monophosphate biosynthetic process	biological_process	0.13113	1	1	61	49	23018	PGSC0003DMG400008847
GO:0009123	nucleoside monophosphate metabolic process	biological_process	0.13179	1	1	61	50	23018	PGSC0003DMG400008847
GO:0004672	protein kinase activity	molecular_function	0.13275	1	7	61	1389	23018	PGSC0003DMG400010577,PGSC0003DMG400003213,PGSC0003DMG400017291,PGSC0003DMG400015448,PGSC0003DMG400000273,PGSC0003DMG402027811,PGSC0003DMG400013147
GO:0009152	purine ribonucleotide biosynthetic process	biological_process	0.13325	1	2	61	224	23018	PGSC0003DMG400000273,PGSC0003DMG400013511
GO:0072521	purine-containing compound metabolic process	biological_process	0.13373	1	3	61	409	23018	PGSC0003DMG400013511,PGSC0003DMG400010577,PGSC0003DMG400000273
GO:1901615	organic hydroxy compound metabolic process	biological_process	0.13435	1	1	61	52	23018	PGSC0003DMG403020240
GO:0032787	monocarboxylic acid metabolic process	biological_process	0.13556	1	2	61	229	23018	PGSC0003DMG400020620,PGSC0003DMG400014549
GO:0043412	macromolecule modification	biological_process	0.1374	1	9	61	1936	23018	PGSC0003DMG400030407,PGSC0003DMG400000273,PGSC0003DMG402027811,PGSC0003DMG400010577,PGSC0003DMG400017291,PGSC0003DMG400013147,PGSC0003DMG400015448,PGSC0003DMG400007010,PGSC0003DMG400003213
GO:0044238	primary metabolic process	biological_process	0.13804	1	31	61	9285	23018	PGSC0003DMG400013493,PGSC0003DMG400014549,PGSC0003DMG400018605,PGSC0003DMG400015448,PGSC0003DMG400007010,PGSC0003DMG400028381,PGSC0003DMG400004170,PGSC0003DMG400030407,PGSC0003DMG400000273,PGSC0003DMG402027811,PGSC0003DMG400029247,PGSC0003DMG400013147,PGSC0003DMG400003897,PGSC0003DMG401028367,PGSC0003DMG400023732,PGSC0003DMG400003213,PGSC0003DMG403020240,PGSC0003DMG400001688,PGSC0003DMG400020620,…
GO:0006220	pyrimidine nucleotide metabolic process	biological_process	0.13817	1	1	61	53	23018	PGSC0003DMG400008847
GO:0016485	protein processing	biological_process	0.13819	1	1	61	42	23018	PGSC0003DMG400015448
GO:0051604	protein maturation	biological_process	0.13819	1	1	61	42	23018	PGSC0003DMG400015448
GO:0006164	purine nucleotide biosynthetic process	biological_process	0.1411	1	2	61	230	23018	PGSC0003DMG400013511,PGSC0003DMG400000273
GO:0006355	regulation of transcription, DNA-dependent	biological_process	0.14121	1	8	61	1955	23018	PGSC0003DMG400028381,PGSC0003DMG400003897,PGSC0003DMG400013493,PGSC0003DMG400001688,PGSC0003DMG400002947,PGSC0003DMG400004953,PGSC0003DMG400030737,PGSC0003DMG400022134
GO:0044711	single-organism biosynthetic process	biological_process	0.14139	1	3	61	436	23018	PGSC0003DMG400018605,PGSC0003DMG400014549,PGSC0003DMG400004170
GO:0051252	regulation of RNA metabolic process	biological_process	0.1419	1	8	61	1957	23018	PGSC0003DMG400001688,PGSC0003DMG400028381,PGSC0003DMG400013493,PGSC0003DMG400003897,PGSC0003DMG400022134,PGSC0003DMG400030737,PGSC0003DMG400004953,PGSC0003DMG400002947
GO:2001141	regulation of RNA biosynthetic process	biological_process	0.1419	1	8	61	1957	23018	PGSC0003DMG400028381,PGSC0003DMG400013493,PGSC0003DMG400003897,PGSC0003DMG400001688,PGSC0003DMG400002947,PGSC0003DMG400022134,PGSC0003DMG400030737,PGSC0003DMG400004953
GO:0016881	acid-amino acid ligase activity	molecular_function	0.14327	1	3	61	500	23018	PGSC0003DMG400030407,PGSC0003DMG402005938,PGSC0003DMG400019395
GO:0009067	aspartate family amino acid biosynthetic process	biological_process	0.14644	1	1	61	45	23018	PGSC0003DMG400004170
GO:0072522	purine-containing compound biosynthetic process	biological_process	0.14656	1	2	61	237	23018	PGSC0003DMG400000273,PGSC0003DMG400013511
GO:0044248	cellular catabolic process	biological_process	0.14819	1	4	61	744	23018	PGSC0003DMG402012477,PGSC0003DMG402022314,PGSC0003DMG400010577,PGSC0003DMG400020620
GO:2000112	regulation of cellular macromolecule biosynthetic process	biological_process	0.14996	1	8	61	1980	23018	PGSC0003DMG400004953,PGSC0003DMG400022134,PGSC0003DMG400030737,PGSC0003DMG400002947,PGSC0003DMG400001688,PGSC0003DMG400028381,PGSC0003DMG400003897,PGSC0003DMG400013493
GO:0046483	heterocycle metabolic process	biological_process	0.15044	1	17	61	4749	23018	PGSC0003DMG400018605,PGSC0003DMG400013493,PGSC0003DMG400028381,PGSC0003DMG400004170,PGSC0003DMG400007010,PGSC0003DMG400000273,PGSC0003DMG400001688,PGSC0003DMG400003897,PGSC0003DMG400010577,PGSC0003DMG400004953,PGSC0003DMG400013511,PGSC0003DMG400022134,PGSC0003DMG400008847,PGSC0003DMG400030737,PGSC0003DMG400002947,PGSC0003DMG401015894,PGSC0003DMG400007424
GO:0010556	regulation of macromolecule biosynthetic process	biological_process	0.15068	1	8	61	1982	23018	PGSC0003DMG400001688,PGSC0003DMG400028381,PGSC0003DMG400013493,PGSC0003DMG400003897,PGSC0003DMG400022134,PGSC0003DMG400030737,PGSC0003DMG400004953,PGSC0003DMG400002947
GO:0031326	regulation of cellular biosynthetic process	biological_process	0.15068	1	8	61	1982	23018	PGSC0003DMG400028381,PGSC0003DMG400013493,PGSC0003DMG400003897,PGSC0003DMG400001688,PGSC0003DMG400002947,PGSC0003DMG400030737,PGSC0003DMG400022134,PGSC0003DMG400004953
GO:0009889	regulation of biosynthetic process	biological_process	0.1511	1	8	61	1983	23018	PGSC0003DMG400002947,PGSC0003DMG400004953,PGSC0003DMG400022134,PGSC0003DMG400030737,PGSC0003DMG400003897,PGSC0003DMG400013493,PGSC0003DMG400028381,PGSC0003DMG400001688
GO:0016054	organic acid catabolic process	biological_process	0.15163	1	1	61	53	23018	PGSC0003DMG400020620
GO:0046395	carboxylic acid catabolic process	biological_process	0.15163	1	1	61	53	23018	PGSC0003DMG400020620
GO:0016042	lipid catabolic process	biological_process	0.15235	1	1	61	48	23018	PGSC0003DMG400020620
GO:0006725	cellular aromatic compound metabolic process	biological_process	0.15258	1	17	61	4755	23018	PGSC0003DMG400013493,PGSC0003DMG400018605,PGSC0003DMG400007010,PGSC0003DMG400028381,PGSC0003DMG400004170,PGSC0003DMG400000273,PGSC0003DMG400001688,PGSC0003DMG400003897,PGSC0003DMG400010577,PGSC0003DMG400030737,PGSC0003DMG400022134,PGSC0003DMG400008847,PGSC0003DMG400004953,PGSC0003DMG400013511,PGSC0003DMG400007424,PGSC0003DMG401015894,PGSC0003DMG400002947
GO:0008652	cellular amino acid biosynthetic process	biological_process	0.15269	1	2	61	219	23018	PGSC0003DMG400004170,PGSC0003DMG400018605
GO:0009260	ribonucleotide biosynthetic process	biological_process	0.15361	1	2	61	240	23018	PGSC0003DMG400000273,PGSC0003DMG400013511
GO:0046390	ribose phosphate biosynthetic process	biological_process	0.15361	1	2	61	240	23018	PGSC0003DMG400000273,PGSC0003DMG400013511
GO:0019222	regulation of metabolic process	biological_process	0.15615	1	9	61	2296	23018	PGSC0003DMG400028381,PGSC0003DMG400003897,PGSC0003DMG400013493,PGSC0003DMG400001688,PGSC0003DMG400002947,PGSC0003DMG400004953,PGSC0003DMG400022134,PGSC0003DMG400030737,PGSC0003DMG400010577
GO:1901135	carbohydrate derivative metabolic process	biological_process	0.15726	1	5	61	924	23018	PGSC0003DMG400010577,PGSC0003DMG400013511,PGSC0003DMG400008847,PGSC0003DMG401028367,PGSC0003DMG400000273
GO:0007166	cell surface receptor signaling pathway	biological_process	0.15754	1	2	61	241	23018	PGSC0003DMG401028367,PGSC0003DMG400018490
GO:0006139	nucleobase-containing compound metabolic process	biological_process	0.15859	1	16	61	4461	23018	PGSC0003DMG400000273,PGSC0003DMG400028381,PGSC0003DMG400004170,PGSC0003DMG400007010,PGSC0003DMG400013493,PGSC0003DMG400002947,PGSC0003DMG401015894,PGSC0003DMG400007424,PGSC0003DMG400013511,PGSC0003DMG400004953,PGSC0003DMG400022134,PGSC0003DMG400030737,PGSC0003DMG400008847,PGSC0003DMG400010577,PGSC0003DMG400003897,PGSC0003DMG400001688
GO:0008081	phosphoric diester hydrolase activity	molecular_function	0.16169	1	1	61	51	23018	PGSC0003DMG403020240
GO:0050789	regulation of biological process	biological_process	0.16323	1	13	61	3584	23018	PGSC0003DMG400018490,PGSC0003DMG400001688,PGSC0003DMG400028381,PGSC0003DMG400013493,PGSC0003DMG400003897,PGSC0003DMG400018605,PGSC0003DMG401028367,PGSC0003DMG400022134,PGSC0003DMG400030737,PGSC0003DMG400004953,PGSC0003DMG400010577,PGSC0003DMG402018257,PGSC0003DMG400002947
GO:0006464	cellular protein modification process	biological_process	0.16413	1	8	61	1747	23018	PGSC0003DMG400000273,PGSC0003DMG402027811,PGSC0003DMG400030407,PGSC0003DMG400010577,PGSC0003DMG400017291,PGSC0003DMG400015448,PGSC0003DMG400013147,PGSC0003DMG400003213
GO:0036211	protein modification process	biological_process	0.16413	1	8	61	1747	23018	PGSC0003DMG400010577,PGSC0003DMG400017291,PGSC0003DMG400000273,PGSC0003DMG402027811,PGSC0003DMG400030407,PGSC0003DMG400003213,PGSC0003DMG400015448,PGSC0003DMG400013147
GO:0005524	ATP binding	molecular_function	0.1646	1	12	61	2771	23018	PGSC0003DMG400000273,PGSC0003DMG402018257,PGSC0003DMG401015894,PGSC0003DMG402027811,PGSC0003DMG400002947,PGSC0003DMG400013511,PGSC0003DMG400010577,PGSC0003DMG400017291,PGSC0003DMG400015448,PGSC0003DMG400013147,PGSC0003DMG400003897,PGSC0003DMG400018490
GO:0006814	sodium ion transport	biological_process	0.16486	1	1	61	60	23018	PGSC0003DMG400030407
GO:0009066	aspartate family amino acid metabolic process	biological_process	0.16571	1	1	61	52	23018	PGSC0003DMG400004170
GO:0010468	regulation of gene expression	biological_process	0.16784	1	8	61	2033	23018	PGSC0003DMG400022134,PGSC0003DMG400030737,PGSC0003DMG400004953,PGSC0003DMG400002947,PGSC0003DMG400001688,PGSC0003DMG400028381,PGSC0003DMG400013493,PGSC0003DMG400003897
GO:0019048	modulation by virus of host morphology or physiology	biological_process	0.17172	1	1	61	76	23018	PGSC0003DMG400013493
GO:0009987	cellular process	biological_process	0.17267	1	37	61	11768	23018	PGSC0003DMG400020620,PGSC0003DMG400002947,PGSC0003DMG400017291,PGSC0003DMG400010577,PGSC0003DMG400004953,PGSC0003DMG400008847,PGSC0003DMG400003897,PGSC0003DMG400013147,PGSC0003DMG400023732,PGSC0003DMG400001688,PGSC0003DMG400018490,PGSC0003DMG400030407,PGSC0003DMG400003820,PGSC0003DMG400000273,PGSC0003DMG402018257,PGSC0003DMG402012477,PGSC0003DMG400018605,PGSC0003DMG400004170,PGSC0003DMG402017989,…
GO:0044282	small molecule catabolic process	biological_process	0.1734	1	1	61	60	23018	PGSC0003DMG400020620
GO:0044712	single-organism catabolic process	biological_process	0.1734	1	1	61	60	23018	PGSC0003DMG400020620
GO:0060255	regulation of macromolecule metabolic process	biological_process	0.17659	1	8	61	2061	23018	PGSC0003DMG400003897,PGSC0003DMG400013493,PGSC0003DMG400028381,PGSC0003DMG400001688,PGSC0003DMG400002947,PGSC0003DMG400004953,PGSC0003DMG400022134,PGSC0003DMG400030737
GO:1901605	alpha-amino acid metabolic process	biological_process	0.1779	1	2	61	244	23018	PGSC0003DMG400018605,PGSC0003DMG400004170
GO:0004497	monooxygenase activity	molecular_function	0.17847	1	1	61	65	23018	PGSC0003DMG400000457
GO:1901360	organic cyclic compound metabolic process	biological_process	0.17848	1	17	61	4868	23018	PGSC0003DMG400000273,PGSC0003DMG400018605,PGSC0003DMG400013493,PGSC0003DMG400004170,PGSC0003DMG400028381,PGSC0003DMG400007010,PGSC0003DMG400002947,PGSC0003DMG401015894,PGSC0003DMG400007424,PGSC0003DMG400010577,PGSC0003DMG400013511,PGSC0003DMG400004953,PGSC0003DMG400022134,PGSC0003DMG400030737,PGSC0003DMG400008847,PGSC0003DMG400003897,PGSC0003DMG400001688
GO:0015698	inorganic anion transport	biological_process	0.18404	1	1	61	63	23018	PGSC0003DMG401015894
GO:0008374	O-acyltransferase activity	molecular_function	0.1849	1	1	61	70	23018	PGSC0003DMG401028367
GO:0072528	pyrimidine-containing compound biosynthetic process	biological_process	0.18521	1	1	61	73	23018	PGSC0003DMG400008847
GO:0001071	nucleic acid binding transcription factor activity	molecular_function	0.18786	1	4	61	915	23018	PGSC0003DMG400028381,PGSC0003DMG400013493,PGSC0003DMG400004953,PGSC0003DMG400030737
GO:0003700	sequence-specific DNA binding transcription factor activity	molecular_function	0.18786	1	4	61	915	23018	PGSC0003DMG400028381,PGSC0003DMG400013493,PGSC0003DMG400030737,PGSC0003DMG400004953
GO:0006952	defense response	biological_process	0.18795	1	2	61	329	23018	PGSC0003DMG400022094,PGSC0003DMG400030134
GO:0003677	DNA binding	molecular_function	0.1915	1	9	61	2407	23018	PGSC0003DMG400028381,PGSC0003DMG400013493,PGSC0003DMG400018490,PGSC0003DMG400002947,PGSC0003DMG401015894,PGSC0003DMG400004953,PGSC0003DMG400022134,PGSC0003DMG400030737,PGSC0003DMG400015755
GO:0007154	cell communication	biological_process	0.19402	1	6	61	1349	23018	PGSC0003DMG402022314,PGSC0003DMG400018490,PGSC0003DMG402012477,PGSC0003DMG400010577,PGSC0003DMG402018257,PGSC0003DMG401028367
GO:0008375	acetylglucosaminyltransferase activity	molecular_function	0.1958	1	1	61	68	23018	PGSC0003DMG402003005
GO:0030259	lipid glycosylation	biological_process	0.19874	1	1	61	145	23018	PGSC0003DMG400023732
GO:0032318	regulation of Ras GTPase activity	biological_process	0.2004	1	1	61	63	23018	PGSC0003DMG400010577
GO:0048870	cell motility	biological_process	0.20335	1	1	61	82	23018	PGSC0003DMG400001688
GO:0051674	localization of cell	biological_process	0.20335	1	1	61	82	23018	PGSC0003DMG400001688
GO:0033124	regulation of GTP catabolic process	biological_process	0.20361	1	1	61	64	23018	PGSC0003DMG400010577
GO:0043087	regulation of GTPase activity	biological_process	0.20361	1	1	61	64	23018	PGSC0003DMG400010577
GO:0072527	pyrimidine-containing compound metabolic process	biological_process	0.20416	1	1	61	83	23018	PGSC0003DMG400008847
GO:0071704	organic substance metabolic process	biological_process	0.20725	1	31	61	9685	23018	PGSC0003DMG400003897,PGSC0003DMG401028367,PGSC0003DMG400013147,PGSC0003DMG400023732,PGSC0003DMG400003213,PGSC0003DMG400001688,PGSC0003DMG403020240,PGSC0003DMG400020620,PGSC0003DMG400002947,PGSC0003DMG401015894,PGSC0003DMG400007424,PGSC0003DMG400026359,PGSC0003DMG400017291,PGSC0003DMG400021276,PGSC0003DMG400010577,PGSC0003DMG400004953,PGSC0003DMG400013511,PGSC0003DMG400022134,PGSC0003DMG400030737,…
GO:0016772	transferase activity, transferring phosphorus-containing groups	molecular_function	0.20757	1	10	61	2389	23018	PGSC0003DMG400013511,PGSC0003DMG400017291,PGSC0003DMG400010577,PGSC0003DMG402027811,PGSC0003DMG400000273,PGSC0003DMG400003820,PGSC0003DMG400018490,PGSC0003DMG400003213,PGSC0003DMG400015448,PGSC0003DMG400013147
GO:0009118	regulation of nucleoside metabolic process	biological_process	0.2094	1	1	61	66	23018	PGSC0003DMG400010577
GO:0030811	regulation of nucleotide catabolic process	biological_process	0.2094	1	1	61	66	23018	PGSC0003DMG400010577
GO:0033121	regulation of purine nucleotide catabolic process	biological_process	0.2094	1	1	61	66	23018	PGSC0003DMG400010577
GO:1900542	regulation of purine nucleotide metabolic process	biological_process	0.2094	1	1	61	66	23018	PGSC0003DMG400010577
GO:0044003	modification by symbiont of host morphology or physiology	biological_process	0.21055	1	1	61	90	23018	PGSC0003DMG400013493
GO:0051817	modification of morphology or physiology of other organism involved in symbiotic interaction	biological_process	0.21055	1	1	61	90	23018	PGSC0003DMG400013493
GO:0035821	modification of morphology or physiology of other organism	biological_process	0.21115	1	1	61	91	23018	PGSC0003DMG400013493
GO:0005635	nuclear envelope	cellular_component	0.21156	1	1	61	83	23018	PGSC0003DMG401015894
GO:0065007	biological regulation	biological_process	0.21382	1	13	61	3772	23018	PGSC0003DMG400013493,PGSC0003DMG400003897,PGSC0003DMG400018605,PGSC0003DMG401028367,PGSC0003DMG400028381,PGSC0003DMG400018490,PGSC0003DMG400001688,PGSC0003DMG402018257,PGSC0003DMG400002947,PGSC0003DMG400010577,PGSC0003DMG400022134,PGSC0003DMG400030737,PGSC0003DMG400004953
GO:0043531	ADP binding	molecular_function	0.21467	1	3	61	515	23018	PGSC0003DMG400018490,PGSC0003DMG402018257,PGSC0003DMG400002947
GO:0006140	regulation of nucleotide metabolic process	biological_process	0.21819	1	1	61	71	23018	PGSC0003DMG400010577
GO:0007265	Ras protein signal transduction	biological_process	0.22022	1	1	61	70	23018	PGSC0003DMG400010577
GO:0046578	regulation of Ras protein signal transduction	biological_process	0.22022	1	1	61	70	23018	PGSC0003DMG400010577
GO:0030674	protein binding, bridging	molecular_function	0.22062	1	1	61	126	23018	PGSC0003DMG400007713
GO:0060090	binding, bridging	molecular_function	0.22062	1	1	61	126	23018	PGSC0003DMG400007713
GO:0031301	integral to organelle membrane	cellular_component	0.2215	1	1	61	92	23018	PGSC0003DMG401015894
GO:0016701	oxidoreductase activity, acting on single donors with incorporation of molecular oxygen	molecular_function	0.22283	1	1	61	89	23018	PGSC0003DMG400000457
GO:0008033	tRNA processing	biological_process	0.223	1	2	61	294	23018	PGSC0003DMG400004170,PGSC0003DMG400007010
GO:0006520	cellular amino acid metabolic process	biological_process	0.22304	1	3	61	518	23018	PGSC0003DMG400021276,PGSC0003DMG400004170,PGSC0003DMG400018605
GO:0051336	regulation of hydrolase activity	biological_process	0.22412	1	1	61	71	23018	PGSC0003DMG400010577
GO:0031683	G-protein beta/gamma-subunit complex binding	molecular_function	0.22568	1	1	61	71	23018	PGSC0003DMG400018490
GO:0051726	regulation of cell cycle	biological_process	0.22671	1	1	61	83	23018	PGSC0003DMG400018605
GO:0016567	protein ubiquitination	biological_process	0.22718	1	1	61	93	23018	PGSC0003DMG400030407
GO:0012505	endomembrane system	cellular_component	0.22959	1	2	61	310	23018	PGSC0003DMG401015894,PGSC0003DMG400015448
GO:0015672	monovalent inorganic cation transport	biological_process	0.23219	1	3	61	572	23018	PGSC0003DMG400030407,PGSC0003DMG400018605,PGSC0003DMG401015894
GO:0032403	protein complex binding	molecular_function	0.23358	1	1	61	76	23018	PGSC0003DMG400018490
GO:0031300	intrinsic to organelle membrane	cellular_component	0.23487	1	1	61	98	23018	PGSC0003DMG401015894
GO:0032559	adenyl ribonucleotide binding	molecular_function	0.23565	1	12	61	3023	23018	PGSC0003DMG402018257,PGSC0003DMG400000273,PGSC0003DMG400002947,PGSC0003DMG402027811,PGSC0003DMG401015894,PGSC0003DMG400010577,PGSC0003DMG400017291,PGSC0003DMG400013511,PGSC0003DMG400013147,PGSC0003DMG400003897,PGSC0003DMG400015448,PGSC0003DMG400018490
GO:0032446	protein modification by small protein conjugation	biological_process	0.24013	1	1	61	100	23018	PGSC0003DMG400030407
GO:0070647	protein modification by small protein conjugation or removal	biological_process	0.24013	1	1	61	100	23018	PGSC0003DMG400030407
GO:0035639	purine ribonucleoside triphosphate binding	molecular_function	0.24345	1	12	61	3015	23018	PGSC0003DMG400018490,PGSC0003DMG400015448,PGSC0003DMG400003897,PGSC0003DMG400013147,PGSC0003DMG400013511,PGSC0003DMG400017291,PGSC0003DMG400010577,PGSC0003DMG402027811,PGSC0003DMG401015894,PGSC0003DMG400002947,PGSC0003DMG402018257,PGSC0003DMG400000273
GO:0000151	ubiquitin ligase complex	cellular_component	0.24479	1	2	61	384	23018	PGSC0003DMG400030407,PGSC0003DMG402005938
GO:0016810	hydrolase activity, acting on carbon-nitrogen (but not peptide) bonds	molecular_function	0.24481	1	1	61	89	23018	PGSC0003DMG400018605
GO:0016874	ligase activity	molecular_function	0.24539	1	4	61	861	23018	PGSC0003DMG400004170,PGSC0003DMG400030407,PGSC0003DMG400019395,PGSC0003DMG402005938
GO:0051056	regulation of small GTPase mediated signal transduction	biological_process	0.24801	1	1	61	82	23018	PGSC0003DMG400010577
GO:0003824	catalytic activity	molecular_function	0.24977	1	35	61	11359	23018	PGSC0003DMG400004170,PGSC0003DMG400011330,PGSC0003DMG400018605,PGSC0003DMG400000273,PGSC0003DMG400030407,PGSC0003DMG400003820,PGSC0003DMG400026233,PGSC0003DMG400003050,PGSC0003DMG400023732,PGSC0003DMG400013736,PGSC0003DMG400003897,PGSC0003DMG400013147,PGSC0003DMG400018490,PGSC0003DMG400002947,PGSC0003DMG400020620,PGSC0003DMG400008847,PGSC0003DMG400026359,PGSC0003DMG400019395,PGSC0003DMG400017291,…
GO:0006633	fatty acid biosynthetic process	biological_process	0.2519	1	1	61	105	23018	PGSC0003DMG400014549
GO:0004842	ubiquitin-protein ligase activity	molecular_function	0.25434	1	2	61	400	23018	PGSC0003DMG402005938,PGSC0003DMG400030407
GO:0019787	small conjugating protein ligase activity	molecular_function	0.25434	1	2	61	400	23018	PGSC0003DMG400030407,PGSC0003DMG402005938
GO:0030554	adenyl nucleotide binding	molecular_function	0.2582	1	12	61	3078	23018	PGSC0003DMG402027811,PGSC0003DMG401015894,PGSC0003DMG400002947,PGSC0003DMG402018257,PGSC0003DMG400000273,PGSC0003DMG400013511,PGSC0003DMG400017291,PGSC0003DMG400010577,PGSC0003DMG400015448,PGSC0003DMG400003897,PGSC0003DMG400013147,PGSC0003DMG400018490
GO:0005096	GTPase activator activity	molecular_function	0.25884	1	1	61	89	23018	PGSC0003DMG400010577
GO:0019220	regulation of phosphate metabolic process	biological_process	0.25936	1	1	61	92	23018	PGSC0003DMG400010577
GO:0051174	regulation of phosphorus metabolic process	biological_process	0.25936	1	1	61	92	23018	PGSC0003DMG400010577
GO:0006505	GPI anchor metabolic process	biological_process	0.25937	1	1	61	106	23018	PGSC0003DMG401028367
GO:0006351	transcription, DNA-dependent	biological_process	0.26	1	8	61	2299	23018	PGSC0003DMG400002947,PGSC0003DMG400004953,PGSC0003DMG400030737,PGSC0003DMG400022134,PGSC0003DMG400028381,PGSC0003DMG400003897,PGSC0003DMG400013493,PGSC0003DMG400001688
GO:0006811	ion transport	biological_process	0.2626	1	5	61	1178	23018	PGSC0003DMG401015894,PGSC0003DMG400030407,PGSC0003DMG400018605,PGSC0003DMG402017989,PGSC0003DMG400011169
GO:0009058	biosynthetic process	biological_process	0.26471	1	17	61	5149	23018	PGSC0003DMG400003897,PGSC0003DMG400001688,PGSC0003DMG400002947,PGSC0003DMG400007424,PGSC0003DMG400021276,PGSC0003DMG400004953,PGSC0003DMG400013511,PGSC0003DMG400008847,PGSC0003DMG400022134,PGSC0003DMG400030737,PGSC0003DMG400018605,PGSC0003DMG400014549,PGSC0003DMG400013493,PGSC0003DMG400028381,PGSC0003DMG400004170,PGSC0003DMG400028233,PGSC0003DMG400000273
GO:0072330	monocarboxylic acid biosynthetic process	biological_process	0.26943	1	1	61	118	23018	PGSC0003DMG400014549
GO:0006270	DNA replication initiation	biological_process	0.27112	1	1	61	109	23018	PGSC0003DMG400007424
GO:0008509	anion transmembrane transporter activity	molecular_function	0.27148	1	1	61	104	23018	PGSC0003DMG401015894
GO:0005789	endoplasmic reticulum membrane	cellular_component	0.27236	1	1	61	113	23018	PGSC0003DMG400015448
GO:0042175	nuclear outer membrane-endoplasmic reticulum membrane network	cellular_component	0.27236	1	1	61	113	23018	PGSC0003DMG400015448
GO:0036094	small molecule binding	molecular_function	0.27325	1	14	61	3732	23018	PGSC0003DMG400010577,PGSC0003DMG400017291,PGSC0003DMG400008847,PGSC0003DMG400013511,PGSC0003DMG402018257,PGSC0003DMG400000273,PGSC0003DMG400002947,PGSC0003DMG402027811,PGSC0003DMG401015894,PGSC0003DMG400018490,PGSC0003DMG400013147,PGSC0003DMG400003897,PGSC0003DMG400013736,PGSC0003DMG400015448
GO:0032774	RNA biosynthetic process	biological_process	0.27336	1	8	61	2332	23018	PGSC0003DMG400002947,PGSC0003DMG400030737,PGSC0003DMG400022134,PGSC0003DMG400004953,PGSC0003DMG400013493,PGSC0003DMG400003897,PGSC0003DMG400028381,PGSC0003DMG400001688
GO:1901137	carbohydrate derivative biosynthetic process	biological_process	0.27651	1	3	61	590	23018	PGSC0003DMG400013511,PGSC0003DMG400008847,PGSC0003DMG400000273
GO:0071103	DNA conformation change	biological_process	0.27867	1	1	61	104	23018	PGSC0003DMG401015894
GO:0006979	response to oxidative stress	biological_process	0.28306	1	1	61	150	23018	PGSC0003DMG400005738
GO:0001076	RNA polymerase II transcription factor binding transcription factor activity	molecular_function	0.28513	1	1	61	123	23018	PGSC0003DMG400001688
GO:0001104	RNA polymerase II transcription cofactor activity	molecular_function	0.28513	1	1	61	123	23018	PGSC0003DMG400001688
GO:0051707	response to other organism	biological_process	0.2866	1	1	61	121	23018	PGSC0003DMG400003897
GO:0008610	lipid biosynthetic process	biological_process	0.28794	1	3	61	587	23018	PGSC0003DMG400002947,PGSC0003DMG400014549,PGSC0003DMG400003897
GO:0009056	catabolic process	biological_process	0.2888	1	4	61	956	23018	PGSC0003DMG400020620,PGSC0003DMG400010577,PGSC0003DMG402012477,PGSC0003DMG402022314
GO:0006261	DNA-dependent DNA replication	biological_process	0.29104	1	1	61	120	23018	PGSC0003DMG400007424
GO:0006400	tRNA modification	biological_process	0.29134	1	1	61	98	23018	PGSC0003DMG400007010
GO:0009108	coenzyme biosynthetic process	biological_process	0.29172	1	1	61	118	23018	PGSC0003DMG400013511
GO:0006184	GTP catabolic process	biological_process	0.29183	1	1	61	106	23018	PGSC0003DMG400010577
GO:1901069	guanosine-containing compound catabolic process	biological_process	0.29183	1	1	61	106	23018	PGSC0003DMG400010577
GO:0016592	mediator complex	cellular_component	0.29228	1	1	61	130	23018	PGSC0003DMG400001688
GO:0033179	proton-transporting V-type ATPase, V0 domain	cellular_component	0.29241	1	1	61	129	23018	PGSC0003DMG400018605
GO:0006357	regulation of transcription from RNA polymerase II promoter	biological_process	0.29704	1	1	61	130	23018	PGSC0003DMG400001688
GO:0044432	endoplasmic reticulum part	cellular_component	0.29863	1	1	61	122	23018	PGSC0003DMG400015448
GO:0008047	enzyme activator activity	molecular_function	0.30159	1	1	61	109	23018	PGSC0003DMG400010577
GO:0046039	GTP metabolic process	biological_process	0.30326	1	1	61	112	23018	PGSC0003DMG400010577
GO:0006664	glycolipid metabolic process	biological_process	0.30671	1	1	61	125	23018	PGSC0003DMG401028367
GO:0016788	hydrolase activity, acting on ester bonds	molecular_function	0.30711	1	4	61	1057	23018	PGSC0003DMG400003897,PGSC0003DMG401028367,PGSC0003DMG400022154,PGSC0003DMG403020240
GO:0005083	small GTPase regulator activity	molecular_function	0.3097	1	1	61	110	23018	PGSC0003DMG400010577
GO:1901068	guanosine-containing compound metabolic process	biological_process	0.31237	1	1	61	116	23018	PGSC0003DMG400010577
GO:0006152	purine nucleoside catabolic process	biological_process	0.31313	1	1	61	114	23018	PGSC0003DMG400010577
GO:0009143	nucleoside triphosphate catabolic process	biological_process	0.31313	1	1	61	114	23018	PGSC0003DMG400010577
GO:0009146	purine nucleoside triphosphate catabolic process	biological_process	0.31313	1	1	61	114	23018	PGSC0003DMG400010577
GO:0009203	ribonucleoside triphosphate catabolic process	biological_process	0.31313	1	1	61	114	23018	PGSC0003DMG400010577
GO:0009207	purine ribonucleoside triphosphate catabolic process	biological_process	0.31313	1	1	61	114	23018	PGSC0003DMG400010577
GO:0046130	purine ribonucleoside catabolic process	biological_process	0.31313	1	1	61	114	23018	PGSC0003DMG400010577
GO:0016070	RNA metabolic process	biological_process	0.31504	1	10	61	3044	23018	PGSC0003DMG400002947,PGSC0003DMG400004953,PGSC0003DMG400030737,PGSC0003DMG400022134,PGSC0003DMG400003897,PGSC0003DMG400013493,PGSC0003DMG400004170,PGSC0003DMG400028381,PGSC0003DMG400007010,PGSC0003DMG400001688
GO:0009164	nucleoside catabolic process	biological_process	0.31538	1	1	61	116	23018	PGSC0003DMG400010577
GO:0042454	ribonucleoside catabolic process	biological_process	0.31538	1	1	61	116	23018	PGSC0003DMG400010577
GO:1901658	glycosyl compound catabolic process	biological_process	0.31538	1	1	61	116	23018	PGSC0003DMG400010577
GO:0042278	purine nucleoside metabolic process	biological_process	0.31903	1	2	61	375	23018	PGSC0003DMG400010577,PGSC0003DMG400013511
GO:0046128	purine ribonucleoside metabolic process	biological_process	0.31903	1	2	61	375	23018	PGSC0003DMG400010577,PGSC0003DMG400013511
GO:0004601	peroxidase activity	molecular_function	0.31914	1	1	61	166	23018	PGSC0003DMG400005738
GO:0016684	oxidoreductase activity, acting on peroxide as acceptor	molecular_function	0.31914	1	1	61	166	23018	PGSC0003DMG400005738
GO:0048523	negative regulation of cellular process	biological_process	0.31927	1	1	61	130	23018	PGSC0003DMG400018605
GO:0001883	purine nucleoside binding	molecular_function	0.3193	1	12	61	3251	23018	PGSC0003DMG400018490,PGSC0003DMG400015448,PGSC0003DMG400003897,PGSC0003DMG400013147,PGSC0003DMG400013511,PGSC0003DMG400017291,PGSC0003DMG400010577,PGSC0003DMG402027811,PGSC0003DMG401015894,PGSC0003DMG400002947,PGSC0003DMG402018257,PGSC0003DMG400000273
GO:0032549	ribonucleoside binding	molecular_function	0.3193	1	12	61	3251	23018	PGSC0003DMG400018490,PGSC0003DMG400003897,PGSC0003DMG400013147,PGSC0003DMG400015448,PGSC0003DMG400017291,PGSC0003DMG400010577,PGSC0003DMG400013511,PGSC0003DMG402027811,PGSC0003DMG401015894,PGSC0003DMG400002947,PGSC0003DMG402018257,PGSC0003DMG400000273
GO:0032550	purine ribonucleoside binding	molecular_function	0.3193	1	12	61	3251	23018	PGSC0003DMG402018257,PGSC0003DMG400000273,PGSC0003DMG402027811,PGSC0003DMG400002947,PGSC0003DMG401015894,PGSC0003DMG400010577,PGSC0003DMG400017291,PGSC0003DMG400013511,PGSC0003DMG400013147,PGSC0003DMG400003897,PGSC0003DMG400015448,PGSC0003DMG400018490
GO:0032555	purine ribonucleotide binding	molecular_function	0.31971	1	12	61	3254	23018	PGSC0003DMG400010577,PGSC0003DMG400017291,PGSC0003DMG400013511,PGSC0003DMG400000273,PGSC0003DMG402018257,PGSC0003DMG402027811,PGSC0003DMG400002947,PGSC0003DMG401015894,PGSC0003DMG400018490,PGSC0003DMG400013147,PGSC0003DMG400003897,PGSC0003DMG400015448
GO:0001882	nucleoside binding	molecular_function	0.32254	1	12	61	3259	23018	PGSC0003DMG402018257,PGSC0003DMG400000273,PGSC0003DMG401015894,PGSC0003DMG402027811,PGSC0003DMG400002947,PGSC0003DMG400010577,PGSC0003DMG400017291,PGSC0003DMG400013511,PGSC0003DMG400013147,PGSC0003DMG400003897,PGSC0003DMG400015448,PGSC0003DMG400018490
GO:0009154	purine ribonucleotide catabolic process	biological_process	0.32276	1	1	61	118	23018	PGSC0003DMG400010577
GO:0009261	ribonucleotide catabolic process	biological_process	0.32276	1	1	61	118	23018	PGSC0003DMG400010577
GO:0046488	phosphatidylinositol metabolic process	biological_process	0.32391	1	1	61	136	23018	PGSC0003DMG401028367
GO:0003779	actin binding	molecular_function	0.32463	1	1	61	140	23018	PGSC0003DMG400007713
GO:0006195	purine nucleotide catabolic process	biological_process	0.3277	1	1	61	120	23018	PGSC0003DMG400010577
GO:0072523	purine-containing compound catabolic process	biological_process	0.3277	1	1	61	120	23018	PGSC0003DMG400010577
GO:0030170	pyridoxal phosphate binding	molecular_function	0.32819	1	1	61	126	23018	PGSC0003DMG400021276
GO:0034470	ncRNA processing	biological_process	0.32934	1	2	61	389	23018	PGSC0003DMG400007010,PGSC0003DMG400004170
GO:0006643	membrane lipid metabolic process	biological_process	0.33038	1	1	61	133	23018	PGSC0003DMG401028367
GO:0009966	regulation of signal transduction	biological_process	0.33099	1	1	61	125	23018	PGSC0003DMG400010577
GO:0010646	regulation of cell communication	biological_process	0.33251	1	1	61	126	23018	PGSC0003DMG400010577
GO:0032553	ribonucleotide binding	molecular_function	0.33384	1	12	61	3291	23018	PGSC0003DMG400018490,PGSC0003DMG400013147,PGSC0003DMG400003897,PGSC0003DMG400015448,PGSC0003DMG400010577,PGSC0003DMG400017291,PGSC0003DMG400013511,PGSC0003DMG400000273,PGSC0003DMG402018257,PGSC0003DMG400002947,PGSC0003DMG402027811,PGSC0003DMG401015894
GO:0009166	nucleotide catabolic process	biological_process	0.33391	1	1	61	123	23018	PGSC0003DMG400010577
GO:1901292	nucleoside phosphate catabolic process	biological_process	0.33441	1	1	61	124	23018	PGSC0003DMG400010577
GO:0071705	nitrogen compound transport	biological_process	0.33631	1	1	61	148	23018	PGSC0003DMG401015894
GO:0023051	regulation of signaling	biological_process	0.33796	1	1	61	129	23018	PGSC0003DMG400010577
GO:0006650	glycerophospholipid metabolic process	biological_process	0.34121	1	1	61	144	23018	PGSC0003DMG401028367
GO:0009119	ribonucleoside metabolic process	biological_process	0.343	1	2	61	395	23018	PGSC0003DMG400010577,PGSC0003DMG400013511
GO:0017076	purine nucleotide binding	molecular_function	0.34558	1	12	61	3316	23018	PGSC0003DMG400010577,PGSC0003DMG400017291,PGSC0003DMG400013511,PGSC0003DMG400000273,PGSC0003DMG402018257,PGSC0003DMG402027811,PGSC0003DMG401015894,PGSC0003DMG400002947,PGSC0003DMG400018490,PGSC0003DMG400013147,PGSC0003DMG400003897,PGSC0003DMG400015448
GO:0006928	cellular component movement	biological_process	0.346	1	1	61	131	23018	PGSC0003DMG400001688
GO:0044249	cellular biosynthetic process	biological_process	0.34827	1	15	61	4760	23018	PGSC0003DMG400001688,PGSC0003DMG400013493,PGSC0003DMG400014549,PGSC0003DMG400018605,PGSC0003DMG400003897,PGSC0003DMG400004170,PGSC0003DMG400028381,PGSC0003DMG400030737,PGSC0003DMG400022134,PGSC0003DMG400008847,PGSC0003DMG400004953,PGSC0003DMG400013511,PGSC0003DMG400007424,PGSC0003DMG400000273,PGSC0003DMG400002947
GO:0048583	regulation of response to stimulus	biological_process	0.35358	1	1	61	138	23018	PGSC0003DMG400010577
GO:0046486	glycerolipid metabolic process	biological_process	0.35748	1	1	61	153	23018	PGSC0003DMG401028367
GO:0000989	transcription factor binding transcription factor activity	molecular_function	0.35885	1	1	61	161	23018	PGSC0003DMG400001688
GO:0003712	transcription cofactor activity	molecular_function	0.35885	1	1	61	161	23018	PGSC0003DMG400001688
GO:0070085	glycosylation	biological_process	0.35965	1	1	61	215	23018	PGSC0003DMG400023732
GO:0044428	nuclear part	cellular_component	0.36167	1	3	61	816	23018	PGSC0003DMG400001688,PGSC0003DMG402005938,PGSC0003DMG401015894
GO:0016021	integral to membrane	cellular_component	0.36399	1	8	61	2331	23018	PGSC0003DMG400003050,PGSC0003DMG400015448,PGSC0003DMG401028367,PGSC0003DMG400013493,PGSC0003DMG400011169,PGSC0003DMG400030134,PGSC0003DMG401015894,PGSC0003DMG400003820
GO:0033176	proton-transporting V-type ATPase complex	cellular_component	0.36601	1	1	61	161	23018	PGSC0003DMG400018605
GO:0016758	transferase activity, transferring hexosyl groups	molecular_function	0.36867	1	2	61	566	23018	PGSC0003DMG400023732,PGSC0003DMG402003005
GO:0000166	nucleotide binding	molecular_function	0.3691	1	13	61	3685	23018	PGSC0003DMG400018490,PGSC0003DMG400013147,PGSC0003DMG400003897,PGSC0003DMG400015448,PGSC0003DMG400010577,PGSC0003DMG400017291,PGSC0003DMG400008847,PGSC0003DMG400013511,PGSC0003DMG400000273,PGSC0003DMG402018257,PGSC0003DMG402027811,PGSC0003DMG401015894,PGSC0003DMG400002947
GO:1901265	nucleoside phosphate binding	molecular_function	0.3691	1	13	61	3685	23018	PGSC0003DMG402027811,PGSC0003DMG401015894,PGSC0003DMG400002947,PGSC0003DMG402018257,PGSC0003DMG400000273,PGSC0003DMG400013511,PGSC0003DMG400008847,PGSC0003DMG400017291,PGSC0003DMG400010577,PGSC0003DMG400015448,PGSC0003DMG400003897,PGSC0003DMG400013147,PGSC0003DMG400018490
GO:0008194	UDP-glycosyltransferase activity	molecular_function	0.3714	1	1	61	135	23018	PGSC0003DMG402003005
GO:0030695	GTPase regulator activity	molecular_function	0.37161	1	1	61	142	23018	PGSC0003DMG400010577
GO:0048519	negative regulation of biological process	biological_process	0.3725	1	1	61	155	23018	PGSC0003DMG400018605
GO:0031329	regulation of cellular catabolic process	biological_process	0.3753	1	1	61	157	23018	PGSC0003DMG400010577
GO:0009116	nucleoside metabolic process	biological_process	0.37653	1	2	61	422	23018	PGSC0003DMG400010577,PGSC0003DMG400013511
GO:1901657	glycosyl compound metabolic process	biological_process	0.37653	1	2	61	422	23018	PGSC0003DMG400013511,PGSC0003DMG400010577
GO:0016627	oxidoreductase activity, acting on the CH-CH group of donors	molecular_function	0.37857	1	1	61	144	23018	PGSC0003DMG400020620
GO:0031224	intrinsic to membrane	cellular_component	0.37936	1	8	61	2367	23018	PGSC0003DMG400015448,PGSC0003DMG400003050,PGSC0003DMG400013493,PGSC0003DMG401028367,PGSC0003DMG401015894,PGSC0003DMG400030134,PGSC0003DMG400003820,PGSC0003DMG400011169
GO:1901363	heterocyclic compound binding	molecular_function	0.37951	1	23	61	7540	23018	PGSC0003DMG400003897,PGSC0003DMG400013147,PGSC0003DMG400013736,PGSC0003DMG402005938,PGSC0003DMG402018475,PGSC0003DMG400018490,PGSC0003DMG400002947,PGSC0003DMG401015894,PGSC0003DMG400017291,PGSC0003DMG400015755,PGSC0003DMG400010577,PGSC0003DMG400004953,PGSC0003DMG400013511,PGSC0003DMG400008847,PGSC0003DMG400022134,PGSC0003DMG400030737,PGSC0003DMG400013493,PGSC0003DMG400028381,PGSC0003DMG400005738,…
GO:0097159	organic cyclic compound binding	molecular_function	0.38022	1	23	61	7543	23018	PGSC0003DMG400018490,PGSC0003DMG402018475,PGSC0003DMG402005938,PGSC0003DMG400013736,PGSC0003DMG400013147,PGSC0003DMG400003897,PGSC0003DMG400008847,PGSC0003DMG400022134,PGSC0003DMG400030737,PGSC0003DMG400004953,PGSC0003DMG400013511,PGSC0003DMG400010577,PGSC0003DMG400015755,PGSC0003DMG400017291,PGSC0003DMG400002947,PGSC0003DMG401015894,PGSC0003DMG400015448,PGSC0003DMG400005738,PGSC0003DMG400028381,…
GO:0006399	tRNA metabolic process	biological_process	0.38063	1	2	61	431	23018	PGSC0003DMG400007010,PGSC0003DMG400004170
GO:0034655	nucleobase-containing compound catabolic process	biological_process	0.38087	1	1	61	149	23018	PGSC0003DMG400010577
GO:0009894	regulation of catabolic process	biological_process	0.38132	1	1	61	160	23018	PGSC0003DMG400010577
GO:0005622	intracellular	cellular_component	0.38236	1	16	61	5176	23018	PGSC0003DMG400013493,PGSC0003DMG400018605,PGSC0003DMG400015448,PGSC0003DMG400007010,PGSC0003DMG400004170,PGSC0003DMG400030407,PGSC0003DMG401025397,PGSC0003DMG402012477,PGSC0003DMG402022314,PGSC0003DMG402005938,PGSC0003DMG400018490,PGSC0003DMG400001688,PGSC0003DMG400020620,PGSC0003DMG401015894,PGSC0003DMG400015755,PGSC0003DMG400030737
GO:0040011	locomotion	biological_process	0.38401	1	1	61	171	23018	PGSC0003DMG400001688
GO:1901576	organic substance biosynthetic process	biological_process	0.38433	1	15	61	4867	23018	PGSC0003DMG400014549,PGSC0003DMG400013493,PGSC0003DMG400018605,PGSC0003DMG400003897,PGSC0003DMG400004170,PGSC0003DMG400028381,PGSC0003DMG400001688,PGSC0003DMG400000273,PGSC0003DMG400007424,PGSC0003DMG400002947,PGSC0003DMG400008847,PGSC0003DMG400022134,PGSC0003DMG400030737,PGSC0003DMG400004953,PGSC0003DMG400013511
GO:0046434	organophosphate catabolic process	biological_process	0.38668	1	1	61	149	23018	PGSC0003DMG400010577
GO:0008270	zinc ion binding	molecular_function	0.39041	1	5	61	1500	23018	PGSC0003DMG400002947,PGSC0003DMG400003897,PGSC0003DMG400001688,PGSC0003DMG402005938,PGSC0003DMG400010577
GO:0051701	interaction with host	biological_process	0.39066	1	1	61	174	23018	PGSC0003DMG400013493
GO:0046914	transition metal ion binding	molecular_function	0.39086	1	7	61	2336	23018	PGSC0003DMG400001688,PGSC0003DMG402005938,PGSC0003DMG402018475,PGSC0003DMG400010577,PGSC0003DMG400002947,PGSC0003DMG400030407,PGSC0003DMG400003897
GO:0051536	iron-sulfur cluster binding	molecular_function	0.39365	1	1	61	157	23018	PGSC0003DMG400000457
GO:0051540	metal cluster binding	molecular_function	0.39365	1	1	61	157	23018	PGSC0003DMG400000457
GO:0050790	regulation of catalytic activity	biological_process	0.39737	1	1	61	170	23018	PGSC0003DMG400010577
GO:0042578	phosphoric ester hydrolase activity	molecular_function	0.39902	1	1	61	159	23018	PGSC0003DMG403020240
GO:0090304	nucleic acid metabolic process	biological_process	0.40182	1	12	61	3944	23018	PGSC0003DMG401015894,PGSC0003DMG400002947,PGSC0003DMG400007424,PGSC0003DMG400004953,PGSC0003DMG400022134,PGSC0003DMG400030737,PGSC0003DMG400028381,PGSC0003DMG400004170,PGSC0003DMG400007010,PGSC0003DMG400003897,PGSC0003DMG400013493,PGSC0003DMG400001688
GO:1901136	carbohydrate derivative catabolic process	biological_process	0.40395	1	1	61	170	23018	PGSC0003DMG400010577
GO:0008134	transcription factor binding	molecular_function	0.40437	1	1	61	155	23018	PGSC0003DMG400002947
GO:0000287	magnesium ion binding	molecular_function	0.40459	1	1	61	179	23018	PGSC0003DMG400000273
GO:0005634	nucleus	cellular_component	0.40532	1	7	61	2143	23018	PGSC0003DMG400018490,PGSC0003DMG400030737,PGSC0003DMG400001688,PGSC0003DMG402005938,PGSC0003DMG401015894,PGSC0003DMG400013493,PGSC0003DMG400018605
GO:0010467	gene expression	biological_process	0.40591	1	11	61	3666	23018	PGSC0003DMG400002947,PGSC0003DMG400004953,PGSC0003DMG400022134,PGSC0003DMG400030737,PGSC0003DMG400003897,PGSC0003DMG400013493,PGSC0003DMG400028381,PGSC0003DMG400004170,PGSC0003DMG400007010,PGSC0003DMG400015448,PGSC0003DMG400001688
GO:0044260	cellular macromolecule metabolic process	biological_process	0.4078	1	20	61	6652	23018	PGSC0003DMG400017291,PGSC0003DMG400010577,PGSC0003DMG400004953,PGSC0003DMG400022134,PGSC0003DMG400030737,PGSC0003DMG401015894,PGSC0003DMG400002947,PGSC0003DMG400007424,PGSC0003DMG400003213,PGSC0003DMG400001688,PGSC0003DMG400003897,PGSC0003DMG400013147,PGSC0003DMG400030407,PGSC0003DMG402027811,PGSC0003DMG400000273,PGSC0003DMG400013493,PGSC0003DMG400028381,PGSC0003DMG400004170,PGSC0003DMG400015448,…
GO:0006366	transcription from RNA polymerase II promoter	biological_process	0.40794	1	1	61	188	23018	PGSC0003DMG400001688
GO:0051082	unfolded protein binding	molecular_function	0.40852	1	1	61	172	23018	PGSC0003DMG400018605
GO:0065009	regulation of molecular function	biological_process	0.4095	1	1	61	175	23018	PGSC0003DMG400010577
GO:0016787	hydrolase activity	molecular_function	0.4128	1	13	61	3993	23018	PGSC0003DMG400002947,PGSC0003DMG402027811,PGSC0003DMG400008847,PGSC0003DMG400026359,PGSC0003DMG400026233,PGSC0003DMG400003050,PGSC0003DMG400015448,PGSC0003DMG400018605,PGSC0003DMG400003897,PGSC0003DMG401028367,PGSC0003DMG400018490,PGSC0003DMG403020240,PGSC0003DMG400022154
GO:0006644	phospholipid metabolic process	biological_process	0.41332	1	1	61	178	23018	PGSC0003DMG401028367
GO:0050660	flavin adenine dinucleotide binding	molecular_function	0.41337	1	1	61	179	23018	PGSC0003DMG400008847
GO:0006281	DNA repair	biological_process	0.41953	1	2	61	462	23018	PGSC0003DMG400003897,PGSC0003DMG400002947
GO:0020037	heme binding	molecular_function	0.42012	1	2	61	695	23018	PGSC0003DMG402018475,PGSC0003DMG400005738
GO:0015988	energy coupled proton transmembrane transport, against electrochemical gradient	biological_process	0.42059	1	1	61	187	23018	PGSC0003DMG400018605
GO:0015991	ATP hydrolysis coupled proton transport	biological_process	0.42059	1	1	61	187	23018	PGSC0003DMG400018605
GO:0009451	RNA modification	biological_process	0.42291	1	1	61	158	23018	PGSC0003DMG400007010
GO:0016209	antioxidant activity	molecular_function	0.4239	1	1	61	221	23018	PGSC0003DMG400005738
GO:0019031	viral envelope	cellular_component	0.4295	1	1	61	220	23018	PGSC0003DMG402018257
GO:0036338	viral membrane	cellular_component	0.4295	1	1	61	220	23018	PGSC0003DMG402018257
GO:0006974	response to DNA damage stimulus	biological_process	0.4318	1	2	61	473	23018	PGSC0003DMG400002947,PGSC0003DMG400003897
GO:0007186	G-protein coupled receptor signaling pathway	biological_process	0.4336	1	1	61	188	23018	PGSC0003DMG400018490
GO:0006820	anion transport	biological_process	0.43411	1	1	61	183	23018	PGSC0003DMG401015894
GO:0046906	tetrapyrrole binding	molecular_function	0.4345	1	2	61	713	23018	PGSC0003DMG400005738,PGSC0003DMG402018475
GO:0016829	lyase activity	molecular_function	0.43885	1	2	61	509	23018	PGSC0003DMG400021276,PGSC0003DMG400000273
GO:0042451	purine nucleoside biosynthetic process	biological_process	0.43979	1	1	61	209	23018	PGSC0003DMG400013511
GO:0046129	purine ribonucleoside biosynthetic process	biological_process	0.43979	1	1	61	209	23018	PGSC0003DMG400013511
GO:0006732	coenzyme metabolic process	biological_process	0.44171	1	1	61	200	23018	PGSC0003DMG400013511
GO:0060589	nucleoside-triphosphatase regulator activity	molecular_function	0.44364	1	1	61	180	23018	PGSC0003DMG400010577
GO:0005216	ion channel activity	molecular_function	0.44425	1	1	61	201	23018	PGSC0003DMG402017989
GO:0022838	substrate-specific channel activity	molecular_function	0.44425	1	1	61	201	23018	PGSC0003DMG402017989
GO:0008168	methyltransferase activity	molecular_function	0.44493	1	2	61	503	23018	PGSC0003DMG400008847,PGSC0003DMG400030407
GO:0046700	heterocycle catabolic process	biological_process	0.44593	1	1	61	202	23018	PGSC0003DMG400010577
GO:0004553	hydrolase activity, hydrolyzing O-glycosyl compounds	molecular_function	0.44629	1	2	61	513	23018	PGSC0003DMG402027811,PGSC0003DMG400026359
GO:0043167	ion binding	molecular_function	0.44747	1	20	61	6669	23018	PGSC0003DMG400002947,PGSC0003DMG401015894,PGSC0003DMG400013511,PGSC0003DMG400008847,PGSC0003DMG400017291,PGSC0003DMG400010577,PGSC0003DMG400021276,PGSC0003DMG400013736,PGSC0003DMG400003897,PGSC0003DMG400013147,PGSC0003DMG400001688,PGSC0003DMG400018490,PGSC0003DMG402005938,PGSC0003DMG402018475,PGSC0003DMG402027811,PGSC0003DMG402018257,PGSC0003DMG400000273,PGSC0003DMG400003868,PGSC0003DMG400030407,…
GO:0006259	DNA metabolic process	biological_process	0.44778	1	4	61	1161	23018	PGSC0003DMG400007424,PGSC0003DMG401015894,PGSC0003DMG400002947,PGSC0003DMG400003897
GO:0044270	cellular nitrogen compound catabolic process	biological_process	0.44907	1	1	61	203	23018	PGSC0003DMG400010577
GO:0015267	channel activity	molecular_function	0.45072	1	1	61	206	23018	PGSC0003DMG402017989
GO:0022803	passive transmembrane transporter activity	molecular_function	0.45072	1	1	61	206	23018	PGSC0003DMG402017989
GO:1901361	organic cyclic compound catabolic process	biological_process	0.45228	1	1	61	207	23018	PGSC0003DMG400010577
GO:0009378	four-way junction helicase activity	molecular_function	0.45245	1	1	61	172	23018	PGSC0003DMG400002947
GO:0000988	protein binding transcription factor activity	molecular_function	0.45498	1	1	61	219	23018	PGSC0003DMG400001688
GO:0019439	aromatic compound catabolic process	biological_process	0.45519	1	1	61	211	23018	PGSC0003DMG400010577
GO:0022402	cell cycle process	biological_process	0.45709	1	1	61	216	23018	PGSC0003DMG400018605
GO:0004252	serine-type endopeptidase activity	molecular_function	0.45776	1	1	61	218	23018	PGSC0003DMG400003050
GO:0022607	cellular component assembly	biological_process	0.46226	1	2	61	561	23018	PGSC0003DMG402022314,PGSC0003DMG402012477
GO:0019866	organelle inner membrane	cellular_component	0.46753	1	1	61	211	23018	PGSC0003DMG401015894
GO:0044764	multi-organism cellular process	biological_process	0.47006	1	2	61	537	23018	PGSC0003DMG400013493,PGSC0003DMG400000457
GO:0009163	nucleoside biosynthetic process	biological_process	0.47386	1	1	61	227	23018	PGSC0003DMG400013511
GO:0042455	ribonucleoside biosynthetic process	biological_process	0.47386	1	1	61	227	23018	PGSC0003DMG400013511
GO:1901659	glycosyl compound biosynthetic process	biological_process	0.47386	1	1	61	227	23018	PGSC0003DMG400013511
GO:0016798	hydrolase activity, acting on glycosyl bonds	molecular_function	0.47507	1	2	61	541	23018	PGSC0003DMG402027811,PGSC0003DMG400026359
GO:0007165	signal transduction	biological_process	0.47718	1	4	61	1234	23018	PGSC0003DMG401028367,PGSC0003DMG402018257,PGSC0003DMG400010577,PGSC0003DMG400018490
GO:0034660	ncRNA metabolic process	biological_process	0.47937	1	2	61	526	23018	PGSC0003DMG400007010,PGSC0003DMG400004170
GO:0016853	isomerase activity	molecular_function	0.47997	1	1	61	204	23018	PGSC0003DMG401015894
GO:1901565	organonitrogen compound catabolic process	biological_process	0.48137	1	1	61	234	23018	PGSC0003DMG400010577
GO:0016741	transferase activity, transferring one-carbon groups	molecular_function	0.48169	1	2	61	536	23018	PGSC0003DMG400030407,PGSC0003DMG400008847
GO:0005623	cell	cellular_component	0.48185	1	16	61	5506	23018	PGSC0003DMG400013493,PGSC0003DMG400018605,PGSC0003DMG400007010,PGSC0003DMG400015448,PGSC0003DMG400004170,PGSC0003DMG400030407,PGSC0003DMG401025397,PGSC0003DMG402012477,PGSC0003DMG402022314,PGSC0003DMG402005938,PGSC0003DMG400018490,PGSC0003DMG400001688,PGSC0003DMG400020620,PGSC0003DMG401015894,PGSC0003DMG400015755,PGSC0003DMG400030737
GO:0044464	cell part	cellular_component	0.48185	1	16	61	5506	23018	PGSC0003DMG400018490,PGSC0003DMG400001688,PGSC0003DMG402005938,PGSC0003DMG400030737,PGSC0003DMG400015755,PGSC0003DMG401015894,PGSC0003DMG400020620,PGSC0003DMG400015448,PGSC0003DMG400007010,PGSC0003DMG400004170,PGSC0003DMG400013493,PGSC0003DMG400018605,PGSC0003DMG402012477,PGSC0003DMG402022314,PGSC0003DMG401025397,PGSC0003DMG400030407
GO:0023052	signaling	biological_process	0.48353	1	4	61	1243	23018	PGSC0003DMG400010577,PGSC0003DMG400018490,PGSC0003DMG401028367,PGSC0003DMG402018257
GO:0044700	single organism signaling	biological_process	0.48353	1	4	61	1243	23018	PGSC0003DMG402018257,PGSC0003DMG401028367,PGSC0003DMG400018490,PGSC0003DMG400010577
GO:0005198	structural molecule activity	molecular_function	0.48609	1	3	61	968	23018	PGSC0003DMG400001688,PGSC0003DMG400013890,PGSC0003DMG402018257
GO:0043231	intracellular membrane-bounded organelle	cellular_component	0.48676	1	9	61	3007	23018	PGSC0003DMG400015448,PGSC0003DMG400018605,PGSC0003DMG400013493,PGSC0003DMG400001688,PGSC0003DMG400018490,PGSC0003DMG402005938,PGSC0003DMG401015894,PGSC0003DMG400020620,PGSC0003DMG400030737
GO:0043227	membrane-bounded organelle	cellular_component	0.48815	1	9	61	3010	23018	PGSC0003DMG402005938,PGSC0003DMG400001688,PGSC0003DMG400018490,PGSC0003DMG400018605,PGSC0003DMG400013493,PGSC0003DMG400015448,PGSC0003DMG400030737,PGSC0003DMG400020620,PGSC0003DMG401015894
GO:0000152	nuclear ubiquitin ligase complex	cellular_component	0.48952	1	1	61	286	23018	PGSC0003DMG402005938
GO:0005680	anaphase-promoting complex	cellular_component	0.48952	1	1	61	286	23018	PGSC0003DMG402005938
GO:0044424	intracellular part	cellular_component	0.4942	1	14	61	4805	23018	PGSC0003DMG402012477,PGSC0003DMG400030737,PGSC0003DMG402022314,PGSC0003DMG400020620,PGSC0003DMG400030407,PGSC0003DMG401015894,PGSC0003DMG402005938,PGSC0003DMG400018490,PGSC0003DMG400001688,PGSC0003DMG400013493,PGSC0003DMG400018605,PGSC0003DMG400007010,PGSC0003DMG400015448,PGSC0003DMG400004170
GO:0005783	endoplasmic reticulum	cellular_component	0.4957	1	1	61	252	23018	PGSC0003DMG400015448
GO:0005654	nucleoplasm	cellular_component	0.50329	1	1	61	256	23018	PGSC0003DMG400001688
GO:0044451	nucleoplasm part	cellular_component	0.50329	1	1	61	256	23018	PGSC0003DMG400001688
GO:0006812	cation transport	biological_process	0.51595	1	3	61	946	23018	PGSC0003DMG400030407,PGSC0003DMG400018605,PGSC0003DMG401015894
GO:0031461	cullin-RING ubiquitin ligase complex	cellular_component	0.51726	1	1	61	304	23018	PGSC0003DMG402005938
GO:0031090	organelle membrane	cellular_component	0.51883	1	2	61	591	23018	PGSC0003DMG401015894,PGSC0003DMG400015448
GO:0044425	membrane part	cellular_component	0.52242	1	9	61	3033	23018	PGSC0003DMG400011169,PGSC0003DMG400003820,PGSC0003DMG401015894,PGSC0003DMG400030134,PGSC0003DMG400018605,PGSC0003DMG401028367,PGSC0003DMG400013493,PGSC0003DMG400003050,PGSC0003DMG400015448
GO:0051179	localization	biological_process	0.52332	1	10	61	3298	23018	PGSC0003DMG401015894,PGSC0003DMG400003820,PGSC0003DMG400030407,PGSC0003DMG401025397,PGSC0003DMG400011169,PGSC0003DMG401028367,PGSC0003DMG400018605,PGSC0003DMG402017989,PGSC0003DMG400001688,PGSC0003DMG400032206
GO:0005694	chromosome	cellular_component	0.52525	1	1	61	272	23018	PGSC0003DMG401015894
GO:0016757	transferase activity, transferring glycosyl groups	molecular_function	0.52646	1	2	61	723	23018	PGSC0003DMG400023732,PGSC0003DMG402003005
GO:0006996	organelle organization	biological_process	0.52852	1	2	61	608	23018	PGSC0003DMG402022314,PGSC0003DMG402012477
GO:0033177	proton-transporting two-sector ATPase complex, proton-transporting domain	cellular_component	0.54881	1	1	61	288	23018	PGSC0003DMG400018605
GO:0003678	DNA helicase activity	molecular_function	0.5535	1	1	61	249	23018	PGSC0003DMG400002947
GO:0006396	RNA processing	biological_process	0.55499	1	2	61	611	23018	PGSC0003DMG400007010,PGSC0003DMG400004170
GO:0008092	cytoskeletal protein binding	molecular_function	0.5552	1	1	61	255	23018	PGSC0003DMG400007713
GO:0006310	DNA recombination	biological_process	0.56331	1	1	61	255	23018	PGSC0003DMG400002947
GO:0044699	single-organism process	biological_process	0.56601	1	16	61	5635	23018	PGSC0003DMG400002947,PGSC0003DMG401015894,PGSC0003DMG400011169,PGSC0003DMG400010577,PGSC0003DMG401028367,PGSC0003DMG400003897,PGSC0003DMG400018490,PGSC0003DMG400001688,PGSC0003DMG400032206,PGSC0003DMG402018257,PGSC0003DMG400003820,PGSC0003DMG400030407,PGSC0003DMG402012477,PGSC0003DMG402022314,PGSC0003DMG400018605,PGSC0003DMG402017989
GO:0051704	multi-organism process	biological_process	0.57048	1	3	61	1044	23018	PGSC0003DMG400003897,PGSC0003DMG400000457,PGSC0003DMG400013493
GO:0005975	carbohydrate metabolic process	biological_process	0.58557	1	4	61	1351	23018	PGSC0003DMG402027811,PGSC0003DMG400023732,PGSC0003DMG400026359,PGSC0003DMG403020240
GO:0009144	purine nucleoside triphosphate metabolic process	biological_process	0.59182	1	1	61	301	23018	PGSC0003DMG400010577
GO:0009199	ribonucleoside triphosphate metabolic process	biological_process	0.59182	1	1	61	301	23018	PGSC0003DMG400010577
GO:0009205	purine ribonucleoside triphosphate metabolic process	biological_process	0.59182	1	1	61	301	23018	PGSC0003DMG400010577
GO:0009141	nucleoside triphosphate metabolic process	biological_process	0.59841	1	1	61	307	23018	PGSC0003DMG400010577
GO:0044085	cellular component biogenesis	biological_process	0.60044	1	2	61	713	23018	PGSC0003DMG402022314,PGSC0003DMG402012477
GO:0004518	nuclease activity	molecular_function	0.60401	1	1	61	351	23018	PGSC0003DMG400003897
GO:0015075	ion transmembrane transporter activity	molecular_function	0.62096	1	3	61	1087	23018	PGSC0003DMG402017989,PGSC0003DMG400018605,PGSC0003DMG401015894
GO:0043170	macromolecule metabolic process	biological_process	0.62256	1	20	61	7369	23018	PGSC0003DMG400013493,PGSC0003DMG400004170,PGSC0003DMG400028381,PGSC0003DMG400015448,PGSC0003DMG400007010,PGSC0003DMG400030407,PGSC0003DMG402027811,PGSC0003DMG400000273,PGSC0003DMG400003897,PGSC0003DMG400013147,PGSC0003DMG400003213,PGSC0003DMG400001688,PGSC0003DMG400002947,PGSC0003DMG401015894,PGSC0003DMG400007424,PGSC0003DMG400017291,PGSC0003DMG400010577,PGSC0003DMG400004953,PGSC0003DMG400022134,…
GO:0006810	transport	biological_process	0.62604	1	9	61	3198	23018	PGSC0003DMG400032206,PGSC0003DMG402017989,PGSC0003DMG400018605,PGSC0003DMG401028367,PGSC0003DMG400011169,PGSC0003DMG401025397,PGSC0003DMG400030407,PGSC0003DMG400003820,PGSC0003DMG401015894
GO:0051234	establishment of localization	biological_process	0.62604	1	9	61	3198	23018	PGSC0003DMG400011169,PGSC0003DMG401025397,PGSC0003DMG401015894,PGSC0003DMG400003820,PGSC0003DMG400030407,PGSC0003DMG402017989,PGSC0003DMG400032206,PGSC0003DMG400018605,PGSC0003DMG401028367
GO:1901575	organic substance catabolic process	biological_process	0.62717	1	2	61	717	23018	PGSC0003DMG400010577,PGSC0003DMG400020620
GO:0006886	intracellular protein transport	biological_process	0.62922	1	2	61	716	23018	PGSC0003DMG401028367,PGSC0003DMG400032206
GO:0048037	cofactor binding	molecular_function	0.63683	1	2	61	711	23018	PGSC0003DMG400008847,PGSC0003DMG400021276
GO:0016469	proton-transporting two-sector ATPase complex	cellular_component	0.63789	1	1	61	356	23018	PGSC0003DMG400018605
GO:0046872	metal ion binding	molecular_function	0.63861	1	8	61	3283	23018	PGSC0003DMG400010577,PGSC0003DMG400002947,PGSC0003DMG400000273,PGSC0003DMG400030407,PGSC0003DMG400001688,PGSC0003DMG402005938,PGSC0003DMG402018475,PGSC0003DMG400003897
GO:0022890	inorganic cation transmembrane transporter activity	molecular_function	0.64254	1	2	61	754	23018	PGSC0003DMG400018605,PGSC0003DMG401015894
GO:0051188	cofactor biosynthetic process	biological_process	0.64391	1	1	61	308	23018	PGSC0003DMG400013511
GO:0022891	substrate-specific transmembrane transporter activity	molecular_function	0.64407	1	3	61	1128	23018	PGSC0003DMG402017989,PGSC0003DMG401015894,PGSC0003DMG400018605
GO:0043169	cation binding	molecular_function	0.64706	1	8	61	3300	23018	PGSC0003DMG400010577,PGSC0003DMG400030407,PGSC0003DMG400002947,PGSC0003DMG400000273,PGSC0003DMG402005938,PGSC0003DMG402018475,PGSC0003DMG400001688,PGSC0003DMG400003897
GO:0008236	serine-type peptidase activity	molecular_function	0.66094	1	1	61	361	23018	PGSC0003DMG400003050
GO:0017171	serine hydrolase activity	molecular_function	0.66094	1	1	61	361	23018	PGSC0003DMG400003050
GO:0031981	nuclear lumen	cellular_component	0.66321	1	1	61	394	23018	PGSC0003DMG400001688
GO:0044267	cellular protein metabolic process	biological_process	0.66511	1	8	61	2956	23018	PGSC0003DMG400013147,PGSC0003DMG400015448,PGSC0003DMG400003213,PGSC0003DMG400030407,PGSC0003DMG402027811,PGSC0003DMG400000273,PGSC0003DMG400017291,PGSC0003DMG400010577
GO:0006818	hydrogen transport	biological_process	0.66561	1	1	61	385	23018	PGSC0003DMG400018605
GO:0015992	proton transport	biological_process	0.66561	1	1	61	385	23018	PGSC0003DMG400018605
GO:0005737	cytoplasm	cellular_component	0.66572	1	6	61	2307	23018	PGSC0003DMG402022314,PGSC0003DMG402012477,PGSC0003DMG400020620,PGSC0003DMG400004170,PGSC0003DMG400015448,PGSC0003DMG400007010
GO:0046983	protein dimerization activity	molecular_function	0.66707	1	1	61	475	23018	PGSC0003DMG400007010
GO:0003676	nucleic acid binding	molecular_function	0.66764	1	10	61	3882	23018	PGSC0003DMG402005938,PGSC0003DMG400018490,PGSC0003DMG400013493,PGSC0003DMG400028381,PGSC0003DMG400015755,PGSC0003DMG400004953,PGSC0003DMG400030737,PGSC0003DMG400022134,PGSC0003DMG401015894,PGSC0003DMG400002947
GO:0022892	substrate-specific transporter activity	molecular_function	0.67794	1	3	61	1194	23018	PGSC0003DMG401015894,PGSC0003DMG400018605,PGSC0003DMG402017989
GO:0007264	small GTPase mediated signal transduction	biological_process	0.679	1	1	61	326	23018	PGSC0003DMG400010577
GO:0034613	cellular protein localization	biological_process	0.68146	1	2	61	791	23018	PGSC0003DMG400032206,PGSC0003DMG401028367
GO:0070727	cellular macromolecule localization	biological_process	0.68146	1	2	61	791	23018	PGSC0003DMG400032206,PGSC0003DMG401028367
GO:0044765	single-organism transport	biological_process	0.68459	1	6	61	2264	23018	PGSC0003DMG400030407,PGSC0003DMG400018605,PGSC0003DMG400003820,PGSC0003DMG401015894,PGSC0003DMG400011169,PGSC0003DMG402017989
GO:0044446	intracellular organelle part	cellular_component	0.68915	1	4	61	1668	23018	PGSC0003DMG400015448,PGSC0003DMG401015894,PGSC0003DMG402005938,PGSC0003DMG400001688
GO:0004871	signal transducer activity	molecular_function	0.68951	1	1	61	377	23018	PGSC0003DMG400018490
GO:0060089	molecular transducer activity	molecular_function	0.68951	1	1	61	377	23018	PGSC0003DMG400018490
GO:0043233	organelle lumen	cellular_component	0.69342	1	1	61	420	23018	PGSC0003DMG400001688
GO:0070013	intracellular organelle lumen	cellular_component	0.69342	1	1	61	420	23018	PGSC0003DMG400001688
GO:0044422	organelle part	cellular_component	0.69688	1	4	61	1687	23018	PGSC0003DMG400015448,PGSC0003DMG401015894,PGSC0003DMG400001688,PGSC0003DMG402005938
GO:0031974	membrane-enclosed lumen	cellular_component	0.69991	1	1	61	425	23018	PGSC0003DMG400001688
GO:0031967	organelle envelope	cellular_component	0.69997	1	1	61	407	23018	PGSC0003DMG401015894
GO:0044763	single-organism cellular process	biological_process	0.70943	1	13	61	4984	23018	PGSC0003DMG400010577,PGSC0003DMG402022314,PGSC0003DMG402012477,PGSC0003DMG400003820,PGSC0003DMG400002947,PGSC0003DMG402018257,PGSC0003DMG400032206,PGSC0003DMG400001688,PGSC0003DMG400018490,PGSC0003DMG402017989,PGSC0003DMG400018605,PGSC0003DMG400003897,PGSC0003DMG401028367
GO:0007049	cell cycle	biological_process	0.71824	1	1	61	424	23018	PGSC0003DMG400018605
GO:0030234	enzyme regulator activity	molecular_function	0.71862	1	1	61	507	23018	PGSC0003DMG400010577
GO:0016020	membrane	cellular_component	0.72108	1	13	61	4960	23018	PGSC0003DMG402017989,PGSC0003DMG400003050,PGSC0003DMG400015448,PGSC0003DMG401028367,PGSC0003DMG400018605,PGSC0003DMG400014549,PGSC0003DMG400013493,PGSC0003DMG400030792,PGSC0003DMG400011169,PGSC0003DMG402003005,PGSC0003DMG400030134,PGSC0003DMG401015894,PGSC0003DMG400003820
GO:0046907	intracellular transport	biological_process	0.72161	1	2	61	841	23018	PGSC0003DMG400032206,PGSC0003DMG401028367
GO:0005506	iron ion binding	molecular_function	0.72525	1	1	61	605	23018	PGSC0003DMG402018475
GO:0051186	cofactor metabolic process	biological_process	0.72544	1	1	61	415	23018	PGSC0003DMG400013511
GO:0031975	envelope	cellular_component	0.72768	1	1	61	451	23018	PGSC0003DMG401015894
GO:0043234	protein complex	cellular_component	0.73057	1	5	61	2185	23018	PGSC0003DMG400001688,PGSC0003DMG402005938,PGSC0003DMG400015448,PGSC0003DMG400030407,PGSC0003DMG400018605
GO:0055085	transmembrane transport	biological_process	0.73255	1	3	61	1236	23018	PGSC0003DMG400018605,PGSC0003DMG400003820,PGSC0003DMG402017989
GO:0034645	cellular macromolecule biosynthetic process	biological_process	0.73312	1	9	61	3785	23018	PGSC0003DMG400028381,PGSC0003DMG400013493,PGSC0003DMG400003897,PGSC0003DMG400001688,PGSC0003DMG400007424,PGSC0003DMG400002947,PGSC0003DMG400022134,PGSC0003DMG400030737,PGSC0003DMG400004953
GO:0043229	intracellular organelle	cellular_component	0.73504	1	9	61	3728	23018	PGSC0003DMG400030737,PGSC0003DMG401015894,PGSC0003DMG400020620,PGSC0003DMG400001688,PGSC0003DMG400018490,PGSC0003DMG402005938,PGSC0003DMG400015448,PGSC0003DMG400018605,PGSC0003DMG400013493
GO:0015078	hydrogen ion transmembrane transporter activity	molecular_function	0.73556	1	1	61	470	23018	PGSC0003DMG400018605
GO:0043226	organelle	cellular_component	0.73615	1	9	61	3732	23018	PGSC0003DMG400030737,PGSC0003DMG401015894,PGSC0003DMG400020620,PGSC0003DMG400018490,PGSC0003DMG400001688,PGSC0003DMG402005938,PGSC0003DMG400015448,PGSC0003DMG400013493,PGSC0003DMG400018605
GO:0034220	ion transmembrane transport	biological_process	0.73952	1	1	61	476	23018	PGSC0003DMG400018605
GO:0006260	DNA replication	biological_process	0.74133	1	1	61	451	23018	PGSC0003DMG400007424
GO:0009059	macromolecule biosynthetic process	biological_process	0.74626	1	9	61	3830	23018	PGSC0003DMG400007424,PGSC0003DMG400002947,PGSC0003DMG400022134,PGSC0003DMG400030737,PGSC0003DMG400004953,PGSC0003DMG400028381,PGSC0003DMG400013493,PGSC0003DMG400003897,PGSC0003DMG400001688
GO:0055114	oxidation-reduction process	biological_process	0.7468	1	5	61	2386	23018	PGSC0003DMG402018475,PGSC0003DMG400005738,PGSC0003DMG400000457,PGSC0003DMG400003897,PGSC0003DMG400020620
GO:0015031	protein transport	biological_process	0.74792	1	2	61	880	23018	PGSC0003DMG401028367,PGSC0003DMG400032206
GO:0045184	establishment of protein localization	biological_process	0.74792	1	2	61	880	23018	PGSC0003DMG401028367,PGSC0003DMG400032206
GO:0008324	cation transmembrane transporter activity	molecular_function	0.75128	1	2	61	928	23018	PGSC0003DMG400018605,PGSC0003DMG401015894
GO:0030001	metal ion transport	biological_process	0.75552	1	1	61	477	23018	PGSC0003DMG400030407
GO:0008233	peptidase activity	molecular_function	0.76003	1	2	61	939	23018	PGSC0003DMG400003050,PGSC0003DMG400015448
GO:0005215	transporter activity	molecular_function	0.76223	1	4	61	1749	23018	PGSC0003DMG402017989,PGSC0003DMG400018605,PGSC0003DMG400003820,PGSC0003DMG401015894
GO:0016192	vesicle-mediated transport	biological_process	0.76326	1	1	61	455	23018	PGSC0003DMG400032206
GO:0051649	establishment of localization in cell	biological_process	0.76382	1	2	61	920	23018	PGSC0003DMG401028367,PGSC0003DMG400032206
GO:0043228	non-membrane-bounded organelle	cellular_component	0.76476	1	2	61	1024	23018	PGSC0003DMG400001688,PGSC0003DMG401015894
GO:0043232	intracellular non-membrane-bounded organelle	cellular_component	0.76476	1	2	61	1024	23018	PGSC0003DMG400001688,PGSC0003DMG401015894
GO:0044262	cellular carbohydrate metabolic process	biological_process	0.76553	1	1	61	430	23018	PGSC0003DMG403020240
GO:0035556	intracellular signal transduction	biological_process	0.76622	1	1	61	441	23018	PGSC0003DMG400010577
GO:0065008	regulation of biological quality	biological_process	0.77301	1	1	61	576	23018	PGSC0003DMG400013493
GO:0005488	binding	molecular_function	0.77379	1	35	61	13674	23018	PGSC0003DMG402018475,PGSC0003DMG402005938,PGSC0003DMG400023703,PGSC0003DMG401028367,PGSC0003DMG400022134,PGSC0003DMG400030737,PGSC0003DMG400013511,PGSC0003DMG400021276,PGSC0003DMG401015894,PGSC0003DMG400005738,PGSC0003DMG400015448,PGSC0003DMG400007010,PGSC0003DMG400028381,PGSC0003DMG400013493,PGSC0003DMG400007713,PGSC0003DMG400020520,PGSC0003DMG402027811,PGSC0003DMG400000457,PGSC0003DMG400003868,…
GO:0016032	viral process	biological_process	0.77691	1	1	61	502	23018	PGSC0003DMG400013493
GO:0044423	virion part	cellular_component	0.77706	1	1	61	553	23018	PGSC0003DMG402018257
GO:0003924	GTPase activity	molecular_function	0.77935	1	1	61	424	23018	PGSC0003DMG400018490
GO:0008104	protein localization	biological_process	0.78269	1	2	61	949	23018	PGSC0003DMG401028367,PGSC0003DMG400032206
GO:0050662	coenzyme binding	molecular_function	0.793	1	1	61	523	23018	PGSC0003DMG400008847
GO:0016491	oxidoreductase activity	molecular_function	0.79537	1	5	61	2531	23018	PGSC0003DMG402018475,PGSC0003DMG400005738,PGSC0003DMG400020620,PGSC0003DMG400003897,PGSC0003DMG400000457
GO:0005515	protein binding	molecular_function	0.79785	1	13	61	5444	23018	PGSC0003DMG402018257,PGSC0003DMG401015894,PGSC0003DMG400002947,PGSC0003DMG400030407,PGSC0003DMG400007713,PGSC0003DMG400020520,PGSC0003DMG400023703,PGSC0003DMG400007010,PGSC0003DMG400018605,PGSC0003DMG400003897,PGSC0003DMG401028367,PGSC0003DMG400018490,PGSC0003DMG402005938
GO:0051641	cellular localization	biological_process	0.79895	1	2	61	994	23018	PGSC0003DMG401028367,PGSC0003DMG400032206
GO:0019012	virion	cellular_component	0.79931	1	1	61	586	23018	PGSC0003DMG402018257
GO:0015077	monovalent inorganic cation transmembrane transporter activity	molecular_function	0.80554	1	1	61	572	23018	PGSC0003DMG400018605
GO:0044403	symbiosis, encompassing mutualism through parasitism	biological_process	0.80969	1	1	61	558	23018	PGSC0003DMG400013493
GO:0044419	interspecies interaction between organisms	biological_process	0.81149	1	1	61	565	23018	PGSC0003DMG400013493
GO:0004386	helicase activity	molecular_function	0.81259	1	1	61	492	23018	PGSC0003DMG400002947
GO:0033036	macromolecule localization	biological_process	0.81577	1	2	61	1033	23018	PGSC0003DMG400032206,PGSC0003DMG401028367
GO:0022857	transmembrane transporter activity	molecular_function	0.81864	1	3	61	1463	23018	PGSC0003DMG401015894,PGSC0003DMG400018605,PGSC0003DMG402017989
GO:0004175	endopeptidase activity	molecular_function	0.826	1	1	61	607	23018	PGSC0003DMG400003050
GO:0016705	oxidoreductase activity, acting on paired donors, with incorporation or reduction of molecular oxygen	molecular_function	0.83411	1	1	61	835	23018	PGSC0003DMG402018475
GO:0016043	cellular component organization	biological_process	0.8561	1	2	61	1200	23018	PGSC0003DMG402022314,PGSC0003DMG402012477
GO:0019001	guanyl nucleotide binding	molecular_function	0.86383	1	1	61	586	23018	PGSC0003DMG400018490
GO:0019538	protein metabolic process	biological_process	0.86839	1	8	61	3683	23018	PGSC0003DMG400030407,PGSC0003DMG400000273,PGSC0003DMG402027811,PGSC0003DMG400010577,PGSC0003DMG400017291,PGSC0003DMG400013147,PGSC0003DMG400015448,PGSC0003DMG400003213
GO:0071702	organic substance transport	biological_process	0.86889	1	2	61	1174	23018	PGSC0003DMG401028367,PGSC0003DMG400032206
GO:0032991	macromolecular complex	cellular_component	0.90351	1	5	61	2871	23018	PGSC0003DMG400001688,PGSC0003DMG402005938,PGSC0003DMG400015448,PGSC0003DMG400018605,PGSC0003DMG400030407
GO:0017111	nucleoside-triphosphatase activity	molecular_function	0.90704	1	2	61	1164	23018	PGSC0003DMG400002947,PGSC0003DMG400018490
GO:0071840	cellular component organization or biogenesis	biological_process	0.90988	1	2	61	1407	23018	PGSC0003DMG402012477,PGSC0003DMG402022314
GO:0016462	pyrophosphatase activity	molecular_function	0.91281	1	2	61	1188	23018	PGSC0003DMG400002947,PGSC0003DMG400018490
GO:0044723	single-organism carbohydrate metabolic process	biological_process	0.91427	1	1	61	798	23018	PGSC0003DMG400023732
GO:0016818	hydrolase activity, acting on acid anhydrides, in phosphorus-containing anhydrides	molecular_function	0.9215	1	2	61	1235	23018	PGSC0003DMG400018490,PGSC0003DMG400002947
GO:0070011	peptidase activity, acting on L-amino acid peptides	molecular_function	0.92511	1	1	61	881	23018	PGSC0003DMG400003050
GO:0005576	extracellular region	cellular_component	0.93576	1	1	61	1042	23018	PGSC0003DMG402027811
GO:0016817	hydrolase activity, acting on acid anhydrides	molecular_function	0.93659	1	2	61	1313	23018	PGSC0003DMG400002947,PGSC0003DMG400018490
GO:0003723	RNA binding	molecular_function	0.94476	1	1	61	890	23018	PGSC0003DMG402005938
GO:0044444	cytoplasmic part	cellular_component	0.95937	1	2	61	1733	23018	PGSC0003DMG400015448,PGSC0003DMG400020620
